# Supplementary material for: The Continuum Between Hexagonal Planar and Trigonal Planar Geometries
Source: Angew Chem Int Ed Engl. 2022 Oct 5;61(44):e202211948. doi: 10.1002/anie.202211948 (PMC9828084; doi:10.1002/anie.202211948)
Supplement: Supplementary file 1 — Supporting Information [file ANIE-61-0-s005.xyz]

74
1.log
N        9.078906    4.681070    3.180555
C        7.869377    5.047131    2.773845
C        7.231752    6.245049    3.150072
H        6.247169    6.402326    2.724647
C        7.677528    7.248434    4.031716
N        8.854986    7.239387    4.644867
C        7.095901    4.129016    1.851663
H        7.665040    3.933949    0.935905
H        6.129138    4.558144    1.581824
H        6.929214    3.157744    2.331291
C        6.725119    8.396803    4.288168
H        6.465520    8.447850    5.351754
H        5.807132    8.289923    3.707249
H        7.196610    9.352493    4.033320
C        9.612231    3.414058    2.772619
C       10.409643    3.332349    1.614986
C       10.996412    2.107513    1.294252
H       11.621519    2.030263    0.407170
C       10.804103    0.987348    2.091463
H       11.272163    0.042309    1.827899
C       10.015633    1.081721    3.230581
H        9.874595    0.202890    3.856140
C        9.409039    2.285392    3.590898
C       10.677009    4.551739    0.743526
H        9.972236    5.337293    1.038316
C       12.096071    5.084703    0.986576
H       12.267419    5.315695    2.045685
H       12.275687    5.995134    0.402132
H       12.845568    4.339843    0.692447
C       10.449974    4.272558   -0.746299
H       10.563415    5.195401   -1.326569
H        9.445434    3.874928   -0.931723
H       11.173277    3.548351   -1.138745
C        8.589130    2.369439    4.871557
H        8.028217    3.310556    4.851693
C        7.566991    1.234373    4.995148
H        6.912829    1.187482    4.116925
H        6.938520    1.384913    5.880373
H        8.053695    0.257995    5.102030
C        9.512026    2.405172    6.097959
H       10.082831    1.472266    6.181239
H        8.932031    2.532346    7.020311
H       10.241132    3.223533    6.035925
C        9.185774    8.289458    5.563625
C        8.888862    8.126885    6.931295
C        9.303812    9.113285    7.826333
H        9.088800    8.998845    8.886605
C        9.994882   10.235568    7.388864
H       10.313982   10.992475    8.100831
C       10.281341   10.382899    6.038559
H       10.829968   11.260077    5.701948
C        9.886051    9.422169    5.106669
C        8.175718    6.883824    7.446672
H        7.739183    6.364490    6.586189
C        7.028584    7.214566    8.407406
H        7.393524    7.665095    9.337704
H        6.485508    6.301735    8.677645
H        6.315986    7.913495    7.954514
C        9.177597    5.926009    8.106887
H        9.998615    5.662528    7.427409
H        8.683079    4.998993    8.422131
H        9.630050    6.388245    8.992709
C       10.254151    9.594267    3.639493
H        9.690804    8.852591    3.062152
C       11.748295    9.315425    3.423607
H       12.361481   10.042260    3.970240
H       12.007747    9.385282    2.360347
H       12.031163    8.317672    3.782554
C        9.875778   10.976751    3.096537
H        8.813599   11.194421    3.257811
H       10.074402   11.028931    2.019932
H       10.456217   11.773798    3.575604
Mg       10.264761    5.798818    4.394334
H       11.862192    5.603861    4.978838
151
2a.log
Pd        0.933721   -0.408713   -0.112826
Mg       -1.339837    0.184827   -1.095783
H        0.377115   -0.445706   -1.715654
N       -2.009037    1.981241   -1.875453
C       -2.965126    2.046578   -2.783479
C       -3.806793    0.961866   -3.121662
H       -4.519759    1.161627   -3.915374
C       -3.942696   -0.281804   -2.479750
N       -3.141498   -0.724182   -1.515635
C       -3.218941    3.323249   -3.563813
H       -2.726355    4.190548   -3.120035
H       -4.292210    3.521142   -3.640514
H       -2.835622    3.198109   -4.583793
C       -5.117285   -1.134821   -2.915763
H       -4.805757   -2.167813   -3.100576
H       -5.580321   -0.734778   -3.820198
H       -5.877506   -1.168827   -2.126198
C       -1.295025    3.144178   -1.450530
C       -1.796167    3.888753   -0.360494
C       -1.053556    4.973879    0.106670
H       -1.435215    5.567625    0.934838
C        0.166876    5.311079   -0.465025
H        0.732875    6.158969   -0.086435
C        0.653973    4.563209   -1.528358
H        1.606623    4.834294   -1.979674
C       -0.059249    3.477288   -2.041312
C       -3.141896    3.562598    0.277140
H       -3.443980    2.567218   -0.069802
C       -3.076187    3.512416    1.806721
H       -2.342049    2.772911    2.148695
H       -4.053184    3.235338    2.219460
H       -2.804398    4.483383    2.237960
C       -4.215393    4.560831   -0.177822
H       -3.961084    5.578552    0.144021
H       -5.191081    4.303753    0.251723
H       -4.317003    4.571843   -1.268423
C        0.495118    2.724438   -3.243197
H       -0.144550    1.852427   -3.419392
C        0.451085    3.602916   -4.501346
H       -0.561678    3.969386   -4.702930
H        0.791378    3.038069   -5.377316
H        1.104491    4.477482   -4.391573
C        1.915755    2.204012   -2.998310
H        2.624704    3.027433   -2.839995
H        2.261572    1.628617   -3.866268
H        1.938648    1.541789   -2.125765
C       -3.485341   -1.916845   -0.805248
C       -2.857845   -3.138113   -1.123312
C       -3.158091   -4.266545   -0.356067
H       -2.684311   -5.215864   -0.599615
C       -4.048276   -4.202103    0.706401
H       -4.267510   -5.090888    1.293363
C       -4.658561   -2.992115    1.013997
H       -5.355867   -2.944429    1.847994
C       -4.397573   -1.841170    0.270377
C       -1.878150   -3.272218   -2.280943
H       -1.761211   -2.284893   -2.741467
C       -2.410566   -4.224855   -3.359262
H       -2.530617   -5.242295   -2.967341
H       -1.714281   -4.272580   -4.204680
H       -3.384807   -3.898507   -3.741212
C       -0.494562   -3.719353   -1.794456
H       -0.098019   -3.015214   -1.053095
H        0.212659   -3.752060   -2.633317
H       -0.531689   -4.720134   -1.344308
C       -5.073910   -0.530376    0.653253
H       -4.960139    0.169927   -0.180962
C       -4.382542    0.099044    1.868534
H       -4.412692   -0.578837    2.731598
H       -4.875940    1.036067    2.154311
H       -3.329030    0.320563    1.656119
C       -6.576195   -0.693267    0.911852
H       -7.077967   -1.184045    0.069852
H       -7.042113    0.287533    1.061199
H       -6.774660   -1.288490    1.810905
P        3.293614   -0.905044   -0.064058
C        3.679022   -1.177254    1.741975
H        3.560071   -2.252846    1.913689
H        4.730613   -0.950696    1.960717
C        2.769009   -0.398809    2.709615
H        3.137358    0.630441    2.795815
H        2.838780   -0.834308    3.715575
P        0.970775   -0.259221    2.187516
C        4.465145    0.449548   -0.581798
H        4.247627    0.585521   -1.653333
C        4.104262    1.772293    0.114614
H        3.034529    1.985742   -0.008416
H        4.287658    1.674750    1.196344
C        4.945403    2.934311   -0.419776
H        4.699457    3.096082   -1.479970
H        4.683324    3.859107    0.109567
C        6.442113    2.646784   -0.284807
H        6.703451    2.589150    0.782551
H        7.030509    3.469906   -0.708523
C        6.811432    1.326488   -0.963836
H        7.877401    1.108838   -0.822173
H        6.650496    1.420576   -2.048073
C        5.966295    0.161649   -0.434547
H        6.241059   -0.759055   -0.963915
H        6.208681   -0.001467    0.626478
C        4.020283   -2.429145   -0.847464
H        5.038304   -2.588778   -0.456536
C        4.097241   -2.256397   -2.374254
H        4.745744   -1.410759   -2.635954
H        3.092372   -2.009681   -2.749654
C        4.610125   -3.521312   -3.069605
H        4.621414   -3.367230   -4.155698
H        5.652110   -3.704110   -2.766415
C        3.762180   -4.742414   -2.712350
H        2.743708   -4.603307   -3.104606
H        4.166525   -5.642529   -3.191641
C        3.692917   -4.928644   -1.196335
H        4.696476   -5.167948   -0.813588
H        3.048147   -5.779998   -0.944761
C        3.171025   -3.665729   -0.505049
H        3.140289   -3.830229    0.579721
H        2.135175   -3.478872   -0.821633
C        0.177933   -1.631284    3.164483
H        0.475842   -1.509471    4.217864
C        0.686732   -3.002616    2.690727
H        0.466263   -3.114105    1.617825
H        1.777216   -3.062978    2.799520
C        0.036214   -4.147387    3.473145
H        0.400923   -5.109810    3.092474
H        0.346560   -4.087024    4.527365
C       -1.488955   -4.084645    3.388656
H       -1.937632   -4.891279    3.982300
H       -1.801294   -4.242177    2.346499
C       -2.008514   -2.725749    3.859736
H       -3.098295   -2.675896    3.736454
H       -1.802343   -2.606729    4.934350
C       -1.354904   -1.578623    3.083229
H       -1.727942   -0.617668    3.462643
H       -1.658184   -1.641217    2.027331
C        0.454476    1.286691    3.097780
H       -0.640789    1.315474    2.983461
C        0.776448    1.303495    4.600621
H        1.861275    1.193847    4.746930
H        0.302876    0.451322    5.104145
C        0.322579    2.606623    5.266521
H       -0.774280    2.676790    5.214240
H        0.587236    2.591141    6.331186
C        0.936816    3.824789    4.576533
H        2.030528    3.794729    4.695489
H        0.592935    4.749523    5.056252
C        0.585110    3.833230    3.088713
H        1.050645    4.688692    2.583277
H       -0.500505    3.960696    2.977645
C        1.014376    2.537005    2.394624
H        2.114476    2.496037    2.386946
H        0.694671    2.546112    1.343574
151
2b.log
Pd       -0.858395    0.448530   -0.051956
Zn        1.265121   -0.255873   -1.047217
H       -0.322086    0.432664   -1.634931
N        1.739548   -2.073913   -1.845186
C        2.687918   -2.223724   -2.747431
C        3.619830   -1.216858   -3.084037
H        4.319625   -1.475967   -3.872096
C        3.848413    0.008249   -2.439575
N        3.078888    0.512541   -1.481020
C        2.833704   -3.519528   -3.523956
H        2.247809   -4.335047   -3.096049
H        3.884465   -3.820796   -3.572633
H        2.492421   -3.356185   -4.553396
C        5.087498    0.770128   -2.865966
H        4.853583    1.820641   -3.066117
H        5.530310    0.327238   -3.760626
H        5.838655    0.758222   -2.067409
C        0.915470   -3.159995   -1.423796
C        1.329486   -3.939056   -0.322497
C        0.474424   -4.936345    0.148626
H        0.784252   -5.555554    0.988085
C       -0.768361   -5.153899   -0.433571
H       -1.423206   -5.932937   -0.050133
C       -1.161078   -4.381294   -1.518709
H       -2.128129   -4.565578   -1.983726
C       -0.333363   -3.382565   -2.036582
C        2.702168   -3.751091    0.313054
H        3.099678   -2.788802   -0.029543
C        2.651673   -3.704308    1.842481
H        1.995966   -2.898323    2.192034
H        3.654014   -3.525907    2.248917
H        2.290874   -4.647606    2.269997
C        3.667994   -4.850244   -0.151537
H        3.313167   -5.838389    0.167553
H        4.666240   -4.694814    0.274973
H        3.763969   -4.867354   -1.242445
C       -0.774861   -2.607070   -3.270134
H       -0.038803   -1.815952   -3.449561
C       -0.802531   -3.520377   -4.503808
H        0.166535   -4.003384   -4.671357
H       -1.058651   -2.946472   -5.402343
H       -1.552169   -4.313081   -4.387289
C       -2.133208   -1.926817   -3.075115
H       -2.933020   -2.662220   -2.916626
H       -2.394028   -1.338468   -3.964069
H       -2.099879   -1.248083   -2.216500
C        3.512530    1.671283   -0.766610
C        3.001688    2.940455   -1.100092
C        3.392109    4.042519   -0.335707
H        3.006757    5.028766   -0.588705
C        4.263702    3.905013    0.735743
H        4.555927    4.774222    1.320356
C        4.763523    2.647907    1.053975
H        5.449446    2.544384    1.892345
C        4.407159    1.519792    0.314572
C        2.049451    3.145461   -2.268881
H        1.883077    2.171130   -2.740535
C        2.645213    4.082015   -3.327618
H        2.810734    5.088352   -2.923847
H        1.964819    4.174111   -4.182336
H        3.607261    3.710848   -3.699645
C        0.688839    3.660462   -1.787168
H        0.252782    2.965991   -1.059304
H       -0.009375    3.746879   -2.630155
H        0.777678    4.649823   -1.318769
C        4.966511    0.156449    0.701979
H        4.806633   -0.528844   -0.137041
C        4.206866   -0.417882    1.903376
H        4.284717    0.250677    2.770909
H        4.615412   -1.394880    2.189332
H        3.142048   -0.545910    1.672294
C        6.473230    0.192544    0.981962
H        7.026496    0.643565    0.149942
H        6.853182   -0.824566    1.132051
H        6.707921    0.764346    1.887513
P       -3.164359    1.098306   -0.041997
C       -3.576138    1.436761    1.745248
H       -3.389791    2.505597    1.896023
H       -4.645724    1.285765    1.938926
C       -2.743924    0.623642    2.751841
H       -3.184863   -0.374388    2.858638
H       -2.800398    1.091195    3.743949
P       -0.952944    0.351969    2.268461
C       -4.396480   -0.202141   -0.558784
H       -4.182381   -0.355248   -1.628033
C       -4.105217   -1.536957    0.147098
H       -3.048826   -1.808500    0.022050
H       -4.278839   -1.421391    1.228563
C       -5.008342   -2.657910   -0.373807
H       -4.771434   -2.846508   -1.431515
H       -4.795503   -3.588509    0.167294
C       -6.487426   -2.288774   -0.245481
H       -6.747176   -2.201624    0.820271
H       -7.118678   -3.084883   -0.658914
C       -6.783086   -0.960547   -0.944503
H       -7.836786   -0.684888   -0.812757
H       -6.620775   -1.077588   -2.026289
C       -5.881457    0.165172   -0.424133
H       -6.104554    1.091757   -0.967471
H       -6.122924    0.353632    0.632759
C       -3.793303    2.639236   -0.875331
H       -4.813025    2.848089   -0.513465
C       -3.841543    2.440470   -2.399954
H       -4.519587    1.618151   -2.661240
H       -2.839917    2.144343   -2.747121
C       -4.283908    3.712151   -3.130431
H       -4.275206    3.537879   -4.213441
H       -5.324410    3.943536   -2.856840
C       -3.394534    4.903481   -2.773771
H       -2.373373    4.714989   -3.137282
H       -3.748777    5.810231   -3.279357
C       -3.355663    5.115793   -1.260139
H       -4.357773    5.403392   -0.908066
H       -2.682708    5.944595   -1.007397
C       -2.904073    3.846625   -0.531546
H       -2.897232    4.031548    0.550222
H       -1.868700    3.613463   -0.814564
C       -0.085097    1.694604    3.218410
H       -0.391039    1.610423    4.273220
C       -0.511117    3.084852    2.718865
H       -0.282350    3.165240    1.644901
H       -1.596018    3.212812    2.824835
C        0.206144    4.201009    3.484107
H       -0.100386    5.177317    3.087874
H       -0.108129    4.175652    4.538613
C        1.724837    4.045952    3.402439
H        2.220462    4.833950    3.983647
H        2.045471    4.167914    2.358223
C        2.162794    2.666254    3.895468
H        3.247394    2.549209    3.772825
H        1.951210    2.577618    4.972035
C        1.441369    1.547247    3.138437
H        1.754187    0.572615    3.536384
H        1.746929    1.568825    2.081767
C       -0.553070   -1.202563    3.217986
H        0.538295   -1.310621    3.116429
C       -0.892179   -1.157978    4.716707
H       -1.965998   -0.956896    4.846711
H       -0.355907   -0.335536    5.206542
C       -0.555484   -2.477615    5.418525
H        0.532257   -2.639360    5.383744
H       -0.831317   -2.414327    6.478543
C       -1.259945   -3.657158    4.747832
H       -2.348966   -3.532430    4.846749
H       -1.002567   -4.594897    5.255588
C       -0.885666   -3.732214    3.267497
H       -1.411592   -4.558957    2.773367
H        0.187346   -3.950464    3.182199
C       -1.196153   -2.423660    2.534489
H       -2.289187   -2.297939    2.503471
H       -0.858818   -2.483958    1.490947
74
3a.log
N        9.022172    4.655857    3.244742
C        7.813302    5.013857    2.831759
C        7.162972    6.198263    3.221242
H        6.176755    6.353453    2.799158
C        7.621903    7.207893    4.085774
N        8.800566    7.190273    4.694577
C        7.067199    4.104515    1.880046
H        7.642197    3.956463    0.959068
H        6.090148    4.518050    1.622921
H        6.925693    3.113782    2.326370
C        6.694588    8.379866    4.322379
H        6.455415    8.472130    5.387781
H        5.765040    8.267557    3.761067
H        7.176521    9.317908    4.024802
C        9.602820    3.426763    2.790466
C       10.415277    3.430518    1.641155
C       11.044490    2.241929    1.269225
H       11.682582    2.226873    0.388452
C       10.876968    1.078597    2.008709
H       11.377989    0.162626    1.705800
C       10.069808    1.090685    3.138469
H        9.947286    0.177333    3.716399
C        9.420326    2.255464    3.549096
C       10.653210    4.704617    0.842138
H        9.882883    5.429835    1.126797
C       12.015054    5.314474    1.202217
H       12.097401    5.505387    2.279225
H       12.170074    6.262187    0.672119
H       12.829172    4.632837    0.926452
C       10.537140    4.487786   -0.670273
H       10.612225    5.446534   -1.195957
H        9.579315    4.026476   -0.937559
H       11.337226    3.843363   -1.052704
C        8.579114    2.255048    4.818169
H        7.966037    3.163066    4.816154
C        7.622872    1.060262    4.895818
H        6.990243    0.993590    4.003053
H        6.969254    1.155827    5.770373
H        8.162808    0.111401    4.994930
C        9.482288    2.312179    6.057980
H       10.114333    1.417529    6.117874
H        8.882539    2.367354    6.974745
H       10.148108    3.183402    6.029534
C        9.178919    8.267758    5.560648
C        8.896273    8.178858    6.936565
C        9.354289    9.195569    7.775340
H        9.152412    9.140583    8.842762
C       10.070807   10.273429    7.272396
H       10.422808   11.054575    7.941508
C       10.338810   10.348032    5.911988
H       10.905262   11.192332    5.525393
C        9.901092    9.355240    5.034577
C        8.154521    6.983195    7.518368
H        7.662874    6.457271    6.692498
C        7.062596    7.388845    8.513869
H        7.483638    7.840956    9.419423
H        6.489965    6.507976    8.825878
H        6.365011    8.110382    8.072920
C        9.143922    6.003276    8.164130
H        9.911456    5.679108    7.450694
H        8.623157    5.112864    8.537184
H        9.659792    6.475326    9.009415
C       10.248574    9.435059    3.554314
H        9.604590    8.728975    3.018512
C       11.702125    8.999600    3.322438
H       12.395863    9.682207    3.828644
H       11.943288    9.000731    2.252369
H       11.887090    7.992454    3.715624
C        9.995191   10.823966    2.958810
H        8.967386   11.158155    3.142119
H       10.159715   10.805943    1.875396
H       10.671942   11.577435    3.378297
Zn       10.111151    5.734094    4.483355
H       11.506293    5.513594    5.080859
56
3b.log
N        9.057938    4.649278    3.258462
C        7.848816    5.007427    2.844882
C        7.197209    6.191120    3.233818
H        6.211048    6.345260    2.811182
C        7.654409    7.201063    4.098649
N        8.833165    7.186049    4.708255
C        7.101669    4.098441    1.891764
H        7.674393    3.949236    0.970062
H        6.125511    4.514455    1.635044
H        6.956494    3.107598    2.335632
C        6.722823    8.371376    4.334176
H        6.480135    8.464748    5.398259
H        5.794583    8.254864    3.771463
H        7.199490    9.311638    4.036707
C        9.630613    3.421237    2.801481
C       10.435559    3.416600    1.653495
C       11.018205    2.216670    1.248430
H       11.638593    2.209854    0.352742
C       10.834531    1.032587    1.960016
C       10.044194    1.070981    3.107265
H        9.893958    0.157674    3.682162
C        9.443023    2.249065    3.547667
C        9.201050    8.265821    5.570575
C        8.915995    8.186194    6.941094
C        9.319754    9.230735    7.771269
H        9.093174    9.173740    8.835515
C       10.008791   10.337559    7.278902
C       10.294225   10.381053    5.915511
H       10.838579   11.234104    5.511550
C        9.908978    9.358410    5.050013
Zn       10.144710    5.730403    4.496889
H       11.539369    5.512384    5.094353
C        8.200191    6.985040    7.504879
H        7.223310    6.828162    7.032308
H        8.781147    6.068610    7.340593
H        8.042446    7.095762    8.581951
C       10.258299    9.415221    3.584499
H       10.898824    8.570698    3.300273
H        9.368026    9.364573    2.946421
H       10.793741   10.339486    3.347311
C       10.465057   11.440143    8.201987
H        9.789008   11.550466    9.056209
H       11.465711   11.230994    8.599507
H       10.513249   12.402044    7.681090
C       10.676671    4.690089    0.883376
H       11.178027    5.438937    1.509619
H       11.308589    4.503277    0.009870
H        9.741441    5.144737    0.535684
C        8.619242    2.269717    4.810191
H        9.059477    2.944241    5.555551
H        7.597138    2.623166    4.629649
H        8.559818    1.270830    5.252825
C       11.502342   -0.247104    1.521426
H       11.641511   -0.272578    0.435666
H       12.492110   -0.351894    1.982356
H       10.912209   -1.123638    1.808417
322
4.log
Pd       -6.349774    6.315665    9.479015
Zn       -8.356696    4.908909    9.463290
Zn       -6.924260    7.567717    7.445596
N       -7.431317    7.571463    5.511933
N       -7.153170    9.562652    7.694871
C       -7.821214   10.305853    6.827296
C       -8.276525    9.843397    5.577134
H       -8.797620   10.576711    4.971708
C       -7.021236    6.474003    4.686614
C       -7.858791    5.349364    4.543922
C       -8.258452    8.617038    3.437550
H       -8.531191    7.628600    3.064346
H       -9.050609    9.328176    3.189983
H       -7.353109    8.926843    2.900721
C       -5.770530    6.530407    4.038648
C       -6.534195   10.182139    8.828357
C       -6.225607    4.369265    3.036472
C       -8.111568   11.759100    7.144819
H       -7.212481   12.280672    7.485888
H       -8.513237   12.278758    6.272367
H       -8.846593   11.824311    7.954339
C       -5.393757    5.465638    3.218381
H       -4.430906    5.495479    2.712476
C       -7.444205    4.316028    3.701078
H       -8.088380    3.451007    3.561001
C       -7.260710   10.415176   10.011261
C       -5.158421   10.505275    8.749053
C       -4.551984   11.104416    9.854440
H       -3.498572   11.369869    9.814836
C       -6.604521   11.007409   11.093855
H       -7.156257   11.192575   12.013947
C       -5.265822   11.360992   11.020242
C       -7.981716    8.630997    4.929339
H       -5.479911    6.909715    8.168794
H       -7.357382    5.680179   10.666936
N       -8.015974    2.919481    9.281851
N      -10.338240    4.770390    9.580064
C      -10.976642    3.632689    9.305732
C      -10.356987    2.422754    8.958723
H      -11.030940    1.606767    8.721298
C       -8.993043    2.063477    9.049425
C      -12.490573    3.602672    9.382366
H      -12.875282    2.610348    9.139411
H      -12.834873    3.876758   10.385083
H      -12.929020    4.328393    8.689589
C       -8.705976    0.578982    8.939387
H       -8.788225    0.112328    9.928407
H       -9.439524    0.099346    8.285720
H       -7.701023    0.377839    8.562561
C       -6.707899    2.442465    9.620018
C       -6.461634    1.957269   10.921080
C       -5.662080    2.532065    8.677851
C       -5.171598    1.531704   11.245679
C       -4.392210    2.085001    9.046953
C       -4.141755    1.583126   10.317717
H       -4.970690    1.154100   12.246342
H       -3.580961    2.132173    8.325104
C      -11.087720    5.854731   10.149114
C      -11.724640    6.806077    9.327254
C      -11.161176    5.967281   11.554421
C      -12.463750    7.827558    9.928456
C      -11.939019    6.985660   12.107952
C      -12.594194    7.911017   11.307492
H      -12.957974    8.566252    9.300622
H      -12.021781    7.063725   13.190105
N       -4.585422    6.547147   11.045769
C       -3.520467    7.358787   10.454173
H       -3.198631    6.897179    9.514510
H       -3.913169    8.356685   10.232761
H       -2.648473    7.449975   11.118608
C       -4.089163    5.206965   11.366576
H       -4.885286    4.621604   11.837311
H       -3.806490    4.696715   10.439682
H       -3.211152    5.229427   12.033354
C       -5.196460    7.221662   12.205095
H       -5.681415    8.128251   11.822621
H       -5.992498    6.561807   12.566828
C       -4.347987   10.209951    7.488628
H       -4.719922    9.260281    7.083201
C       -8.716877   10.004249   10.170536
H       -9.081173    9.655104    9.198289
C       -9.210078    5.264001    5.242551
H       -9.186986    5.967078    6.082994
C       -4.808451    7.695289    4.235589
H       -5.341769    8.496559    4.759304
C      -11.621314    6.777235    7.809278
H      -11.120349    5.845236    7.523454
C      -10.411917    5.030561   12.494451
H       -9.774515    4.377389   11.888256
C       -5.903594    3.056599    7.270558
H       -6.741252    3.760926    7.324200
C       -7.535401    1.924759   12.001843
H       -8.502420    2.152889   11.540733
C       -4.239559    7.592089   13.353113
H       -3.549745    8.380665   13.030664
H       -3.622561    6.732445   13.643205
N       -4.905562    8.078202   14.576657
C       -5.737335    9.256970   14.323850
H       -6.630055    9.017743   13.721145
H       -6.070304    9.673107   15.280068
H       -5.148113   10.013964   13.795941
C       -5.706457    7.041510   15.229773
H       -5.078406    6.169070   15.438004
H       -6.082780    7.432892   16.179456
H       -6.572441    6.725639   14.623210
Pd       -3.168399    8.812616   16.075843
Zn       -3.057798    8.693652   18.546421
Zn       -1.121196   10.156036   15.795812
N       -0.182163   11.867802   16.228223
N        0.455159    9.304984   14.850537
C        1.676342    9.802542   14.938391
C        1.996982   11.009578   15.594789
H        3.050302   11.267540   15.593962
C       -0.955528   13.032583   16.551753
C       -1.151059   13.421944   17.892415
C        1.786315   13.325627   16.434429
H        1.637964   13.563328   17.492184
H        2.858247   13.299441   16.229755
H        1.339706   14.144944   15.861553
C       -1.533557   13.777695   15.502048
C        0.210212    8.228480   13.938200
C       -2.447918   15.328779   17.129598
C        2.835499    9.121236   14.236948
H        2.907554    9.480540   13.203239
H        3.776100    9.362433   14.738892
H        2.715728    8.036506   14.197510
C       -2.257914   14.929485   15.813751
H       -2.690736   15.520476   15.008964
C       -1.907645   14.566087   18.155802
H       -2.064555   14.872949   19.188222
C        0.011869    6.922604   14.428018
C        0.132366    8.499400   12.555477
C       -0.083393    7.436511   11.677740
H       -0.134232    7.628429   10.607693
C       -0.211490    5.893510   13.509901
H       -0.350291    4.877779   13.871387
C       -0.246842    6.138721   12.143880
C        1.134079   12.003771   16.080179
H       -2.660891   10.001235   14.991422
H       -3.503682    7.646288   17.240893
N       -4.600240    9.549382   19.542483
N       -2.022217    8.225483   20.195601
C       -2.329410    8.736833   21.386176
C       -3.423939    9.576711   21.648146
H       -3.497437    9.939906   22.666791
C       -4.524447    9.875356   20.821035
C       -1.465425    8.402989   22.587367
H       -1.921555    8.772763   23.507717
H       -1.310789    7.323881   22.679838
H       -0.475808    8.859835   22.485464
C       -5.697224   10.558419   21.493037
H       -6.541153    9.864988   21.580280
H       -5.429095   10.902091   22.494295
H       -6.047480   11.410633   20.904204
C       -5.859161    9.663043   18.867289
C       -6.755367    8.573683   18.920929
C       -6.177150   10.817686   18.125806
C       -7.956942    8.658332   18.215421
C       -7.398011   10.860112   17.448010
C       -8.283839    9.791813   17.482248
H       -8.654106    7.822924   18.247306
H       -7.656851   11.750838   16.878398
C       -0.997311    7.222390   20.138295
C        0.364135    7.577358   20.078515
C       -1.387337    5.863369   20.141208
C        1.321423    6.559578   20.084457
C       -0.392943    4.884700   20.159299
C        0.954485    5.223748   20.142513
H        2.376730    6.822386   20.044357
H       -0.673379    3.835243   20.176393
C        0.221341    9.914592   11.996117
H        0.602840   10.576758   12.780662
C        0.096192    6.610344   15.914135
H       -0.165560    7.523643   16.458843
C       -0.571430   12.643300   19.065022
H        0.068625   11.852139   18.660206
C       -1.398478   13.372051   14.039618
H       -0.870666   12.412699   13.998610
C        0.834140    9.022612   19.985768
H       -0.035756    9.670838   20.135005
C       -2.858422    5.457615   20.131857
H       -3.404529    6.224781   19.569572
C       -5.241444   12.014204   18.034963
H       -4.342300   11.783199   18.615038
C       -6.464146    7.315843   19.732482
H       -5.516006    7.460886   20.261700
H       -3.019083   16.226202   17.354486
H       -0.410819    5.322455   11.443723
H       -9.227512    9.843987   16.944769
H        1.714223    4.446214   20.158370
H      -13.191440    8.700984   11.756207
H       -3.145643    1.237616   10.583931
H       -5.921959    3.553155    2.385445
H       -4.774123   11.832168   11.868936
C        1.171031   10.026624   10.797487
H        2.162818    9.619385   11.025185
H        0.784640    9.490848    9.922338
H        1.291962   11.077111   10.508767
C       -1.177808   10.418530   11.615668
H       -1.615040    9.796173   10.823723
H       -1.858660   10.395076   12.475887
H       -1.127706   11.450896   11.243783
C        1.525870    6.219115   16.310876
H        2.234134    7.034460   16.124179
H        1.570236    5.971730   17.377790
H        1.859896    5.342723   15.740091
C       -0.895400    5.533056   16.359862
H       -0.880494    5.458833   17.452825
H       -1.916974    5.785079   16.050517
H       -0.639586    4.542961   15.960912
C        0.283989   13.520565   19.989764
H       -0.328035   14.263758   20.514739
H        0.771258   12.900226   20.752033
H        1.064366   14.063104   19.444949
C       -1.685270   11.972667   19.874965
H       -2.239136   11.249629   19.265569
H       -1.278712   11.441629   20.743330
H       -2.405685   12.712347   20.247948
C       -0.565484   14.386379   13.246090
H       -0.451304   14.058526   12.205560
H       -1.043939   15.373425   13.235946
H        0.436613   14.503880   13.674527
C       -2.775635   13.170698   13.394343
H       -3.369067   14.092740   13.412467
H       -2.665202   12.868607   12.345931
H       -3.342517   12.392069   13.919891
C        1.881975    9.379103   21.049314
H        2.091913   10.455388   21.023714
H        1.554134    9.120670   22.062183
H        2.829687    8.858257   20.867816
C        1.398367    9.314656   18.590465
H        1.762912   10.346123   18.519641
H        2.239301    8.648694   18.357879
H        0.639839    9.171195   17.812749
C       -3.106344    4.124066   19.419234
H       -2.719336    3.273238   19.992849
H       -4.182918    3.964586   19.294903
H       -2.644944    4.106977   18.425380
C       -3.454578    5.417741   21.545764
H       -2.908095    4.704200   22.175622
H       -3.424436    6.398758   22.031075
H       -4.504368    5.099167   21.507638
C       -5.864878   13.286223   18.624554
H       -6.168951   13.154163   19.669335
H       -5.139989   14.108294   18.582373
H       -6.752155   13.594065   18.057450
C       -4.803987   12.266452   16.588240
H       -4.097031   13.102211   16.545884
H       -4.311910   11.381677   16.169328
H       -5.663246   12.518771   15.951393
C       -7.546461    7.058784   20.789695
H       -8.514578    6.833665   20.326350
H       -7.270633    6.201527   21.415446
H       -7.686578    7.924947   21.446118
C       -6.303266    6.086954   18.829298
H       -7.209581    5.907652   18.237019
H       -5.464004    6.209708   18.134751
H       -6.119688    5.190556   19.434915
C       -4.543798   11.280699    6.405311
H       -5.580967   11.337690    6.062581
H       -4.248795   12.268609    6.781373
H       -3.920354   11.052577    5.531125
C       -2.849806   10.029488    7.754861
H       -2.351029    9.687981    6.840814
H       -2.368911   10.969967    8.050771
H       -2.660302    9.287050    8.537963
C       -8.835464    8.833092   11.152052
H       -9.875851    8.498438   11.227846
H       -8.223914    7.983731   10.826898
H       -8.502230    9.131637   12.156390
C       -9.617994   11.159784   10.624242
H       -9.364081   11.489973   11.638811
H       -9.541178   12.032528    9.965543
H      -10.663942   10.830350   10.638470
C       -4.302619    8.273680    2.908614
H       -3.700193    9.170964    3.093304
H       -3.669522    7.559219    2.369226
H       -5.130725    8.550506    2.246083
C       -3.629259    7.269190    5.121179
H       -3.971760    6.926154    6.104991
H       -3.068670    6.448159    4.656610
H       -2.937454    8.107674    5.270925
C      -10.351810    5.688388    4.308232
H      -10.365648    5.063943    3.405903
H      -11.319643    5.571746    4.811430
H      -10.261907    6.733587    3.994114
C       -9.501462    3.872919    5.812889
H       -8.701769    3.530650    6.477500
H      -10.429154    3.889241    6.396426
H       -9.630890    3.122814    5.022927
C      -11.371086    4.129657   13.281934
H      -12.040967    4.721701   13.917766
H      -11.992414    3.524700   12.611274
H      -10.810241    3.445443   13.930588
C       -9.497676    5.822109   13.440209
H      -10.070312    6.506798   14.077044
H       -8.944726    5.142977   14.099353
H       -8.771369    6.417299   12.873123
C      -10.761363    7.945441    7.311141
H      -10.666953    7.932305    6.219079
H      -11.203809    8.908758    7.596570
H       -9.752102    7.906234    7.738990
C      -12.996287    6.805167    7.128519
H      -12.885338    6.707865    6.042205
H      -13.644298    5.993306    7.477839
H      -13.519092    7.749887    7.318418
C       -4.713890    3.833544    6.701022
H       -5.007276    4.318480    5.762976
H       -4.384683    4.613459    7.397766
H       -3.861541    3.179034    6.477556
C       -6.297671    1.915144    6.323663
H       -5.509782    1.151413    6.294122
H       -7.228135    1.428303    6.637598
H       -6.442807    2.297214    5.306702
C       -7.655446    0.549845   12.671143
H       -6.757227    0.302619   13.249164
H       -8.504698    0.538115   13.364235
H       -7.804227   -0.248236   11.935018
C       -7.265623    3.008633   13.053750
H       -8.048863    3.003430   13.822580
H       -6.303202    2.838771   13.553568
H       -7.238946    4.005040   12.595889
187
5.log
Pd       11.737350    3.778833    6.636813
H       12.233094    3.345253    5.062417
H       12.552957    3.245777    8.043947
H       10.373192    4.717221    6.983296
N        8.912150    4.140103    3.821969
C        7.771531    4.731769    3.489893
C        7.419612    6.046872    3.848863
H        6.436267    6.372908    3.529396
C        8.257988    7.053526    4.365766
N        9.463659    6.836362    4.872498
C        6.772134    3.984163    2.629701
H        7.150037    3.875555    1.606906
H        5.819948    4.517563    2.589638
H        6.601437    2.973535    3.013913
C        7.731770    8.472514    4.282577
H        7.842206    8.996364    5.237087
H        6.679356    8.480785    3.991285
H        8.299573    9.044506    3.539705
C        9.246261    2.911352    3.170428
C        9.825604    2.954073    1.891291
C       10.072691    1.755288    1.225107
H       10.503776    1.788955    0.224412
C        9.774161    0.519742    1.799870
C        9.269341    0.506526    3.098274
H        9.056649   -0.447932    3.579388
C        9.004576    1.684239    3.800656
C       10.299800    7.962166    5.154395
C       10.337133    8.522726    6.439556
C       11.174161    9.613794    6.674230
H       11.197980   10.050545    7.672596
C       11.974822   10.157744    5.671787
C       11.916017    9.583562    4.402938
H       12.527758    9.996906    3.600753
C       11.098253    8.488148    4.126801
N       15.308554    3.757907    4.842266
C       16.565680    3.402532    5.045497
C       16.952767    2.213347    5.694158
H       18.020811    2.077954    5.818248
C       16.160815    1.100369    6.024209
N       14.829739    1.068840    5.988607
C       17.684516    4.275959    4.517770
H       17.658014    4.308224    3.422808
H       18.659430    3.897473    4.831639
H       17.572502    5.307150    4.867182
C       16.925149   -0.153430    6.403420
H       16.676420   -0.470314    7.419604
H       18.001954    0.015918    6.344005
H       16.663411   -0.984576    5.740685
C       15.030794    4.863817    3.974213
C       14.839212    4.617029    2.599647
C       14.549504    5.692853    1.758851
H       14.402800    5.514106    0.695147
C       14.451350    6.985916    2.254821
H       14.232882    7.814412    1.584666
C       14.626376    7.212257    3.613003
H       14.528318    8.222576    4.004716
C       14.913265    6.166490    4.492627
C       14.928746    3.217995    2.005931
H       15.228512    2.528485    2.802465
C       13.560554    2.761244    1.485655
H       12.810108    2.743375    2.285778
H       13.625964    1.753269    1.057647
H       13.192459    3.433381    0.699691
C       15.989057    3.127825    0.901565
H       15.729486    3.755926    0.040830
H       16.079447    2.095152    0.543104
H       16.973518    3.447224    1.262648
C       15.051497    6.464554    5.976716
H       15.371892    5.547774    6.484785
C       16.098708    7.547955    6.262998
H       17.082792    7.289062    5.853435
H       16.203752    7.685935    7.345647
H       15.803996    8.513733    5.833377
C       13.693214    6.870883    6.557160
H       13.316886    7.783659    6.079686
H       13.781754    7.052922    7.632303
H       12.947107    6.078779    6.407462
C       14.189957   -0.207692    6.138082
C       13.922529   -0.741407    7.412102
C       13.380895   -2.026337    7.499521
H       13.181178   -2.453485    8.480311
C       13.087467   -2.763253    6.363600
H       12.675318   -3.765581    6.450495
C       13.297759   -2.200632    5.110727
H       13.030701   -2.770544    4.225561
C       14.132287    0.048260    8.696099
H       14.594757    1.007717    8.435324
C       15.036126   -0.661330    9.712328
H       14.586310   -1.599366   10.059286
H       15.184441   -0.022717   10.591662
H       16.022902   -0.900448    9.301903
C       12.766508    0.336120    9.330256
H       12.118646    0.871094    8.628308
H       12.874694    0.944312   10.237453
H       12.263894   -0.596967    9.614386
N       12.171542    5.013076   10.607611
C       11.592147    5.104020   11.799521
C       10.294741    4.654374   12.096421
H        9.958990    4.842241   13.109563
C        9.364076    4.007224   11.264482
N        9.595649    3.636210   10.011199
C       12.357368    5.730857   12.949011
H       13.313238    5.216705   13.096957
H       11.782448    5.676170   13.875447
H       12.593446    6.780159   12.744930
C        8.001878    3.740781   11.874532
H        7.227272    4.276473   11.314403
H        7.968675    4.069044   12.915174
H        7.744599    2.678069   11.830850
C       13.468033    5.598679   10.446702
C       14.618994    4.799484   10.543267
C       15.868257    5.396163   10.386947
H       16.759779    4.774406   10.466548
C       16.008230    6.762747   10.142890
C       14.851028    7.530100   10.042176
H       14.934194    8.597221    9.837255
C       13.579296    6.969147   10.176028
C        8.560359    2.923987    9.319680
C        7.607300    3.602288    8.545957
C        6.611842    2.862686    7.903962
H        5.866481    3.397596    7.314037
C        6.542131    1.476328    7.995285
C        7.502614    0.824792    8.768003
H        7.463313   -0.259743    8.866812
C        8.505109    1.523302    9.437067
Zn       10.086118    4.950622    5.209944
Zn       11.319719    4.044061    9.075675
Zn       13.785413    2.740316    5.674154
C       13.835248   -0.920884    4.971225
C       14.020573   -0.314613    3.583402
H       13.834239    0.763632    3.674558
C       13.010961   -0.855638    2.568911
H       13.220731   -1.897511    2.296527
H       11.989178   -0.793689    2.956611
H       13.055069   -0.265256    1.647103
C       15.447173   -0.489756    3.044656
H       15.518525   -0.086075    2.026193
H       16.189136    0.031820    3.657402
H       15.715837   -1.553244    3.004431
C       11.080911    7.871486    2.751404
H       11.518597    6.865616    2.772782
H       10.064233    7.772082    2.353528
H       11.667608    8.472238    2.049344
C        9.483901    7.961199    7.546252
H        8.423271    7.926310    7.268647
H        9.781667    6.932786    7.780128
H        9.577894    8.562120    8.456774
C       12.910622   11.304980    5.960773
H       13.052537   11.937964    5.078503
H       12.533300   11.934408    6.773462
H       13.899129   10.935468    6.263066
C       10.184342    4.272528    1.252133
H        9.330891    4.958849    1.199260
H       10.965995    4.782987    1.829811
H       10.563086    4.119789    0.236297
C        8.443902    1.641111    5.196274
H        9.129670    2.107048    5.916703
H        7.495858    2.187218    5.269193
H        8.270345    0.609436    5.519735
C        9.959240   -0.757866    1.018762
H       10.873854   -0.731162    0.416288
H       10.016863   -1.628125    1.680763
H        9.118841   -0.919865    0.332442
C       14.507231    3.321533   10.811705
H       13.885704    3.111033   11.690470
H       14.043987    2.812372    9.958779
H       15.495294    2.878508   10.974283
C       12.347170    7.817159    9.988008
H       11.759390    7.453181    9.135896
H       11.685757    7.798361   10.862349
H       12.619898    8.858447    9.787472
C       17.376690    7.378843    9.986114
H       17.311259    8.462580    9.845092
H       18.000394    7.191547   10.867808
H       17.902234    6.960500    9.119317
C        7.594647    5.104743    8.411330
H        8.355484    5.577523    9.036938
H        7.781311    5.404051    7.372150
H        6.615865    5.510047    8.695857
C        5.477591    0.701482    7.260024
H        5.259155   -0.248962    7.757878
H        4.544976    1.271413    7.190982
H        5.798213    0.471232    6.235795
C        9.470517    0.788973   10.331273
H        9.201637    0.908320   11.389600
H        9.472983   -0.282509   10.107912
H       10.489055    1.168309   10.221810
187
5-theta30.log
Pd       11.737350    3.778833    6.636813
H       12.609858    3.208565    5.285517
H       12.191812    3.479760    8.259591
H       10.353925    4.740282    6.484167
N        8.912150    4.140103    3.821969
C        7.771531    4.731769    3.489893
C        7.419612    6.046872    3.848863
H        6.436267    6.372908    3.529396
C        8.257988    7.053526    4.365766
N        9.463659    6.836362    4.872498
C        6.772134    3.984163    2.629701
H        7.150037    3.875555    1.606906
H        5.819948    4.517563    2.589638
H        6.601437    2.973535    3.013913
C        7.731770    8.472514    4.282577
H        7.842206    8.996364    5.237087
H        6.679356    8.480785    3.991285
H        8.299573    9.044506    3.539705
C        9.246261    2.911352    3.170428
C        9.825604    2.954073    1.891291
C       10.072691    1.755288    1.225107
H       10.503776    1.788955    0.224412
C        9.774161    0.519742    1.799870
C        9.269341    0.506526    3.098274
H        9.056649   -0.447932    3.579388
C        9.004576    1.684239    3.800656
C       10.299800    7.962166    5.154395
C       10.337133    8.522726    6.439556
C       11.174161    9.613794    6.674230
H       11.197980   10.050545    7.672596
C       11.974822   10.157744    5.671787
C       11.916017    9.583562    4.402938
H       12.527758    9.996906    3.600753
C       11.098253    8.488148    4.126801
N       15.308554    3.757907    4.842266
C       16.565680    3.402532    5.045497
C       16.952767    2.213347    5.694158
H       18.020811    2.077954    5.818248
C       16.160815    1.100369    6.024209
N       14.829739    1.068840    5.988607
C       17.684516    4.275959    4.517770
H       17.658014    4.308224    3.422808
H       18.659430    3.897473    4.831639
H       17.572502    5.307150    4.867182
C       16.925149   -0.153430    6.403420
H       16.676420   -0.470314    7.419604
H       18.001954    0.015918    6.344005
H       16.663411   -0.984576    5.740685
C       15.030794    4.863817    3.974213
C       14.839212    4.617029    2.599647
C       14.549504    5.692853    1.758851
H       14.402800    5.514106    0.695147
C       14.451350    6.985916    2.254821
H       14.232882    7.814412    1.584666
C       14.626376    7.212257    3.613003
H       14.528318    8.222576    4.004716
C       14.913265    6.166490    4.492627
C       14.928746    3.217995    2.005931
H       15.228512    2.528485    2.802465
C       13.560554    2.761244    1.485655
H       12.810108    2.743375    2.285778
H       13.625964    1.753269    1.057647
H       13.192459    3.433381    0.699691
C       15.989057    3.127825    0.901565
H       15.729486    3.755926    0.040830
H       16.079447    2.095152    0.543104
H       16.973518    3.447224    1.262648
C       15.051497    6.464554    5.976716
H       15.371892    5.547774    6.484785
C       16.098708    7.547955    6.262998
H       17.082792    7.289062    5.853435
H       16.203752    7.685935    7.345647
H       15.803996    8.513733    5.833377
C       13.693214    6.870883    6.557160
H       13.316886    7.783659    6.079686
H       13.781754    7.052922    7.632303
H       12.947107    6.078779    6.407462
C       14.189957   -0.207692    6.138082
C       13.922529   -0.741407    7.412102
C       13.380895   -2.026337    7.499521
H       13.181178   -2.453485    8.480311
C       13.087467   -2.763253    6.363600
H       12.675318   -3.765581    6.450495
C       13.297759   -2.200632    5.110727
H       13.030701   -2.770544    4.225561
C       14.132287    0.048260    8.696099
H       14.594757    1.007717    8.435324
C       15.036126   -0.661330    9.712328
H       14.586310   -1.599366   10.059286
H       15.184441   -0.022717   10.591662
H       16.022902   -0.900448    9.301903
C       12.766508    0.336120    9.330256
H       12.118646    0.871094    8.628308
H       12.874694    0.944312   10.237453
H       12.263894   -0.596967    9.614386
N       12.171542    5.013076   10.607611
C       11.592147    5.104020   11.799521
C       10.294741    4.654374   12.096421
H        9.958990    4.842241   13.109563
C        9.364076    4.007224   11.264482
N        9.595649    3.636210   10.011199
C       12.357368    5.730857   12.949011
H       13.313238    5.216705   13.096957
H       11.782448    5.676170   13.875447
H       12.593446    6.780159   12.744930
C        8.001878    3.740781   11.874532
H        7.227272    4.276473   11.314403
H        7.968675    4.069044   12.915174
H        7.744599    2.678069   11.830850
C       13.468033    5.598679   10.446702
C       14.618994    4.799484   10.543267
C       15.868257    5.396163   10.386947
H       16.759779    4.774406   10.466548
C       16.008230    6.762747   10.142890
C       14.851028    7.530100   10.042176
H       14.934194    8.597221    9.837255
C       13.579296    6.969147   10.176028
C        8.560359    2.923987    9.319680
C        7.607300    3.602288    8.545957
C        6.611842    2.862686    7.903962
H        5.866481    3.397596    7.314037
C        6.542131    1.476328    7.995285
C        7.502614    0.824792    8.768003
H        7.463313   -0.259743    8.866812
C        8.505109    1.523302    9.437067
Zn       10.086118    4.950622    5.209944
Zn       11.319719    4.044061    9.075675
Zn       13.785413    2.740316    5.674154
C       13.835248   -0.920884    4.971225
C       14.020573   -0.314613    3.583402
H       13.834239    0.763632    3.674558
C       13.010961   -0.855638    2.568911
H       13.220731   -1.897511    2.296527
H       11.989178   -0.793689    2.956611
H       13.055069   -0.265256    1.647103
C       15.447173   -0.489756    3.044656
H       15.518525   -0.086075    2.026193
H       16.189136    0.031820    3.657402
H       15.715837   -1.553244    3.004431
C       11.080911    7.871486    2.751404
H       11.518597    6.865616    2.772782
H       10.064233    7.772082    2.353528
H       11.667608    8.472238    2.049344
C        9.483901    7.961199    7.546252
H        8.423271    7.926310    7.268647
H        9.781667    6.932786    7.780128
H        9.577894    8.562120    8.456774
C       12.910622   11.304980    5.960773
H       13.052537   11.937964    5.078503
H       12.533300   11.934408    6.773462
H       13.899129   10.935468    6.263066
C       10.184342    4.272528    1.252133
H        9.330891    4.958849    1.199260
H       10.965995    4.782987    1.829811
H       10.563086    4.119789    0.236297
C        8.443902    1.641111    5.196274
H        9.129670    2.107048    5.916703
H        7.495858    2.187218    5.269193
H        8.270345    0.609436    5.519735
C        9.959240   -0.757866    1.018762
H       10.873854   -0.731162    0.416288
H       10.016863   -1.628125    1.680763
H        9.118841   -0.919865    0.332442
C       14.507231    3.321533   10.811705
H       13.885704    3.111033   11.690470
H       14.043987    2.812372    9.958779
H       15.495294    2.878508   10.974283
C       12.347170    7.817159    9.988008
H       11.759390    7.453181    9.135896
H       11.685757    7.798361   10.862349
H       12.619898    8.858447    9.787472
C       17.376690    7.378843    9.986114
H       17.311259    8.462580    9.845092
H       18.000394    7.191547   10.867808
H       17.902234    6.960500    9.119317
C        7.594647    5.104743    8.411330
H        8.355484    5.577523    9.036938
H        7.781311    5.404051    7.372150
H        6.615865    5.510047    8.695857
C        5.477591    0.701482    7.260024
H        5.259155   -0.248962    7.757878
H        4.544976    1.271413    7.190982
H        5.798213    0.471232    6.235795
C        9.470517    0.788973   10.331273
H        9.201637    0.908320   11.389600
H        9.472983   -0.282509   10.107912
H       10.489055    1.168309   10.221810
187
5-theta35.log
Pd       11.737350    3.778833    6.636813
H       12.493563    3.248723    5.201682
H       12.308756    3.403954    8.206001
H       10.346915    4.742271    6.631561
N        8.912150    4.140103    3.821969
C        7.771531    4.731769    3.489893
C        7.419612    6.046872    3.848863
H        6.436267    6.372908    3.529396
C        8.257988    7.053526    4.365766
N        9.463659    6.836362    4.872498
C        6.772134    3.984163    2.629701
H        7.150037    3.875555    1.606906
H        5.819948    4.517563    2.589638
H        6.601437    2.973535    3.013913
C        7.731770    8.472514    4.282577
H        7.842206    8.996364    5.237087
H        6.679356    8.480785    3.991285
H        8.299573    9.044506    3.539705
C        9.246261    2.911352    3.170428
C        9.825604    2.954073    1.891291
C       10.072691    1.755288    1.225107
H       10.503776    1.788955    0.224412
C        9.774161    0.519742    1.799870
C        9.269341    0.506526    3.098274
H        9.056649   -0.447932    3.579388
C        9.004576    1.684239    3.800656
C       10.299800    7.962166    5.154395
C       10.337133    8.522726    6.439556
C       11.174161    9.613794    6.674230
H       11.197980   10.050545    7.672596
C       11.974822   10.157744    5.671787
C       11.916017    9.583562    4.402938
H       12.527758    9.996906    3.600753
C       11.098253    8.488148    4.126801
N       15.308554    3.757907    4.842266
C       16.565680    3.402532    5.045497
C       16.952767    2.213347    5.694158
H       18.020811    2.077954    5.818248
C       16.160815    1.100369    6.024209
N       14.829739    1.068840    5.988607
C       17.684516    4.275959    4.517770
H       17.658014    4.308224    3.422808
H       18.659430    3.897473    4.831639
H       17.572502    5.307150    4.867182
C       16.925149   -0.153430    6.403420
H       16.676420   -0.470314    7.419604
H       18.001954    0.015918    6.344005
H       16.663411   -0.984576    5.740685
C       15.030794    4.863817    3.974213
C       14.839212    4.617029    2.599647
C       14.549504    5.692853    1.758851
H       14.402800    5.514106    0.695147
C       14.451350    6.985916    2.254821
H       14.232882    7.814412    1.584666
C       14.626376    7.212257    3.613003
H       14.528318    8.222576    4.004716
C       14.913265    6.166490    4.492627
C       14.928746    3.217995    2.005931
H       15.228512    2.528485    2.802465
C       13.560554    2.761244    1.485655
H       12.810108    2.743375    2.285778
H       13.625964    1.753269    1.057647
H       13.192459    3.433381    0.699691
C       15.989057    3.127825    0.901565
H       15.729486    3.755926    0.040830
H       16.079447    2.095152    0.543104
H       16.973518    3.447224    1.262648
C       15.051497    6.464554    5.976716
H       15.371892    5.547774    6.484785
C       16.098708    7.547955    6.262998
H       17.082792    7.289062    5.853435
H       16.203752    7.685935    7.345647
H       15.803996    8.513733    5.833377
C       13.693214    6.870883    6.557160
H       13.316886    7.783659    6.079686
H       13.781754    7.052922    7.632303
H       12.947107    6.078779    6.407462
C       14.189957   -0.207692    6.138082
C       13.922529   -0.741407    7.412102
C       13.380895   -2.026337    7.499521
H       13.181178   -2.453485    8.480311
C       13.087467   -2.763253    6.363600
H       12.675318   -3.765581    6.450495
C       13.297759   -2.200632    5.110727
H       13.030701   -2.770544    4.225561
C       14.132287    0.048260    8.696099
H       14.594757    1.007717    8.435324
C       15.036126   -0.661330    9.712328
H       14.586310   -1.599366   10.059286
H       15.184441   -0.022717   10.591662
H       16.022902   -0.900448    9.301903
C       12.766508    0.336120    9.330256
H       12.118646    0.871094    8.628308
H       12.874694    0.944312   10.237453
H       12.263894   -0.596967    9.614386
N       12.171542    5.013076   10.607611
C       11.592147    5.104020   11.799521
C       10.294741    4.654374   12.096421
H        9.958990    4.842241   13.109563
C        9.364076    4.007224   11.264482
N        9.595649    3.636210   10.011199
C       12.357368    5.730857   12.949011
H       13.313238    5.216705   13.096957
H       11.782448    5.676170   13.875447
H       12.593446    6.780159   12.744930
C        8.001878    3.740781   11.874532
H        7.227272    4.276473   11.314403
H        7.968675    4.069044   12.915174
H        7.744599    2.678069   11.830850
C       13.468033    5.598679   10.446702
C       14.618994    4.799484   10.543267
C       15.868257    5.396163   10.386947
H       16.759779    4.774406   10.466548
C       16.008230    6.762747   10.142890
C       14.851028    7.530100   10.042176
H       14.934194    8.597221    9.837255
C       13.579296    6.969147   10.176028
C        8.560359    2.923987    9.319680
C        7.607300    3.602288    8.545957
C        6.611842    2.862686    7.903962
H        5.866481    3.397596    7.314037
C        6.542131    1.476328    7.995285
C        7.502614    0.824792    8.768003
H        7.463313   -0.259743    8.866812
C        8.505109    1.523302    9.437067
Zn       10.086118    4.950622    5.209944
Zn       11.319719    4.044061    9.075675
Zn       13.785413    2.740316    5.674154
C       13.835248   -0.920884    4.971225
C       14.020573   -0.314613    3.583402
H       13.834239    0.763632    3.674558
C       13.010961   -0.855638    2.568911
H       13.220731   -1.897511    2.296527
H       11.989178   -0.793689    2.956611
H       13.055069   -0.265256    1.647103
C       15.447173   -0.489756    3.044656
H       15.518525   -0.086075    2.026193
H       16.189136    0.031820    3.657402
H       15.715837   -1.553244    3.004431
C       11.080911    7.871486    2.751404
H       11.518597    6.865616    2.772782
H       10.064233    7.772082    2.353528
H       11.667608    8.472238    2.049344
C        9.483901    7.961199    7.546252
H        8.423271    7.926310    7.268647
H        9.781667    6.932786    7.780128
H        9.577894    8.562120    8.456774
C       12.910622   11.304980    5.960773
H       13.052537   11.937964    5.078503
H       12.533300   11.934408    6.773462
H       13.899129   10.935468    6.263066
C       10.184342    4.272528    1.252133
H        9.330891    4.958849    1.199260
H       10.965995    4.782987    1.829811
H       10.563086    4.119789    0.236297
C        8.443902    1.641111    5.196274
H        9.129670    2.107048    5.916703
H        7.495858    2.187218    5.269193
H        8.270345    0.609436    5.519735
C        9.959240   -0.757866    1.018762
H       10.873854   -0.731162    0.416288
H       10.016863   -1.628125    1.680763
H        9.118841   -0.919865    0.332442
C       14.507231    3.321533   10.811705
H       13.885704    3.111033   11.690470
H       14.043987    2.812372    9.958779
H       15.495294    2.878508   10.974283
C       12.347170    7.817159    9.988008
H       11.759390    7.453181    9.135896
H       11.685757    7.798361   10.862349
H       12.619898    8.858447    9.787472
C       17.376690    7.378843    9.986114
H       17.311259    8.462580    9.845092
H       18.000394    7.191547   10.867808
H       17.902234    6.960500    9.119317
C        7.594647    5.104743    8.411330
H        8.355484    5.577523    9.036938
H        7.781311    5.404051    7.372150
H        6.615865    5.510047    8.695857
C        5.477591    0.701482    7.260024
H        5.259155   -0.248962    7.757878
H        4.544976    1.271413    7.190982
H        5.798213    0.471232    6.235795
C        9.470517    0.788973   10.331273
H        9.201637    0.908320   11.389600
H        9.472983   -0.282509   10.107912
H       10.489055    1.168309   10.221810
187
5-theta40.log
Pd       11.737350    3.778833    6.636813
H       12.371512    3.292915    5.128768
H       12.421351    3.331000    8.140468
H       10.350487    4.736927    6.778996
N        8.912150    4.140103    3.821969
C        7.771531    4.731769    3.489893
C        7.419612    6.046872    3.848863
H        6.436267    6.372908    3.529396
C        8.257988    7.053526    4.365766
N        9.463659    6.836362    4.872498
C        6.772134    3.984163    2.629701
H        7.150037    3.875555    1.606906
H        5.819948    4.517563    2.589638
H        6.601437    2.973535    3.013913
C        7.731770    8.472514    4.282577
H        7.842206    8.996364    5.237087
H        6.679356    8.480785    3.991285
H        8.299573    9.044506    3.539705
C        9.246261    2.911352    3.170428
C        9.825604    2.954073    1.891291
C       10.072691    1.755288    1.225107
H       10.503776    1.788955    0.224412
C        9.774161    0.519742    1.799870
C        9.269341    0.506526    3.098274
H        9.056649   -0.447932    3.579388
C        9.004576    1.684239    3.800656
C       10.299800    7.962166    5.154395
C       10.337133    8.522726    6.439556
C       11.174161    9.613794    6.674230
H       11.197980   10.050545    7.672596
C       11.974822   10.157744    5.671787
C       11.916017    9.583562    4.402938
H       12.527758    9.996906    3.600753
C       11.098253    8.488148    4.126801
N       15.308554    3.757907    4.842266
C       16.565680    3.402532    5.045497
C       16.952767    2.213347    5.694158
H       18.020811    2.077954    5.818248
C       16.160815    1.100369    6.024209
N       14.829739    1.068840    5.988607
C       17.684516    4.275959    4.517770
H       17.658014    4.308224    3.422808
H       18.659430    3.897473    4.831639
H       17.572502    5.307150    4.867182
C       16.925149   -0.153430    6.403420
H       16.676420   -0.470314    7.419604
H       18.001954    0.015918    6.344005
H       16.663411   -0.984576    5.740685
C       15.030794    4.863817    3.974213
C       14.839212    4.617029    2.599647
C       14.549504    5.692853    1.758851
H       14.402800    5.514106    0.695147
C       14.451350    6.985916    2.254821
H       14.232882    7.814412    1.584666
C       14.626376    7.212257    3.613003
H       14.528318    8.222576    4.004716
C       14.913265    6.166490    4.492627
C       14.928746    3.217995    2.005931
H       15.228512    2.528485    2.802465
C       13.560554    2.761244    1.485655
H       12.810108    2.743375    2.285778
H       13.625964    1.753269    1.057647
H       13.192459    3.433381    0.699691
C       15.989057    3.127825    0.901565
H       15.729486    3.755926    0.040830
H       16.079447    2.095152    0.543104
H       16.973518    3.447224    1.262648
C       15.051497    6.464554    5.976716
H       15.371892    5.547774    6.484785
C       16.098708    7.547955    6.262998
H       17.082792    7.289062    5.853435
H       16.203752    7.685935    7.345647
H       15.803996    8.513733    5.833377
C       13.693214    6.870883    6.557160
H       13.316886    7.783659    6.079686
H       13.781754    7.052922    7.632303
H       12.947107    6.078779    6.407462
C       14.189957   -0.207692    6.138082
C       13.922529   -0.741407    7.412102
C       13.380895   -2.026337    7.499521
H       13.181178   -2.453485    8.480311
C       13.087467   -2.763253    6.363600
H       12.675318   -3.765581    6.450495
C       13.297759   -2.200632    5.110727
H       13.030701   -2.770544    4.225561
C       14.132287    0.048260    8.696099
H       14.594757    1.007717    8.435324
C       15.036126   -0.661330    9.712328
H       14.586310   -1.599366   10.059286
H       15.184441   -0.022717   10.591662
H       16.022902   -0.900448    9.301903
C       12.766508    0.336120    9.330256
H       12.118646    0.871094    8.628308
H       12.874694    0.944312   10.237453
H       12.263894   -0.596967    9.614386
N       12.171542    5.013076   10.607611
C       11.592147    5.104020   11.799521
C       10.294741    4.654374   12.096421
H        9.958990    4.842241   13.109563
C        9.364076    4.007224   11.264482
N        9.595649    3.636210   10.011199
C       12.357368    5.730857   12.949011
H       13.313238    5.216705   13.096957
H       11.782448    5.676170   13.875447
H       12.593446    6.780159   12.744930
C        8.001878    3.740781   11.874532
H        7.227272    4.276473   11.314403
H        7.968675    4.069044   12.915174
H        7.744599    2.678069   11.830850
C       13.468033    5.598679   10.446702
C       14.618994    4.799484   10.543267
C       15.868257    5.396163   10.386947
H       16.759779    4.774406   10.466548
C       16.008230    6.762747   10.142890
C       14.851028    7.530100   10.042176
H       14.934194    8.597221    9.837255
C       13.579296    6.969147   10.176028
C        8.560359    2.923987    9.319680
C        7.607300    3.602288    8.545957
C        6.611842    2.862686    7.903962
H        5.866481    3.397596    7.314037
C        6.542131    1.476328    7.995285
C        7.502614    0.824792    8.768003
H        7.463313   -0.259743    8.866812
C        8.505109    1.523302    9.437067
Zn       10.086118    4.950622    5.209944
Zn       11.319719    4.044061    9.075675
Zn       13.785413    2.740316    5.674154
C       13.835248   -0.920884    4.971225
C       14.020573   -0.314613    3.583402
H       13.834239    0.763632    3.674558
C       13.010961   -0.855638    2.568911
H       13.220731   -1.897511    2.296527
H       11.989178   -0.793689    2.956611
H       13.055069   -0.265256    1.647103
C       15.447173   -0.489756    3.044656
H       15.518525   -0.086075    2.026193
H       16.189136    0.031820    3.657402
H       15.715837   -1.553244    3.004431
C       11.080911    7.871486    2.751404
H       11.518597    6.865616    2.772782
H       10.064233    7.772082    2.353528
H       11.667608    8.472238    2.049344
C        9.483901    7.961199    7.546252
H        8.423271    7.926310    7.268647
H        9.781667    6.932786    7.780128
H        9.577894    8.562120    8.456774
C       12.910622   11.304980    5.960773
H       13.052537   11.937964    5.078503
H       12.533300   11.934408    6.773462
H       13.899129   10.935468    6.263066
C       10.184342    4.272528    1.252133
H        9.330891    4.958849    1.199260
H       10.965995    4.782987    1.829811
H       10.563086    4.119789    0.236297
C        8.443902    1.641111    5.196274
H        9.129670    2.107048    5.916703
H        7.495858    2.187218    5.269193
H        8.270345    0.609436    5.519735
C        9.959240   -0.757866    1.018762
H       10.873854   -0.731162    0.416288
H       10.016863   -1.628125    1.680763
H        9.118841   -0.919865    0.332442
C       14.507231    3.321533   10.811705
H       13.885704    3.111033   11.690470
H       14.043987    2.812372    9.958779
H       15.495294    2.878508   10.974283
C       12.347170    7.817159    9.988008
H       11.759390    7.453181    9.135896
H       11.685757    7.798361   10.862349
H       12.619898    8.858447    9.787472
C       17.376690    7.378843    9.986114
H       17.311259    8.462580    9.845092
H       18.000394    7.191547   10.867808
H       17.902234    6.960500    9.119317
C        7.594647    5.104743    8.411330
H        8.355484    5.577523    9.036938
H        7.781311    5.404051    7.372150
H        6.615865    5.510047    8.695857
C        5.477591    0.701482    7.260024
H        5.259155   -0.248962    7.757878
H        4.544976    1.271413    7.190982
H        5.798213    0.471232    6.235795
C        9.470517    0.788973   10.331273
H        9.201637    0.908320   11.389600
H        9.472983   -0.282509   10.107912
H       10.489055    1.168309   10.221810
187
5-theta45.log
Pd       11.737350    3.778833    6.636813
H       12.244635    3.340805    5.067332
H       12.528740    3.261455    8.063491
H       10.364614    4.724292    6.925347
N        8.912150    4.140103    3.821969
C        7.771531    4.731769    3.489893
C        7.419612    6.046872    3.848863
H        6.436267    6.372908    3.529396
C        8.257988    7.053526    4.365766
N        9.463659    6.836362    4.872498
C        6.772134    3.984163    2.629701
H        7.150037    3.875555    1.606906
H        5.819948    4.517563    2.589638
H        6.601437    2.973535    3.013913
C        7.731770    8.472514    4.282577
H        7.842206    8.996364    5.237087
H        6.679356    8.480785    3.991285
H        8.299573    9.044506    3.539705
C        9.246261    2.911352    3.170428
C        9.825604    2.954073    1.891291
C       10.072691    1.755288    1.225107
H       10.503776    1.788955    0.224412
C        9.774161    0.519742    1.799870
C        9.269341    0.506526    3.098274
H        9.056649   -0.447932    3.579388
C        9.004576    1.684239    3.800656
C       10.299800    7.962166    5.154395
C       10.337133    8.522726    6.439556
C       11.174161    9.613794    6.674230
H       11.197980   10.050545    7.672596
C       11.974822   10.157744    5.671787
C       11.916017    9.583562    4.402938
H       12.527758    9.996906    3.600753
C       11.098253    8.488148    4.126801
N       15.308554    3.757907    4.842266
C       16.565680    3.402532    5.045497
C       16.952767    2.213347    5.694158
H       18.020811    2.077954    5.818248
C       16.160815    1.100369    6.024209
N       14.829739    1.068840    5.988607
C       17.684516    4.275959    4.517770
H       17.658014    4.308224    3.422808
H       18.659430    3.897473    4.831639
H       17.572502    5.307150    4.867182
C       16.925149   -0.153430    6.403420
H       16.676420   -0.470314    7.419604
H       18.001954    0.015918    6.344005
H       16.663411   -0.984576    5.740685
C       15.030794    4.863817    3.974213
C       14.839212    4.617029    2.599647
C       14.549504    5.692853    1.758851
H       14.402800    5.514106    0.695147
C       14.451350    6.985916    2.254821
H       14.232882    7.814412    1.584666
C       14.626376    7.212257    3.613003
H       14.528318    8.222576    4.004716
C       14.913265    6.166490    4.492627
C       14.928746    3.217995    2.005931
H       15.228512    2.528485    2.802465
C       13.560554    2.761244    1.485655
H       12.810108    2.743375    2.285778
H       13.625964    1.753269    1.057647
H       13.192459    3.433381    0.699691
C       15.989057    3.127825    0.901565
H       15.729486    3.755926    0.040830
H       16.079447    2.095152    0.543104
H       16.973518    3.447224    1.262648
C       15.051497    6.464554    5.976716
H       15.371892    5.547774    6.484785
C       16.098708    7.547955    6.262998
H       17.082792    7.289062    5.853435
H       16.203752    7.685935    7.345647
H       15.803996    8.513733    5.833377
C       13.693214    6.870883    6.557160
H       13.316886    7.783659    6.079686
H       13.781754    7.052922    7.632303
H       12.947107    6.078779    6.407462
C       14.189957   -0.207692    6.138082
C       13.922529   -0.741407    7.412102
C       13.380895   -2.026337    7.499521
H       13.181178   -2.453485    8.480311
C       13.087467   -2.763253    6.363600
H       12.675318   -3.765581    6.450495
C       13.297759   -2.200632    5.110727
H       13.030701   -2.770544    4.225561
C       14.132287    0.048260    8.696099
H       14.594757    1.007717    8.435324
C       15.036126   -0.661330    9.712328
H       14.586310   -1.599366   10.059286
H       15.184441   -0.022717   10.591662
H       16.022902   -0.900448    9.301903
C       12.766508    0.336120    9.330256
H       12.118646    0.871094    8.628308
H       12.874694    0.944312   10.237453
H       12.263894   -0.596967    9.614386
N       12.171542    5.013076   10.607611
C       11.592147    5.104020   11.799521
C       10.294741    4.654374   12.096421
H        9.958990    4.842241   13.109563
C        9.364076    4.007224   11.264482
N        9.595649    3.636210   10.011199
C       12.357368    5.730857   12.949011
H       13.313238    5.216705   13.096957
H       11.782448    5.676170   13.875447
H       12.593446    6.780159   12.744930
C        8.001878    3.740781   11.874532
H        7.227272    4.276473   11.314403
H        7.968675    4.069044   12.915174
H        7.744599    2.678069   11.830850
C       13.468033    5.598679   10.446702
C       14.618994    4.799484   10.543267
C       15.868257    5.396163   10.386947
H       16.759779    4.774406   10.466548
C       16.008230    6.762747   10.142890
C       14.851028    7.530100   10.042176
H       14.934194    8.597221    9.837255
C       13.579296    6.969147   10.176028
C        8.560359    2.923987    9.319680
C        7.607300    3.602288    8.545957
C        6.611842    2.862686    7.903962
H        5.866481    3.397596    7.314037
C        6.542131    1.476328    7.995285
C        7.502614    0.824792    8.768003
H        7.463313   -0.259743    8.866812
C        8.505109    1.523302    9.437067
Zn       10.086118    4.950622    5.209944
Zn       11.319719    4.044061    9.075675
Zn       13.785413    2.740316    5.674154
C       13.835248   -0.920884    4.971225
C       14.020573   -0.314613    3.583402
H       13.834239    0.763632    3.674558
C       13.010961   -0.855638    2.568911
H       13.220731   -1.897511    2.296527
H       11.989178   -0.793689    2.956611
H       13.055069   -0.265256    1.647103
C       15.447173   -0.489756    3.044656
H       15.518525   -0.086075    2.026193
H       16.189136    0.031820    3.657402
H       15.715837   -1.553244    3.004431
C       11.080911    7.871486    2.751404
H       11.518597    6.865616    2.772782
H       10.064233    7.772082    2.353528
H       11.667608    8.472238    2.049344
C        9.483901    7.961199    7.546252
H        8.423271    7.926310    7.268647
H        9.781667    6.932786    7.780128
H        9.577894    8.562120    8.456774
C       12.910622   11.304980    5.960773
H       13.052537   11.937964    5.078503
H       12.533300   11.934408    6.773462
H       13.899129   10.935468    6.263066
C       10.184342    4.272528    1.252133
H        9.330891    4.958849    1.199260
H       10.965995    4.782987    1.829811
H       10.563086    4.119789    0.236297
C        8.443902    1.641111    5.196274
H        9.129670    2.107048    5.916703
H        7.495858    2.187218    5.269193
H        8.270345    0.609436    5.519735
C        9.959240   -0.757866    1.018762
H       10.873854   -0.731162    0.416288
H       10.016863   -1.628125    1.680763
H        9.118841   -0.919865    0.332442
C       14.507231    3.321533   10.811705
H       13.885704    3.111033   11.690470
H       14.043987    2.812372    9.958779
H       15.495294    2.878508   10.974283
C       12.347170    7.817159    9.988008
H       11.759390    7.453181    9.135896
H       11.685757    7.798361   10.862349
H       12.619898    8.858447    9.787472
C       17.376690    7.378843    9.986114
H       17.311259    8.462580    9.845092
H       18.000394    7.191547   10.867808
H       17.902234    6.960500    9.119317
C        7.594647    5.104743    8.411330
H        8.355484    5.577523    9.036938
H        7.781311    5.404051    7.372150
H        6.615865    5.510047    8.695857
C        5.477591    0.701482    7.260024
H        5.259155   -0.248962    7.757878
H        4.544976    1.271413    7.190982
H        5.798213    0.471232    6.235795
C        9.470517    0.788973   10.331273
H        9.201637    0.908320   11.389600
H        9.472983   -0.282509   10.107912
H       10.489055    1.168309   10.221810
187
5-theta50.log
Pd       11.737350    3.778833    6.636813
H       12.113897    3.392029    5.017841
H       12.630106    3.195847    7.975657
H       10.389188    4.704461    7.069504
N        8.912150    4.140103    3.821969
C        7.771531    4.731769    3.489893
C        7.419612    6.046872    3.848863
H        6.436267    6.372908    3.529396
C        8.257988    7.053526    4.365766
N        9.463659    6.836362    4.872498
C        6.772134    3.984163    2.629701
H        7.150037    3.875555    1.606906
H        5.819948    4.517563    2.589638
H        6.601437    2.973535    3.013913
C        7.731770    8.472514    4.282577
H        7.842206    8.996364    5.237087
H        6.679356    8.480785    3.991285
H        8.299573    9.044506    3.539705
C        9.246261    2.911352    3.170428
C        9.825604    2.954073    1.891291
C       10.072691    1.755288    1.225107
H       10.503776    1.788955    0.224412
C        9.774161    0.519742    1.799870
C        9.269341    0.506526    3.098274
H        9.056649   -0.447932    3.579388
C        9.004576    1.684239    3.800656
C       10.299800    7.962166    5.154395
C       10.337133    8.522726    6.439556
C       11.174161    9.613794    6.674230
H       11.197980   10.050545    7.672596
C       11.974822   10.157744    5.671787
C       11.916017    9.583562    4.402938
H       12.527758    9.996906    3.600753
C       11.098253    8.488148    4.126801
N       15.308554    3.757907    4.842266
C       16.565680    3.402532    5.045497
C       16.952767    2.213347    5.694158
H       18.020811    2.077954    5.818248
C       16.160815    1.100369    6.024209
N       14.829739    1.068840    5.988607
C       17.684516    4.275959    4.517770
H       17.658014    4.308224    3.422808
H       18.659430    3.897473    4.831639
H       17.572502    5.307150    4.867182
C       16.925149   -0.153430    6.403420
H       16.676420   -0.470314    7.419604
H       18.001954    0.015918    6.344005
H       16.663411   -0.984576    5.740685
C       15.030794    4.863817    3.974213
C       14.839212    4.617029    2.599647
C       14.549504    5.692853    1.758851
H       14.402800    5.514106    0.695147
C       14.451350    6.985916    2.254821
H       14.232882    7.814412    1.584666
C       14.626376    7.212257    3.613003
H       14.528318    8.222576    4.004716
C       14.913265    6.166490    4.492627
C       14.928746    3.217995    2.005931
H       15.228512    2.528485    2.802465
C       13.560554    2.761244    1.485655
H       12.810108    2.743375    2.285778
H       13.625964    1.753269    1.057647
H       13.192459    3.433381    0.699691
C       15.989057    3.127825    0.901565
H       15.729486    3.755926    0.040830
H       16.079447    2.095152    0.543104
H       16.973518    3.447224    1.262648
C       15.051497    6.464554    5.976716
H       15.371892    5.547774    6.484785
C       16.098708    7.547955    6.262998
H       17.082792    7.289062    5.853435
H       16.203752    7.685935    7.345647
H       15.803996    8.513733    5.833377
C       13.693214    6.870883    6.557160
H       13.316886    7.783659    6.079686
H       13.781754    7.052922    7.632303
H       12.947107    6.078779    6.407462
C       14.189957   -0.207692    6.138082
C       13.922529   -0.741407    7.412102
C       13.380895   -2.026337    7.499521
H       13.181178   -2.453485    8.480311
C       13.087467   -2.763253    6.363600
H       12.675318   -3.765581    6.450495
C       13.297759   -2.200632    5.110727
H       13.030701   -2.770544    4.225561
C       14.132287    0.048260    8.696099
H       14.594757    1.007717    8.435324
C       15.036126   -0.661330    9.712328
H       14.586310   -1.599366   10.059286
H       15.184441   -0.022717   10.591662
H       16.022902   -0.900448    9.301903
C       12.766508    0.336120    9.330256
H       12.118646    0.871094    8.628308
H       12.874694    0.944312   10.237453
H       12.263894   -0.596967    9.614386
N       12.171542    5.013076   10.607611
C       11.592147    5.104020   11.799521
C       10.294741    4.654374   12.096421
H        9.958990    4.842241   13.109563
C        9.364076    4.007224   11.264482
N        9.595649    3.636210   10.011199
C       12.357368    5.730857   12.949011
H       13.313238    5.216705   13.096957
H       11.782448    5.676170   13.875447
H       12.593446    6.780159   12.744930
C        8.001878    3.740781   11.874532
H        7.227272    4.276473   11.314403
H        7.968675    4.069044   12.915174
H        7.744599    2.678069   11.830850
C       13.468033    5.598679   10.446702
C       14.618994    4.799484   10.543267
C       15.868257    5.396163   10.386947
H       16.759779    4.774406   10.466548
C       16.008230    6.762747   10.142890
C       14.851028    7.530100   10.042176
H       14.934194    8.597221    9.837255
C       13.579296    6.969147   10.176028
C        8.560359    2.923987    9.319680
C        7.607300    3.602288    8.545957
C        6.611842    2.862686    7.903962
H        5.866481    3.397596    7.314037
C        6.542131    1.476328    7.995285
C        7.502614    0.824792    8.768003
H        7.463313   -0.259743    8.866812
C        8.505109    1.523302    9.437067
Zn       10.086118    4.950622    5.209944
Zn       11.319719    4.044061    9.075675
Zn       13.785413    2.740316    5.674154
C       13.835248   -0.920884    4.971225
C       14.020573   -0.314613    3.583402
H       13.834239    0.763632    3.674558
C       13.010961   -0.855638    2.568911
H       13.220731   -1.897511    2.296527
H       11.989178   -0.793689    2.956611
H       13.055069   -0.265256    1.647103
C       15.447173   -0.489756    3.044656
H       15.518525   -0.086075    2.026193
H       16.189136    0.031820    3.657402
H       15.715837   -1.553244    3.004431
C       11.080911    7.871486    2.751404
H       11.518597    6.865616    2.772782
H       10.064233    7.772082    2.353528
H       11.667608    8.472238    2.049344
C        9.483901    7.961199    7.546252
H        8.423271    7.926310    7.268647
H        9.781667    6.932786    7.780128
H        9.577894    8.562120    8.456774
C       12.910622   11.304980    5.960773
H       13.052537   11.937964    5.078503
H       12.533300   11.934408    6.773462
H       13.899129   10.935468    6.263066
C       10.184342    4.272528    1.252133
H        9.330891    4.958849    1.199260
H       10.965995    4.782987    1.829811
H       10.563086    4.119789    0.236297
C        8.443902    1.641111    5.196274
H        9.129670    2.107048    5.916703
H        7.495858    2.187218    5.269193
H        8.270345    0.609436    5.519735
C        9.959240   -0.757866    1.018762
H       10.873854   -0.731162    0.416288
H       10.016863   -1.628125    1.680763
H        9.118841   -0.919865    0.332442
C       14.507231    3.321533   10.811705
H       13.885704    3.111033   11.690470
H       14.043987    2.812372    9.958779
H       15.495294    2.878508   10.974283
C       12.347170    7.817159    9.988008
H       11.759390    7.453181    9.135896
H       11.685757    7.798361   10.862349
H       12.619898    8.858447    9.787472
C       17.376690    7.378843    9.986114
H       17.311259    8.462580    9.845092
H       18.000394    7.191547   10.867808
H       17.902234    6.960500    9.119317
C        7.594647    5.104743    8.411330
H        8.355484    5.577523    9.036938
H        7.781311    5.404051    7.372150
H        6.615865    5.510047    8.695857
C        5.477591    0.701482    7.260024
H        5.259155   -0.248962    7.757878
H        4.544976    1.271413    7.190982
H        5.798213    0.471232    6.235795
C        9.470517    0.788973   10.331273
H        9.201637    0.908320   11.389600
H        9.472983   -0.282509   10.107912
H       10.489055    1.168309   10.221810
187
5-theta55.log
Pd       11.737350    3.778833    6.636813
H       11.980293    3.446197    4.980670
H       12.724678    3.134676    7.877633
H       10.424022    4.677586    7.210367
N        8.912150    4.140103    3.821969
C        7.771531    4.731769    3.489893
C        7.419612    6.046872    3.848863
H        6.436267    6.372908    3.529396
C        8.257988    7.053526    4.365766
N        9.463659    6.836362    4.872498
C        6.772134    3.984163    2.629701
H        7.150037    3.875555    1.606906
H        5.819948    4.517563    2.589638
H        6.601437    2.973535    3.013913
C        7.731770    8.472514    4.282577
H        7.842206    8.996364    5.237087
H        6.679356    8.480785    3.991285
H        8.299573    9.044506    3.539705
C        9.246261    2.911352    3.170428
C        9.825604    2.954073    1.891291
C       10.072691    1.755288    1.225107
H       10.503776    1.788955    0.224412
C        9.774161    0.519742    1.799870
C        9.269341    0.506526    3.098274
H        9.056649   -0.447932    3.579388
C        9.004576    1.684239    3.800656
C       10.299800    7.962166    5.154395
C       10.337133    8.522726    6.439556
C       11.174161    9.613794    6.674230
H       11.197980   10.050545    7.672596
C       11.974822   10.157744    5.671787
C       11.916017    9.583562    4.402938
H       12.527758    9.996906    3.600753
C       11.098253    8.488148    4.126801
N       15.308554    3.757907    4.842266
C       16.565680    3.402532    5.045497
C       16.952767    2.213347    5.694158
H       18.020811    2.077954    5.818248
C       16.160815    1.100369    6.024209
N       14.829739    1.068840    5.988607
C       17.684516    4.275959    4.517770
H       17.658014    4.308224    3.422808
H       18.659430    3.897473    4.831639
H       17.572502    5.307150    4.867182
C       16.925149   -0.153430    6.403420
H       16.676420   -0.470314    7.419604
H       18.001954    0.015918    6.344005
H       16.663411   -0.984576    5.740685
C       15.030794    4.863817    3.974213
C       14.839212    4.617029    2.599647
C       14.549504    5.692853    1.758851
H       14.402800    5.514106    0.695147
C       14.451350    6.985916    2.254821
H       14.232882    7.814412    1.584666
C       14.626376    7.212257    3.613003
H       14.528318    8.222576    4.004716
C       14.913265    6.166490    4.492627
C       14.928746    3.217995    2.005931
H       15.228512    2.528485    2.802465
C       13.560554    2.761244    1.485655
H       12.810108    2.743375    2.285778
H       13.625964    1.753269    1.057647
H       13.192459    3.433381    0.699691
C       15.989057    3.127825    0.901565
H       15.729486    3.755926    0.040830
H       16.079447    2.095152    0.543104
H       16.973518    3.447224    1.262648
C       15.051497    6.464554    5.976716
H       15.371892    5.547774    6.484785
C       16.098708    7.547955    6.262998
H       17.082792    7.289062    5.853435
H       16.203752    7.685935    7.345647
H       15.803996    8.513733    5.833377
C       13.693214    6.870883    6.557160
H       13.316886    7.783659    6.079686
H       13.781754    7.052922    7.632303
H       12.947107    6.078779    6.407462
C       14.189957   -0.207692    6.138082
C       13.922529   -0.741407    7.412102
C       13.380895   -2.026337    7.499521
H       13.181178   -2.453485    8.480311
C       13.087467   -2.763253    6.363600
H       12.675318   -3.765581    6.450495
C       13.297759   -2.200632    5.110727
H       13.030701   -2.770544    4.225561
C       14.132287    0.048260    8.696099
H       14.594757    1.007717    8.435324
C       15.036126   -0.661330    9.712328
H       14.586310   -1.599366   10.059286
H       15.184441   -0.022717   10.591662
H       16.022902   -0.900448    9.301903
C       12.766508    0.336120    9.330256
H       12.118646    0.871094    8.628308
H       12.874694    0.944312   10.237453
H       12.263894   -0.596967    9.614386
N       12.171542    5.013076   10.607611
C       11.592147    5.104020   11.799521
C       10.294741    4.654374   12.096421
H        9.958990    4.842241   13.109563
C        9.364076    4.007224   11.264482
N        9.595649    3.636210   10.011199
C       12.357368    5.730857   12.949011
H       13.313238    5.216705   13.096957
H       11.782448    5.676170   13.875447
H       12.593446    6.780159   12.744930
C        8.001878    3.740781   11.874532
H        7.227272    4.276473   11.314403
H        7.968675    4.069044   12.915174
H        7.744599    2.678069   11.830850
C       13.468033    5.598679   10.446702
C       14.618994    4.799484   10.543267
C       15.868257    5.396163   10.386947
H       16.759779    4.774406   10.466548
C       16.008230    6.762747   10.142890
C       14.851028    7.530100   10.042176
H       14.934194    8.597221    9.837255
C       13.579296    6.969147   10.176028
C        8.560359    2.923987    9.319680
C        7.607300    3.602288    8.545957
C        6.611842    2.862686    7.903962
H        5.866481    3.397596    7.314037
C        6.542131    1.476328    7.995285
C        7.502614    0.824792    8.768003
H        7.463313   -0.259743    8.866812
C        8.505109    1.523302    9.437067
Zn       10.086118    4.950622    5.209944
Zn       11.319719    4.044061    9.075675
Zn       13.785413    2.740316    5.674154
C       13.835248   -0.920884    4.971225
C       14.020573   -0.314613    3.583402
H       13.834239    0.763632    3.674558
C       13.010961   -0.855638    2.568911
H       13.220731   -1.897511    2.296527
H       11.989178   -0.793689    2.956611
H       13.055069   -0.265256    1.647103
C       15.447173   -0.489756    3.044656
H       15.518525   -0.086075    2.026193
H       16.189136    0.031820    3.657402
H       15.715837   -1.553244    3.004431
C       11.080911    7.871486    2.751404
H       11.518597    6.865616    2.772782
H       10.064233    7.772082    2.353528
H       11.667608    8.472238    2.049344
C        9.483901    7.961199    7.546252
H        8.423271    7.926310    7.268647
H        9.781667    6.932786    7.780128
H        9.577894    8.562120    8.456774
C       12.910622   11.304980    5.960773
H       13.052537   11.937964    5.078503
H       12.533300   11.934408    6.773462
H       13.899129   10.935468    6.263066
C       10.184342    4.272528    1.252133
H        9.330891    4.958849    1.199260
H       10.965995    4.782987    1.829811
H       10.563086    4.119789    0.236297
C        8.443902    1.641111    5.196274
H        9.129670    2.107048    5.916703
H        7.495858    2.187218    5.269193
H        8.270345    0.609436    5.519735
C        9.959240   -0.757866    1.018762
H       10.873854   -0.731162    0.416288
H       10.016863   -1.628125    1.680763
H        9.118841   -0.919865    0.332442
C       14.507231    3.321533   10.811705
H       13.885704    3.111033   11.690470
H       14.043987    2.812372    9.958779
H       15.495294    2.878508   10.974283
C       12.347170    7.817159    9.988008
H       11.759390    7.453181    9.135896
H       11.685757    7.798361   10.862349
H       12.619898    8.858447    9.787472
C       17.376690    7.378843    9.986114
H       17.311259    8.462580    9.845092
H       18.000394    7.191547   10.867808
H       17.902234    6.960500    9.119317
C        7.594647    5.104743    8.411330
H        8.355484    5.577523    9.036938
H        7.781311    5.404051    7.372150
H        6.615865    5.510047    8.695857
C        5.477591    0.701482    7.260024
H        5.259155   -0.248962    7.757878
H        4.544976    1.271413    7.190982
H        5.798213    0.471232    6.235795
C        9.470517    0.788973   10.331273
H        9.201637    0.908320   11.389600
H        9.472983   -0.282509   10.107912
H       10.489055    1.168309   10.221810
187
5-theta60.log
Pd       11.737350    3.778833    6.636813
H       11.844841    3.502897    4.956104
H       12.811736    3.078407    7.770166
H       10.468852    4.643870    7.346865
N        8.912150    4.140103    3.821969
C        7.771531    4.731769    3.489893
C        7.419612    6.046872    3.848863
H        6.436267    6.372908    3.529396
C        8.257988    7.053526    4.365766
N        9.463659    6.836362    4.872498
C        6.772134    3.984163    2.629701
H        7.150037    3.875555    1.606906
H        5.819948    4.517563    2.589638
H        6.601437    2.973535    3.013913
C        7.731770    8.472514    4.282577
H        7.842206    8.996364    5.237087
H        6.679356    8.480785    3.991285
H        8.299573    9.044506    3.539705
C        9.246261    2.911352    3.170428
C        9.825604    2.954073    1.891291
C       10.072691    1.755288    1.225107
H       10.503776    1.788955    0.224412
C        9.774161    0.519742    1.799870
C        9.269341    0.506526    3.098274
H        9.056649   -0.447932    3.579388
C        9.004576    1.684239    3.800656
C       10.299800    7.962166    5.154395
C       10.337133    8.522726    6.439556
C       11.174161    9.613794    6.674230
H       11.197980   10.050545    7.672596
C       11.974822   10.157744    5.671787
C       11.916017    9.583562    4.402938
H       12.527758    9.996906    3.600753
C       11.098253    8.488148    4.126801
N       15.308554    3.757907    4.842266
C       16.565680    3.402532    5.045497
C       16.952767    2.213347    5.694158
H       18.020811    2.077954    5.818248
C       16.160815    1.100369    6.024209
N       14.829739    1.068840    5.988607
C       17.684516    4.275959    4.517770
H       17.658014    4.308224    3.422808
H       18.659430    3.897473    4.831639
H       17.572502    5.307150    4.867182
C       16.925149   -0.153430    6.403420
H       16.676420   -0.470314    7.419604
H       18.001954    0.015918    6.344005
H       16.663411   -0.984576    5.740685
C       15.030794    4.863817    3.974213
C       14.839212    4.617029    2.599647
C       14.549504    5.692853    1.758851
H       14.402800    5.514106    0.695147
C       14.451350    6.985916    2.254821
H       14.232882    7.814412    1.584666
C       14.626376    7.212257    3.613003
H       14.528318    8.222576    4.004716
C       14.913265    6.166490    4.492627
C       14.928746    3.217995    2.005931
H       15.228512    2.528485    2.802465
C       13.560554    2.761244    1.485655
H       12.810108    2.743375    2.285778
H       13.625964    1.753269    1.057647
H       13.192459    3.433381    0.699691
C       15.989057    3.127825    0.901565
H       15.729486    3.755926    0.040830
H       16.079447    2.095152    0.543104
H       16.973518    3.447224    1.262648
C       15.051497    6.464554    5.976716
H       15.371892    5.547774    6.484785
C       16.098708    7.547955    6.262998
H       17.082792    7.289062    5.853435
H       16.203752    7.685935    7.345647
H       15.803996    8.513733    5.833377
C       13.693214    6.870883    6.557160
H       13.316886    7.783659    6.079686
H       13.781754    7.052922    7.632303
H       12.947107    6.078779    6.407462
C       14.189957   -0.207692    6.138082
C       13.922529   -0.741407    7.412102
C       13.380895   -2.026337    7.499521
H       13.181178   -2.453485    8.480311
C       13.087467   -2.763253    6.363600
H       12.675318   -3.765581    6.450495
C       13.297759   -2.200632    5.110727
H       13.030701   -2.770544    4.225561
C       14.132287    0.048260    8.696099
H       14.594757    1.007717    8.435324
C       15.036126   -0.661330    9.712328
H       14.586310   -1.599366   10.059286
H       15.184441   -0.022717   10.591662
H       16.022902   -0.900448    9.301903
C       12.766508    0.336120    9.330256
H       12.118646    0.871094    8.628308
H       12.874694    0.944312   10.237453
H       12.263894   -0.596967    9.614386
N       12.171542    5.013076   10.607611
C       11.592147    5.104020   11.799521
C       10.294741    4.654374   12.096421
H        9.958990    4.842241   13.109563
C        9.364076    4.007224   11.264482
N        9.595649    3.636210   10.011199
C       12.357368    5.730857   12.949011
H       13.313238    5.216705   13.096957
H       11.782448    5.676170   13.875447
H       12.593446    6.780159   12.744930
C        8.001878    3.740781   11.874532
H        7.227272    4.276473   11.314403
H        7.968675    4.069044   12.915174
H        7.744599    2.678069   11.830850
C       13.468033    5.598679   10.446702
C       14.618994    4.799484   10.543267
C       15.868257    5.396163   10.386947
H       16.759779    4.774406   10.466548
C       16.008230    6.762747   10.142890
C       14.851028    7.530100   10.042176
H       14.934194    8.597221    9.837255
C       13.579296    6.969147   10.176028
C        8.560359    2.923987    9.319680
C        7.607300    3.602288    8.545957
C        6.611842    2.862686    7.903962
H        5.866481    3.397596    7.314037
C        6.542131    1.476328    7.995285
C        7.502614    0.824792    8.768003
H        7.463313   -0.259743    8.866812
C        8.505109    1.523302    9.437067
Zn       10.086118    4.950622    5.209944
Zn       11.319719    4.044061    9.075675
Zn       13.785413    2.740316    5.674154
C       13.835248   -0.920884    4.971225
C       14.020573   -0.314613    3.583402
H       13.834239    0.763632    3.674558
C       13.010961   -0.855638    2.568911
H       13.220731   -1.897511    2.296527
H       11.989178   -0.793689    2.956611
H       13.055069   -0.265256    1.647103
C       15.447173   -0.489756    3.044656
H       15.518525   -0.086075    2.026193
H       16.189136    0.031820    3.657402
H       15.715837   -1.553244    3.004431
C       11.080911    7.871486    2.751404
H       11.518597    6.865616    2.772782
H       10.064233    7.772082    2.353528
H       11.667608    8.472238    2.049344
C        9.483901    7.961199    7.546252
H        8.423271    7.926310    7.268647
H        9.781667    6.932786    7.780128
H        9.577894    8.562120    8.456774
C       12.910622   11.304980    5.960773
H       13.052537   11.937964    5.078503
H       12.533300   11.934408    6.773462
H       13.899129   10.935468    6.263066
C       10.184342    4.272528    1.252133
H        9.330891    4.958849    1.199260
H       10.965995    4.782987    1.829811
H       10.563086    4.119789    0.236297
C        8.443902    1.641111    5.196274
H        9.129670    2.107048    5.916703
H        7.495858    2.187218    5.269193
H        8.270345    0.609436    5.519735
C        9.959240   -0.757866    1.018762
H       10.873854   -0.731162    0.416288
H       10.016863   -1.628125    1.680763
H        9.118841   -0.919865    0.332442
C       14.507231    3.321533   10.811705
H       13.885704    3.111033   11.690470
H       14.043987    2.812372    9.958779
H       15.495294    2.878508   10.974283
C       12.347170    7.817159    9.988008
H       11.759390    7.453181    9.135896
H       11.685757    7.798361   10.862349
H       12.619898    8.858447    9.787472
C       17.376690    7.378843    9.986114
H       17.311259    8.462580    9.845092
H       18.000394    7.191547   10.867808
H       17.902234    6.960500    9.119317
C        7.594647    5.104743    8.411330
H        8.355484    5.577523    9.036938
H        7.781311    5.404051    7.372150
H        6.615865    5.510047    8.695857
C        5.477591    0.701482    7.260024
H        5.259155   -0.248962    7.757878
H        4.544976    1.271413    7.190982
H        5.798213    0.471232    6.235795
C        9.470517    0.788973   10.331273
H        9.201637    0.908320   11.389600
H        9.472983   -0.282509   10.107912
H       10.489055    1.168309   10.221810
223
6a.log
Pd       -0.142429    0.035084    0.159632
Mg        0.152962    2.182314   -1.156424
Mg        1.870442   -1.344588    0.883396
Mg       -2.561638   -0.792358    0.239145
H       -0.510224   -1.476201    0.882259
H       -1.465257    0.957727   -0.416443
N        1.422945    2.604738   -2.725557
C        1.128490    3.543450   -3.616805
C        0.092111    4.486365   -3.471696
H       -0.016421    5.178176   -4.298970
C       -0.673179    4.799708   -2.328526
N       -0.757326    4.044040   -1.238078
C        1.974300    3.680755   -4.867626
H        3.003344    3.954115   -4.610706
H        1.567673    4.442600   -5.535589
H        2.026194    2.728684   -5.406371
C       -1.401281    6.130023   -2.388894
H       -2.483816    5.993932   -2.334286
H       -1.162851    6.662746   -3.311164
H       -1.121669    6.759791   -1.537692
C        2.693674    1.948436   -2.854075
C        3.810537    2.528276   -2.217430
C        5.056710    1.917848   -2.360512
H        5.927739    2.364784   -1.884519
C        5.204476    0.745779   -3.088635
H        6.183739    0.283547   -3.187191
C        4.091299    0.165815   -3.682152
H        4.203380   -0.759061   -4.245220
C        2.828399    0.752789   -3.586061
C        3.703059    3.794955   -1.377594
H        2.660136    4.129102   -1.398584
C        4.076130    3.515683    0.083939
H        3.441987    2.735586    0.524691
H        3.971431    4.424274    0.690210
H        5.116388    3.179498    0.173262
C        4.555711    4.933988   -1.949930
H        4.422534    5.847255   -1.357351
H        4.277681    5.161570   -2.985545
H        5.622999    4.681624   -1.937297
C        1.641669    0.086853   -4.264355
H        0.818678    0.808357   -4.264364
C        1.922001   -0.285003   -5.725199
H        2.285586    0.573588   -6.302316
H        1.004652   -0.651754   -6.200919
H        2.670430   -1.082236   -5.804314
C        1.187160   -1.147343   -3.474427
H        1.972794   -1.914827   -3.452883
H        0.290272   -1.593145   -3.925650
H        0.949327   -0.883786   -2.435454
C       -1.475782    4.588600   -0.120055
C       -2.884928    4.547474   -0.064079
C       -3.531603    5.224885    0.971825
H       -4.619438    5.222243    1.010396
C       -2.818765    5.887705    1.959747
H       -3.341162    6.417174    2.752749
C       -1.431365    5.834142    1.950531
H       -0.876449    6.315300    2.751391
C       -0.739084    5.181938    0.928925
C       -3.733301    3.746431   -1.045827
H       -3.066720    3.330623   -1.811306
C       -4.812927    4.579562   -1.750198
H       -5.540338    4.977039   -1.032505
H       -5.364527    3.953655   -2.462073
H       -4.398103    5.427744   -2.304198
C       -4.402819    2.574101   -0.312117
H       -3.658544    1.945530    0.189523
H       -4.973583    1.949098   -1.010221
H       -5.099840    2.937131    0.453989
C        0.785652    5.149559    0.949163
H        1.107558    4.236740    0.430153
C        1.359824    5.075919    2.367932
H        1.247745    6.025959    2.904397
H        2.430144    4.844874    2.329233
H        0.870027    4.289772    2.953229
C        1.387575    6.337459    0.187062
H        1.111515    6.322395   -0.873050
H        2.482989    6.318591    0.247337
H        1.041940    7.285042    0.619356
N        3.071671   -1.205260    2.559969
C        3.302479   -2.298478    3.268785
C        3.062444   -3.607440    2.797631
H        3.231284   -4.398226    3.519686
C        2.864191   -4.037417    1.469019
N        2.616803   -3.233190    0.438511
C        3.900047   -2.181760    4.655011
H        4.920874   -1.787873    4.593881
H        3.933383   -3.152361    5.153995
H        3.326517   -1.482392    5.271464
C        2.977261   -5.533604    1.247592
H        1.993871   -5.949987    1.006142
H        3.352953   -6.035594    2.141369
H        3.638829   -5.764390    0.407920
C        3.550435    0.058823    3.036202
C        4.842057    0.488218    2.669588
C        5.256904    1.766679    3.046285
H        6.250387    2.109632    2.762309
C        4.425240    2.609948    3.770769
H        4.761324    3.606129    4.048968
C        3.167285    2.163227    4.152793
H        2.522578    2.816544    4.737890
C        2.714707    0.888169    3.808630
C        5.794334   -0.396467    1.877200
H        5.304030   -1.362315    1.713007
C        6.088692    0.211510    0.503057
H        5.169982    0.363339   -0.075037
H        6.752607   -0.441219   -0.077196
H        6.583790    1.186609    0.599780
C        7.097459   -0.661654    2.641307
H        7.667622    0.262565    2.795070
H        7.734499   -1.355618    2.079461
H        6.906364   -1.101344    3.626885
C        1.346282    0.429140    4.283441
H        1.226004   -0.626673    4.014507
C        1.205237    0.535453    5.807572
H        1.998923   -0.010143    6.331811
H        0.239639    0.123507    6.121902
H        1.246133    1.579542    6.141143
C        0.222209    1.202702    3.592819
H        0.238873    2.263450    3.879188
H       -0.747370    0.786938    3.881662
H        0.302076    1.144191    2.498243
C        2.672513   -3.787850   -0.883939
C        1.537265   -4.388497   -1.459523
C        1.628334   -4.907693   -2.753695
H        0.751896   -5.368308   -3.205125
C        2.811418   -4.845860   -3.469983
H        2.869904   -5.261239   -4.473009
C        3.923908   -4.237359   -2.900074
H        4.842469   -4.184331   -3.476365
C        3.881048   -3.691969   -1.615892
C        0.200432   -4.471235   -0.739470
H        0.331313   -4.083259    0.277162
C       -0.314690   -5.913143   -0.633948
H       -0.532032   -6.334281   -1.623064
H       -1.245605   -5.945835   -0.054185
H        0.409787   -6.576962   -0.149873
C       -0.836554   -3.587593   -1.440241
H       -0.488004   -2.553050   -1.519459
H       -1.777463   -3.588236   -0.874027
H       -1.059268   -3.948261   -2.452525
C        5.115512   -3.002454   -1.035772
H        4.765192   -2.087535   -0.538129
C        6.127878   -2.591375   -2.109386
H        6.897829   -1.948779   -1.668361
H        6.640782   -3.464320   -2.531962
H        5.654916   -2.040167   -2.927049
C        5.847342   -3.850472    0.016511
H        6.768081   -3.341160    0.329588
H        5.249338   -4.020245    0.915093
H        6.131346   -4.823899   -0.403809
N       -3.852474   -0.978733    1.854083
C       -5.168304   -1.005428    1.719392
C       -5.841531   -0.870142    0.485626
H       -6.917073   -0.751583    0.561310
C       -5.343042   -1.007132   -0.817001
N       -4.070096   -1.264462   -1.127381
C       -6.068968   -1.183208    2.928127
H       -5.641448   -1.895977    3.638760
H       -7.053439   -1.539538    2.617262
H       -6.204788   -0.236455    3.461176
C       -6.372377   -0.836868   -1.921352
H       -6.245865    0.158365   -2.364891
H       -7.389025   -0.901033   -1.527067
H       -6.257229   -1.566394   -2.725388
C       -3.298841   -1.053662    3.172095
C       -2.620270   -2.228211    3.561645
C       -2.087996   -2.292262    4.850265
H       -1.569904   -3.190305    5.174603
C       -2.214161   -1.227642    5.734169
H       -1.805777   -1.302561    6.739386
C       -2.854074   -0.065913    5.325125
H       -2.924539    0.773248    6.013684
C       -3.396413    0.051381    4.043814
C       -2.505738   -3.420657    2.618054
H       -2.391899   -3.029141    1.598909
C       -1.276052   -4.292917    2.883479
H       -1.356973   -4.838034    3.831690
H       -0.355177   -3.697078    2.906652
H       -1.175639   -5.042904    2.089949
C       -3.781759   -4.272939    2.629780
H       -3.967381   -4.678902    3.632067
H       -3.684116   -5.116887    1.934313
H       -4.659161   -3.690576    2.327974
C       -4.025889    1.375047    3.619179
H       -4.621145    1.203668    2.716848
C       -4.961566    1.957996    4.686223
H       -5.701614    1.226782    5.031897
H       -5.498471    2.823506    4.281424
H       -4.405234    2.305284    5.564711
C       -2.951747    2.404903    3.248401
H       -2.319983    2.639664    4.114032
H       -3.415836    3.335951    2.906010
H       -2.297588    2.041930    2.446099
C       -3.814770   -1.778312   -2.443199
C       -3.388884   -0.939270   -3.489863
C       -3.147153   -1.501194   -4.747423
H       -2.822542   -0.858444   -5.563741
C       -3.331669   -2.854647   -4.979831
H       -3.148773   -3.272117   -5.966843
C       -3.755831   -3.675201   -3.940732
H       -3.895107   -4.736632   -4.129093
C       -3.995462   -3.166687   -2.664745
C       -3.210467    0.562717   -3.316556
H       -3.404609    0.805967   -2.266502
C       -4.195461    1.361089   -4.181142
H       -4.012870    1.187119   -5.248641
H       -4.080174    2.436924   -3.996829
H       -5.236514    1.088603   -3.977477
C       -1.775752    0.990553   -3.635544
H       -1.062848    0.417353   -3.033508
H       -1.635071    2.064835   -3.445091
H       -1.531240    0.818501   -4.691764
C       -4.450534   -4.109421   -1.549977
H       -4.089122   -3.691246   -0.600538
C       -3.880299   -5.526664   -1.692642
H       -4.387344   -6.085309   -2.488992
H       -4.037481   -6.084288   -0.761416
H       -2.809106   -5.523546   -1.911578
C       -5.980973   -4.217373   -1.450412
H       -6.449372   -3.283591   -1.131963
H       -6.252949   -4.986206   -0.716980
H       -6.408765   -4.508671   -2.418135
H        1.480880    0.548380   -0.055641
223
6b.log
Pt       -0.125460    0.016605    0.163408
Mg        0.092862    2.247584   -1.132905
Mg        1.954609   -1.356290    0.861027
Mg       -2.583458   -0.864226    0.234620
H       -0.470523   -1.487679    0.856444
H       -1.483037    0.931386   -0.331515
N        1.339970    2.745454   -2.688467
C        1.019729    3.697553   -3.555345
C       -0.045707    4.604045   -3.386912
H       -0.170809    5.317363   -4.192809
C       -0.825979    4.858122   -2.239659
N       -0.893412    4.065745   -1.173533
C        1.864385    3.892133   -4.798010
H        2.885034    4.180790   -4.527479
H        1.442023    4.662629   -5.444228
H        1.940828    2.957132   -5.361751
C       -1.590074    6.168516   -2.259831
H       -2.666816    6.003469   -2.187740
H       -1.380633    6.726428   -3.172991
H       -1.310582    6.784658   -1.399307
C        2.621257    2.114778   -2.833923
C        3.729244    2.698101   -2.185469
C        4.984938    2.111906   -2.343643
H        5.848654    2.562478   -1.858437
C        5.150361    0.958432   -3.097012
H        6.136627    0.514742   -3.207111
C        4.045427    0.371148   -3.698223
H        4.169916   -0.541817   -4.277655
C        2.773019    0.934543   -3.587293
C        3.599416    3.937677   -1.309524
H        2.554094    4.262894   -1.335345
C        3.954552    3.612690    0.147001
H        3.320294    2.815021    0.553634
H        3.837367    4.499043    0.781783
H        4.994558    3.278758    0.238302
C        4.449239    5.101672   -1.832310
H        4.296828    5.994398   -1.215097
H        4.186694    5.357508   -2.864492
H        5.518111    4.860570   -1.809030
C        1.595275    0.257902   -4.270419
H        0.755269    0.958209   -4.238056
C        1.868158   -0.060052   -5.745096
H        2.197338    0.825579   -6.300064
H        0.957815   -0.441232   -6.220960
H        2.639811   -0.829801   -5.856885
C        1.182611   -1.011288   -3.513042
H        1.989140   -1.756245   -3.522540
H        0.296212   -1.468311   -3.972033
H        0.944165   -0.786613   -2.465215
C       -1.621631    4.558295   -0.038297
C       -3.028519    4.480040    0.020293
C       -3.689464    5.117290    1.072418
H       -4.776575    5.086748    1.112392
C       -2.990215    5.773430    2.074394
H       -3.523111    6.271859    2.879929
C       -1.602161    5.749422    2.063871
H       -1.056398    6.220332    2.876744
C       -0.896949    5.138178    1.026108
C       -3.855708    3.674342   -0.975114
H       -3.177946    3.292785   -1.747955
C       -4.958110    4.489946   -1.663080
H       -5.690603    4.860460   -0.937336
H       -5.498088    3.861725   -2.380521
H       -4.565711    5.354154   -2.207184
C       -4.487594    2.469642   -0.260770
H       -3.722769    1.855286    0.226910
H       -5.043862    1.841659   -0.966617
H       -5.189499    2.798379    0.515062
C        0.627891    5.132431    1.048207
H        0.966727    4.249145    0.491303
C        1.199044    5.004731    2.464068
H        1.066762    5.926083    3.042727
H        2.273049    4.796349    2.420128
H        0.722361    4.183515    3.009448
C        1.208509    6.361051    0.336612
H        0.926406    6.387279   -0.721143
H        2.303665    6.356822    0.390687
H        0.850671    7.282755    0.810740
N        3.184254   -1.230544    2.516201
C        3.473637   -2.333233    3.187309
C        3.264436   -3.637007    2.687001
H        3.481136   -4.440603    3.380983
C        3.039725   -4.035799    1.353508
N        2.742368   -3.208672    0.354868
C        4.108872   -2.232460    4.556977
H        5.117165   -1.813322    4.472161
H        4.180137   -3.211938    5.031825
H        3.539316   -1.559634    5.204060
C        3.184004   -5.520434    1.083267
H        2.207013   -5.950548    0.842851
H        3.585825   -6.040533    1.953854
H        3.836145   -5.706741    0.226201
C        3.617778    0.040277    3.016203
C        4.886312    0.529467    2.643498
C        5.253933    1.815604    3.041380
H        6.228832    2.204001    2.752425
C        4.397649    2.609562    3.792384
H        4.696495    3.612525    4.086969
C        3.162793    2.105584    4.177256
H        2.497194    2.720709    4.779834
C        2.756489    0.820807    3.811324
C        5.859789   -0.297910    1.815595
H        5.408913   -1.281593    1.645546
C        6.093421    0.346542    0.446572
H        5.155886    0.472120   -0.105898
H        6.768131   -0.265831   -0.162967
H        6.549538    1.338937    0.550703
C        7.191075   -0.516275    2.544344
H        7.723149    0.429298    2.699203
H        7.844159   -1.171943    1.957239
H        7.044234   -0.977893    3.526543
C        1.410485    0.302756    4.290518
H        1.303970   -0.734649    3.953978
C        1.313903    0.305104    5.821973
H        2.126308   -0.263816    6.287450
H        0.362160   -0.136938    6.135721
H        1.355307    1.325278    6.220873
C        0.252014    1.098226    3.687598
H        0.269038    2.140765    4.032528
H       -0.700168    0.656443    3.993171
H        0.286290    1.095857    2.589708
C        2.783907   -3.715473   -0.986257
C        1.650303   -4.317100   -1.563614
C        1.727704   -4.785462   -2.877782
H        0.852025   -5.245962   -3.330241
C        2.895621   -4.672308   -3.612076
H        2.943570   -5.048330   -4.630701
C        4.005661   -4.061435   -3.040481
H        4.911462   -3.965843   -3.630869
C        3.975598   -3.565098   -1.736355
C        0.329199   -4.454398   -0.822887
H        0.472839   -4.097154    0.203075
C       -0.146976   -5.911501   -0.754529
H       -0.367905   -6.306722   -1.752765
H       -1.067411   -5.987593   -0.163536
H        0.601347   -6.570397   -0.302737
C       -0.741260   -3.572855   -1.474746
H       -0.422181   -2.526880   -1.515016
H       -1.674490   -3.624084   -0.898307
H       -0.968328   -3.900560   -2.496528
C        5.203324   -2.864816   -1.154656
H        4.837585   -1.980152   -0.615763
C        6.179948   -2.384992   -2.232230
H        6.943621   -1.741870   -1.782958
H        6.704420   -3.226303   -2.700394
H        5.674789   -1.814655   -3.015796
C        5.980345   -3.728709   -0.148992
H        6.893955   -3.206355    0.160522
H        5.409328   -3.944771    0.756281
H        6.279720   -4.678340   -0.609100
N       -3.851508   -1.107413    1.847187
C       -5.167981   -1.154376    1.722719
C       -5.851589   -1.018772    0.494515
H       -6.928694   -0.925412    0.575990
C       -5.355499   -1.124315   -0.812529
N       -4.077198   -1.341254   -1.129641
C       -6.051169   -1.360671    2.938420
H       -5.625353   -2.114981    3.605498
H       -7.049418   -1.678176    2.633475
H       -6.148265   -0.437439    3.517545
C       -6.390399   -0.964527   -1.911770
H       -6.305174    0.048274   -2.322762
H       -7.402629   -1.083987   -1.521503
H       -6.241486   -1.662932   -2.736675
C       -3.281022   -1.193750    3.156831
C       -2.573756   -2.359846    3.517073
C       -2.030817   -2.438791    4.800581
H       -1.491303   -3.331762    5.102418
C       -2.172423   -1.394574    5.705637
H       -1.756475   -1.480911    6.706511
C       -2.832518   -0.235354    5.321629
H       -2.908788    0.591322    6.023894
C       -3.383655   -0.103641    4.045996
C       -2.432884   -3.525330    2.544270
H       -2.342442   -3.105849    1.533855
C       -1.172893   -4.362548    2.775848
H       -1.224781   -4.930485    3.711595
H       -0.273141   -3.736791    2.803507
H       -1.056626   -5.090427    1.965287
C       -3.682211   -4.415444    2.545355
H       -3.843491   -4.852954    3.537546
H       -3.568333   -5.236768    1.826920
H       -4.578840   -3.850797    2.270067
C       -4.013481    1.222826    3.633234
H       -4.630569    1.052103    2.745849
C       -4.919970    1.819512    4.716085
H       -5.666739    1.100952    5.071767
H       -5.447819    2.694336    4.321991
H       -4.344153    2.155686    5.585349
C       -2.932942    2.234665    3.231854
H       -2.289435    2.475049    4.086102
H       -3.388844    3.165112    2.879495
H       -2.291374    1.847808    2.431171
C       -3.798510   -1.822699   -2.452300
C       -3.385009   -0.951822   -3.477548
C       -3.109339   -1.482844   -4.741235
H       -2.793003   -0.815572   -5.540615
C       -3.247920   -2.836956   -4.999430
H       -3.038420   -3.230676   -5.990530
C       -3.657899   -3.689359   -3.980847
H       -3.758806   -4.751217   -4.188634
C       -3.929427   -3.211937   -2.699264
C       -3.256200    0.551225   -3.272823
H       -3.464344    0.764399   -2.219325
C       -4.266255    1.331407   -4.124360
H       -4.073886    1.185173   -5.193501
H       -4.191360    2.405996   -3.918404
H       -5.296444    1.016650   -3.930418
C       -1.835331    1.034575   -3.574479
H       -1.107279    0.477077   -2.976051
H       -1.736100    2.110237   -3.369044
H       -1.578584    0.887761   -4.630668
C       -4.360566   -4.187213   -1.603526
H       -4.015467   -3.772402   -0.646772
C       -3.745585   -5.582755   -1.766348
H       -4.226781   -6.141011   -2.577859
H       -3.895500   -6.162550   -0.848500
H       -2.673551   -5.542460   -1.973095
C       -5.887119   -4.342349   -1.513162
H       -6.385555   -3.429143   -1.183648
H       -6.139580   -5.129950   -0.794185
H       -6.300316   -4.631168   -2.487042
H        1.403982    0.697933   -0.081672
223
6b-theta30.log
Pt       -0.125460    0.016605    0.163408
Mg        0.092862    2.247584   -1.132905
Mg        1.954609   -1.356290    0.861027
Mg       -2.583458   -0.864226    0.234620
H       -1.240629   -1.181699    0.590847
H       -0.852439    1.364399   -0.598000
N        1.339970    2.745454   -2.688467
C        1.019729    3.697553   -3.555345
C       -0.045707    4.604045   -3.386912
H       -0.170809    5.317363   -4.192809
C       -0.825979    4.858122   -2.239659
N       -0.893412    4.065745   -1.173533
C        1.864385    3.892133   -4.798010
H        2.885034    4.180790   -4.527479
H        1.442023    4.662629   -5.444228
H        1.940828    2.957132   -5.361751
C       -1.590074    6.168516   -2.259831
H       -2.666816    6.003469   -2.187740
H       -1.380633    6.726428   -3.172991
H       -1.310582    6.784658   -1.399307
C        2.621257    2.114778   -2.833923
C        3.729244    2.698101   -2.185469
C        4.984938    2.111906   -2.343643
H        5.848654    2.562478   -1.858437
C        5.150361    0.958432   -3.097012
H        6.136627    0.514742   -3.207111
C        4.045427    0.371148   -3.698223
H        4.169916   -0.541817   -4.277655
C        2.773019    0.934543   -3.587293
C        3.599416    3.937677   -1.309524
H        2.554094    4.262894   -1.335345
C        3.954552    3.612690    0.147001
H        3.320294    2.815021    0.553634
H        3.837367    4.499043    0.781783
H        4.994558    3.278758    0.238302
C        4.449239    5.101672   -1.832310
H        4.296828    5.994398   -1.215097
H        4.186694    5.357508   -2.864492
H        5.518111    4.860570   -1.809030
C        1.595275    0.257902   -4.270419
H        0.755269    0.958209   -4.238056
C        1.868158   -0.060052   -5.745096
H        2.197338    0.825579   -6.300064
H        0.957815   -0.441232   -6.220960
H        2.639811   -0.829801   -5.856885
C        1.182611   -1.011288   -3.513042
H        1.989140   -1.756245   -3.522540
H        0.296212   -1.468311   -3.972033
H        0.944165   -0.786613   -2.465215
C       -1.621631    4.558295   -0.038297
C       -3.028519    4.480040    0.020293
C       -3.689464    5.117290    1.072418
H       -4.776575    5.086748    1.112392
C       -2.990215    5.773430    2.074394
H       -3.523111    6.271859    2.879929
C       -1.602161    5.749422    2.063871
H       -1.056398    6.220332    2.876744
C       -0.896949    5.138178    1.026108
C       -3.855708    3.674342   -0.975114
H       -3.177946    3.292785   -1.747955
C       -4.958110    4.489946   -1.663080
H       -5.690603    4.860460   -0.937336
H       -5.498088    3.861725   -2.380521
H       -4.565711    5.354154   -2.207184
C       -4.487594    2.469642   -0.260770
H       -3.722769    1.855286    0.226910
H       -5.043862    1.841659   -0.966617
H       -5.189499    2.798379    0.515062
C        0.627891    5.132431    1.048207
H        0.966727    4.249145    0.491303
C        1.199044    5.004731    2.464068
H        1.066762    5.926083    3.042727
H        2.273049    4.796349    2.420128
H        0.722361    4.183515    3.009448
C        1.208509    6.361051    0.336612
H        0.926406    6.387279   -0.721143
H        2.303665    6.356822    0.390687
H        0.850671    7.282755    0.810740
N        3.184254   -1.230544    2.516201
C        3.473637   -2.333233    3.187309
C        3.264436   -3.637007    2.687001
H        3.481136   -4.440603    3.380983
C        3.039725   -4.035799    1.353508
N        2.742368   -3.208672    0.354868
C        4.108872   -2.232460    4.556977
H        5.117165   -1.813322    4.472161
H        4.180137   -3.211938    5.031825
H        3.539316   -1.559634    5.204060
C        3.184004   -5.520434    1.083267
H        2.207013   -5.950548    0.842851
H        3.585825   -6.040533    1.953854
H        3.836145   -5.706741    0.226201
C        3.617778    0.040277    3.016203
C        4.886312    0.529467    2.643498
C        5.253933    1.815604    3.041380
H        6.228832    2.204001    2.752425
C        4.397649    2.609562    3.792384
H        4.696495    3.612525    4.086969
C        3.162793    2.105584    4.177256
H        2.497194    2.720709    4.779834
C        2.756489    0.820807    3.811324
C        5.859789   -0.297910    1.815595
H        5.408913   -1.281593    1.645546
C        6.093421    0.346542    0.446572
H        5.155886    0.472120   -0.105898
H        6.768131   -0.265831   -0.162967
H        6.549538    1.338937    0.550703
C        7.191075   -0.516275    2.544344
H        7.723149    0.429298    2.699203
H        7.844159   -1.171943    1.957239
H        7.044234   -0.977893    3.526543
C        1.410485    0.302756    4.290518
H        1.303970   -0.734649    3.953978
C        1.313903    0.305104    5.821973
H        2.126308   -0.263816    6.287450
H        0.362160   -0.136938    6.135721
H        1.355307    1.325278    6.220873
C        0.252014    1.098226    3.687598
H        0.269038    2.140765    4.032528
H       -0.700168    0.656443    3.993171
H        0.286290    1.095857    2.589708
C        2.783907   -3.715473   -0.986257
C        1.650303   -4.317100   -1.563614
C        1.727704   -4.785462   -2.877782
H        0.852025   -5.245962   -3.330241
C        2.895621   -4.672308   -3.612076
H        2.943570   -5.048330   -4.630701
C        4.005661   -4.061435   -3.040481
H        4.911462   -3.965843   -3.630869
C        3.975598   -3.565098   -1.736355
C        0.329199   -4.454398   -0.822887
H        0.472839   -4.097154    0.203075
C       -0.146976   -5.911501   -0.754529
H       -0.367905   -6.306722   -1.752765
H       -1.067411   -5.987593   -0.163536
H        0.601347   -6.570397   -0.302737
C       -0.741260   -3.572855   -1.474746
H       -0.422181   -2.526880   -1.515016
H       -1.674490   -3.624084   -0.898307
H       -0.968328   -3.900560   -2.496528
C        5.203324   -2.864816   -1.154656
H        4.837585   -1.980152   -0.615763
C        6.179948   -2.384992   -2.232230
H        6.943621   -1.741870   -1.782958
H        6.704420   -3.226303   -2.700394
H        5.674789   -1.814655   -3.015796
C        5.980345   -3.728709   -0.148992
H        6.893955   -3.206355    0.160522
H        5.409328   -3.944771    0.756281
H        6.279720   -4.678340   -0.609100
N       -3.851508   -1.107413    1.847187
C       -5.167981   -1.154376    1.722719
C       -5.851589   -1.018772    0.494515
H       -6.928694   -0.925412    0.575990
C       -5.355499   -1.124315   -0.812529
N       -4.077198   -1.341254   -1.129641
C       -6.051169   -1.360671    2.938420
H       -5.625353   -2.114981    3.605498
H       -7.049418   -1.678176    2.633475
H       -6.148265   -0.437439    3.517545
C       -6.390399   -0.964527   -1.911770
H       -6.305174    0.048274   -2.322762
H       -7.402629   -1.083987   -1.521503
H       -6.241486   -1.662932   -2.736675
C       -3.281022   -1.193750    3.156831
C       -2.573756   -2.359846    3.517073
C       -2.030817   -2.438791    4.800581
H       -1.491303   -3.331762    5.102418
C       -2.172423   -1.394574    5.705637
H       -1.756475   -1.480911    6.706511
C       -2.832518   -0.235354    5.321629
H       -2.908788    0.591322    6.023894
C       -3.383655   -0.103641    4.045996
C       -2.432884   -3.525330    2.544270
H       -2.342442   -3.105849    1.533855
C       -1.172893   -4.362548    2.775848
H       -1.224781   -4.930485    3.711595
H       -0.273141   -3.736791    2.803507
H       -1.056626   -5.090427    1.965287
C       -3.682211   -4.415444    2.545355
H       -3.843491   -4.852954    3.537546
H       -3.568333   -5.236768    1.826920
H       -4.578840   -3.850797    2.270067
C       -4.013481    1.222826    3.633234
H       -4.630569    1.052103    2.745849
C       -4.919970    1.819512    4.716085
H       -5.666739    1.100952    5.071767
H       -5.447819    2.694336    4.321991
H       -4.344153    2.155686    5.585349
C       -2.932942    2.234665    3.231854
H       -2.289435    2.475049    4.086102
H       -3.388844    3.165112    2.879495
H       -2.291374    1.847808    2.431171
C       -3.798510   -1.822699   -2.452300
C       -3.385009   -0.951822   -3.477548
C       -3.109339   -1.482844   -4.741235
H       -2.793003   -0.815572   -5.540615
C       -3.247920   -2.836956   -4.999430
H       -3.038420   -3.230676   -5.990530
C       -3.657899   -3.689359   -3.980847
H       -3.758806   -4.751217   -4.188634
C       -3.929427   -3.211937   -2.699264
C       -3.256200    0.551225   -3.272823
H       -3.464344    0.764399   -2.219325
C       -4.266255    1.331407   -4.124360
H       -4.073886    1.185173   -5.193501
H       -4.191360    2.405996   -3.918404
H       -5.296444    1.016650   -3.930418
C       -1.835331    1.034575   -3.574479
H       -1.107279    0.477077   -2.976051
H       -1.736100    2.110237   -3.369044
H       -1.578584    0.887761   -4.630668
C       -4.360566   -4.187213   -1.603526
H       -4.015467   -3.772402   -0.646772
C       -3.745585   -5.582755   -1.766348
H       -4.226781   -6.141011   -2.577859
H       -3.895500   -6.162550   -0.848500
H       -2.673551   -5.542460   -1.973095
C       -5.887119   -4.342349   -1.513162
H       -6.385555   -3.429143   -1.183648
H       -6.139580   -5.129950   -0.794185
H       -6.300316   -4.631168   -2.487042
H        1.554870   -0.132467    0.296575
223
6b-theta35.log
Pt       -0.125460    0.016605    0.163408
Mg        0.092862    2.247584   -1.132905
Mg        1.954609   -1.356290    0.861027
Mg       -2.583458   -0.864226    0.234620
H       -1.127217   -1.258585    0.645706
H       -0.984549    1.305894   -0.560808
N        1.339970    2.745454   -2.688467
C        1.019729    3.697553   -3.555345
C       -0.045707    4.604045   -3.386912
H       -0.170809    5.317363   -4.192809
C       -0.825979    4.858122   -2.239659
N       -0.893412    4.065745   -1.173533
C        1.864385    3.892133   -4.798010
H        2.885034    4.180790   -4.527479
H        1.442023    4.662629   -5.444228
H        1.940828    2.957132   -5.361751
C       -1.590074    6.168516   -2.259831
H       -2.666816    6.003469   -2.187740
H       -1.380633    6.726428   -3.172991
H       -1.310582    6.784658   -1.399307
C        2.621257    2.114778   -2.833923
C        3.729244    2.698101   -2.185469
C        4.984938    2.111906   -2.343643
H        5.848654    2.562478   -1.858437
C        5.150361    0.958432   -3.097012
H        6.136627    0.514742   -3.207111
C        4.045427    0.371148   -3.698223
H        4.169916   -0.541817   -4.277655
C        2.773019    0.934543   -3.587293
C        3.599416    3.937677   -1.309524
H        2.554094    4.262894   -1.335345
C        3.954552    3.612690    0.147001
H        3.320294    2.815021    0.553634
H        3.837367    4.499043    0.781783
H        4.994558    3.278758    0.238302
C        4.449239    5.101672   -1.832310
H        4.296828    5.994398   -1.215097
H        4.186694    5.357508   -2.864492
H        5.518111    4.860570   -1.809030
C        1.595275    0.257902   -4.270419
H        0.755269    0.958209   -4.238056
C        1.868158   -0.060052   -5.745096
H        2.197338    0.825579   -6.300064
H        0.957815   -0.441232   -6.220960
H        2.639811   -0.829801   -5.856885
C        1.182611   -1.011288   -3.513042
H        1.989140   -1.756245   -3.522540
H        0.296212   -1.468311   -3.972033
H        0.944165   -0.786613   -2.465215
C       -1.621631    4.558295   -0.038297
C       -3.028519    4.480040    0.020293
C       -3.689464    5.117290    1.072418
H       -4.776575    5.086748    1.112392
C       -2.990215    5.773430    2.074394
H       -3.523111    6.271859    2.879929
C       -1.602161    5.749422    2.063871
H       -1.056398    6.220332    2.876744
C       -0.896949    5.138178    1.026108
C       -3.855708    3.674342   -0.975114
H       -3.177946    3.292785   -1.747955
C       -4.958110    4.489946   -1.663080
H       -5.690603    4.860460   -0.937336
H       -5.498088    3.861725   -2.380521
H       -4.565711    5.354154   -2.207184
C       -4.487594    2.469642   -0.260770
H       -3.722769    1.855286    0.226910
H       -5.043862    1.841659   -0.966617
H       -5.189499    2.798379    0.515062
C        0.627891    5.132431    1.048207
H        0.966727    4.249145    0.491303
C        1.199044    5.004731    2.464068
H        1.066762    5.926083    3.042727
H        2.273049    4.796349    2.420128
H        0.722361    4.183515    3.009448
C        1.208509    6.361051    0.336612
H        0.926406    6.387279   -0.721143
H        2.303665    6.356822    0.390687
H        0.850671    7.282755    0.810740
N        3.184254   -1.230544    2.516201
C        3.473637   -2.333233    3.187309
C        3.264436   -3.637007    2.687001
H        3.481136   -4.440603    3.380983
C        3.039725   -4.035799    1.353508
N        2.742368   -3.208672    0.354868
C        4.108872   -2.232460    4.556977
H        5.117165   -1.813322    4.472161
H        4.180137   -3.211938    5.031825
H        3.539316   -1.559634    5.204060
C        3.184004   -5.520434    1.083267
H        2.207013   -5.950548    0.842851
H        3.585825   -6.040533    1.953854
H        3.836145   -5.706741    0.226201
C        3.617778    0.040277    3.016203
C        4.886312    0.529467    2.643498
C        5.253933    1.815604    3.041380
H        6.228832    2.204001    2.752425
C        4.397649    2.609562    3.792384
H        4.696495    3.612525    4.086969
C        3.162793    2.105584    4.177256
H        2.497194    2.720709    4.779834
C        2.756489    0.820807    3.811324
C        5.859789   -0.297910    1.815595
H        5.408913   -1.281593    1.645546
C        6.093421    0.346542    0.446572
H        5.155886    0.472120   -0.105898
H        6.768131   -0.265831   -0.162967
H        6.549538    1.338937    0.550703
C        7.191075   -0.516275    2.544344
H        7.723149    0.429298    2.699203
H        7.844159   -1.171943    1.957239
H        7.044234   -0.977893    3.526543
C        1.410485    0.302756    4.290518
H        1.303970   -0.734649    3.953978
C        1.313903    0.305104    5.821973
H        2.126308   -0.263816    6.287450
H        0.362160   -0.136938    6.135721
H        1.355307    1.325278    6.220873
C        0.252014    1.098226    3.687598
H        0.269038    2.140765    4.032528
H       -0.700168    0.656443    3.993171
H        0.286290    1.095857    2.589708
C        2.783907   -3.715473   -0.986257
C        1.650303   -4.317100   -1.563614
C        1.727704   -4.785462   -2.877782
H        0.852025   -5.245962   -3.330241
C        2.895621   -4.672308   -3.612076
H        2.943570   -5.048330   -4.630701
C        4.005661   -4.061435   -3.040481
H        4.911462   -3.965843   -3.630869
C        3.975598   -3.565098   -1.736355
C        0.329199   -4.454398   -0.822887
H        0.472839   -4.097154    0.203075
C       -0.146976   -5.911501   -0.754529
H       -0.367905   -6.306722   -1.752765
H       -1.067411   -5.987593   -0.163536
H        0.601347   -6.570397   -0.302737
C       -0.741260   -3.572855   -1.474746
H       -0.422181   -2.526880   -1.515016
H       -1.674490   -3.624084   -0.898307
H       -0.968328   -3.900560   -2.496528
C        5.203324   -2.864816   -1.154656
H        4.837585   -1.980152   -0.615763
C        6.179948   -2.384992   -2.232230
H        6.943621   -1.741870   -1.782958
H        6.704420   -3.226303   -2.700394
H        5.674789   -1.814655   -3.015796
C        5.980345   -3.728709   -0.148992
H        6.893955   -3.206355    0.160522
H        5.409328   -3.944771    0.756281
H        6.279720   -4.678340   -0.609100
N       -3.851508   -1.107413    1.847187
C       -5.167981   -1.154376    1.722719
C       -5.851589   -1.018772    0.494515
H       -6.928694   -0.925412    0.575990
C       -5.355499   -1.124315   -0.812529
N       -4.077198   -1.341254   -1.129641
C       -6.051169   -1.360671    2.938420
H       -5.625353   -2.114981    3.605498
H       -7.049418   -1.678176    2.633475
H       -6.148265   -0.437439    3.517545
C       -6.390399   -0.964527   -1.911770
H       -6.305174    0.048274   -2.322762
H       -7.402629   -1.083987   -1.521503
H       -6.241486   -1.662932   -2.736675
C       -3.281022   -1.193750    3.156831
C       -2.573756   -2.359846    3.517073
C       -2.030817   -2.438791    4.800581
H       -1.491303   -3.331762    5.102418
C       -2.172423   -1.394574    5.705637
H       -1.756475   -1.480911    6.706511
C       -2.832518   -0.235354    5.321629
H       -2.908788    0.591322    6.023894
C       -3.383655   -0.103641    4.045996
C       -2.432884   -3.525330    2.544270
H       -2.342442   -3.105849    1.533855
C       -1.172893   -4.362548    2.775848
H       -1.224781   -4.930485    3.711595
H       -0.273141   -3.736791    2.803507
H       -1.056626   -5.090427    1.965287
C       -3.682211   -4.415444    2.545355
H       -3.843491   -4.852954    3.537546
H       -3.568333   -5.236768    1.826920
H       -4.578840   -3.850797    2.270067
C       -4.013481    1.222826    3.633234
H       -4.630569    1.052103    2.745849
C       -4.919970    1.819512    4.716085
H       -5.666739    1.100952    5.071767
H       -5.447819    2.694336    4.321991
H       -4.344153    2.155686    5.585349
C       -2.932942    2.234665    3.231854
H       -2.289435    2.475049    4.086102
H       -3.388844    3.165112    2.879495
H       -2.291374    1.847808    2.431171
C       -3.798510   -1.822699   -2.452300
C       -3.385009   -0.951822   -3.477548
C       -3.109339   -1.482844   -4.741235
H       -2.793003   -0.815572   -5.540615
C       -3.247920   -2.836956   -4.999430
H       -3.038420   -3.230676   -5.990530
C       -3.657899   -3.689359   -3.980847
H       -3.758806   -4.751217   -4.188634
C       -3.929427   -3.211937   -2.699264
C       -3.256200    0.551225   -3.272823
H       -3.464344    0.764399   -2.219325
C       -4.266255    1.331407   -4.124360
H       -4.073886    1.185173   -5.193501
H       -4.191360    2.405996   -3.918404
H       -5.296444    1.016650   -3.930418
C       -1.835331    1.034575   -3.574479
H       -1.107279    0.477077   -2.976051
H       -1.736100    2.110237   -3.369044
H       -1.578584    0.887761   -4.630668
C       -4.360566   -4.187213   -1.603526
H       -4.015467   -3.772402   -0.646772
C       -3.745585   -5.582755   -1.766348
H       -4.226781   -6.141011   -2.577859
H       -3.895500   -6.162550   -0.848500
H       -2.673551   -5.542460   -1.973095
C       -5.887119   -4.342349   -1.513162
H       -6.385555   -3.429143   -1.183648
H       -6.139580   -5.129950   -0.794185
H       -6.300316   -4.631168   -2.487042
H        1.565069    0.002066    0.236662
223
6b-theta40.log
Pt       -0.125460    0.016605    0.163408
Mg        0.092862    2.247584   -1.132905
Mg        1.954609   -1.356290    0.861027
Mg       -2.583458   -0.864226    0.234620
H       -1.006180   -1.325767    0.696894
H       -1.110122    1.237576   -0.518104
N        1.339970    2.745454   -2.688467
C        1.019729    3.697553   -3.555345
C       -0.045707    4.604045   -3.386912
H       -0.170809    5.317363   -4.192809
C       -0.825979    4.858122   -2.239659
N       -0.893412    4.065745   -1.173533
C        1.864385    3.892133   -4.798010
H        2.885034    4.180790   -4.527479
H        1.442023    4.662629   -5.444228
H        1.940828    2.957132   -5.361751
C       -1.590074    6.168516   -2.259831
H       -2.666816    6.003469   -2.187740
H       -1.380633    6.726428   -3.172991
H       -1.310582    6.784658   -1.399307
C        2.621257    2.114778   -2.833923
C        3.729244    2.698101   -2.185469
C        4.984938    2.111906   -2.343643
H        5.848654    2.562478   -1.858437
C        5.150361    0.958432   -3.097012
H        6.136627    0.514742   -3.207111
C        4.045427    0.371148   -3.698223
H        4.169916   -0.541817   -4.277655
C        2.773019    0.934543   -3.587293
C        3.599416    3.937677   -1.309524
H        2.554094    4.262894   -1.335345
C        3.954552    3.612690    0.147001
H        3.320294    2.815021    0.553634
H        3.837367    4.499043    0.781783
H        4.994558    3.278758    0.238302
C        4.449239    5.101672   -1.832310
H        4.296828    5.994398   -1.215097
H        4.186694    5.357508   -2.864492
H        5.518111    4.860570   -1.809030
C        1.595275    0.257902   -4.270419
H        0.755269    0.958209   -4.238056
C        1.868158   -0.060052   -5.745096
H        2.197338    0.825579   -6.300064
H        0.957815   -0.441232   -6.220960
H        2.639811   -0.829801   -5.856885
C        1.182611   -1.011288   -3.513042
H        1.989140   -1.756245   -3.522540
H        0.296212   -1.468311   -3.972033
H        0.944165   -0.786613   -2.465215
C       -1.621631    4.558295   -0.038297
C       -3.028519    4.480040    0.020293
C       -3.689464    5.117290    1.072418
H       -4.776575    5.086748    1.112392
C       -2.990215    5.773430    2.074394
H       -3.523111    6.271859    2.879929
C       -1.602161    5.749422    2.063871
H       -1.056398    6.220332    2.876744
C       -0.896949    5.138178    1.026108
C       -3.855708    3.674342   -0.975114
H       -3.177946    3.292785   -1.747955
C       -4.958110    4.489946   -1.663080
H       -5.690603    4.860460   -0.937336
H       -5.498088    3.861725   -2.380521
H       -4.565711    5.354154   -2.207184
C       -4.487594    2.469642   -0.260770
H       -3.722769    1.855286    0.226910
H       -5.043862    1.841659   -0.966617
H       -5.189499    2.798379    0.515062
C        0.627891    5.132431    1.048207
H        0.966727    4.249145    0.491303
C        1.199044    5.004731    2.464068
H        1.066762    5.926083    3.042727
H        2.273049    4.796349    2.420128
H        0.722361    4.183515    3.009448
C        1.208509    6.361051    0.336612
H        0.926406    6.387279   -0.721143
H        2.303665    6.356822    0.390687
H        0.850671    7.282755    0.810740
N        3.184254   -1.230544    2.516201
C        3.473637   -2.333233    3.187309
C        3.264436   -3.637007    2.687001
H        3.481136   -4.440603    3.380983
C        3.039725   -4.035799    1.353508
N        2.742368   -3.208672    0.354868
C        4.108872   -2.232460    4.556977
H        5.117165   -1.813322    4.472161
H        4.180137   -3.211938    5.031825
H        3.539316   -1.559634    5.204060
C        3.184004   -5.520434    1.083267
H        2.207013   -5.950548    0.842851
H        3.585825   -6.040533    1.953854
H        3.836145   -5.706741    0.226201
C        3.617778    0.040277    3.016203
C        4.886312    0.529467    2.643498
C        5.253933    1.815604    3.041380
H        6.228832    2.204001    2.752425
C        4.397649    2.609562    3.792384
H        4.696495    3.612525    4.086969
C        3.162793    2.105584    4.177256
H        2.497194    2.720709    4.779834
C        2.756489    0.820807    3.811324
C        5.859789   -0.297910    1.815595
H        5.408913   -1.281593    1.645546
C        6.093421    0.346542    0.446572
H        5.155886    0.472120   -0.105898
H        6.768131   -0.265831   -0.162967
H        6.549538    1.338937    0.550703
C        7.191075   -0.516275    2.544344
H        7.723149    0.429298    2.699203
H        7.844159   -1.171943    1.957239
H        7.044234   -0.977893    3.526543
C        1.410485    0.302756    4.290518
H        1.303970   -0.734649    3.953978
C        1.313903    0.305104    5.821973
H        2.126308   -0.263816    6.287450
H        0.362160   -0.136938    6.135721
H        1.355307    1.325278    6.220873
C        0.252014    1.098226    3.687598
H        0.269038    2.140765    4.032528
H       -0.700168    0.656443    3.993171
H        0.286290    1.095857    2.589708
C        2.783907   -3.715473   -0.986257
C        1.650303   -4.317100   -1.563614
C        1.727704   -4.785462   -2.877782
H        0.852025   -5.245962   -3.330241
C        2.895621   -4.672308   -3.612076
H        2.943570   -5.048330   -4.630701
C        4.005661   -4.061435   -3.040481
H        4.911462   -3.965843   -3.630869
C        3.975598   -3.565098   -1.736355
C        0.329199   -4.454398   -0.822887
H        0.472839   -4.097154    0.203075
C       -0.146976   -5.911501   -0.754529
H       -0.367905   -6.306722   -1.752765
H       -1.067411   -5.987593   -0.163536
H        0.601347   -6.570397   -0.302737
C       -0.741260   -3.572855   -1.474746
H       -0.422181   -2.526880   -1.515016
H       -1.674490   -3.624084   -0.898307
H       -0.968328   -3.900560   -2.496528
C        5.203324   -2.864816   -1.154656
H        4.837585   -1.980152   -0.615763
C        6.179948   -2.384992   -2.232230
H        6.943621   -1.741870   -1.782958
H        6.704420   -3.226303   -2.700394
H        5.674789   -1.814655   -3.015796
C        5.980345   -3.728709   -0.148992
H        6.893955   -3.206355    0.160522
H        5.409328   -3.944771    0.756281
H        6.279720   -4.678340   -0.609100
N       -3.851508   -1.107413    1.847187
C       -5.167981   -1.154376    1.722719
C       -5.851589   -1.018772    0.494515
H       -6.928694   -0.925412    0.575990
C       -5.355499   -1.124315   -0.812529
N       -4.077198   -1.341254   -1.129641
C       -6.051169   -1.360671    2.938420
H       -5.625353   -2.114981    3.605498
H       -7.049418   -1.678176    2.633475
H       -6.148265   -0.437439    3.517545
C       -6.390399   -0.964527   -1.911770
H       -6.305174    0.048274   -2.322762
H       -7.402629   -1.083987   -1.521503
H       -6.241486   -1.662932   -2.736675
C       -3.281022   -1.193750    3.156831
C       -2.573756   -2.359846    3.517073
C       -2.030817   -2.438791    4.800581
H       -1.491303   -3.331762    5.102418
C       -2.172423   -1.394574    5.705637
H       -1.756475   -1.480911    6.706511
C       -2.832518   -0.235354    5.321629
H       -2.908788    0.591322    6.023894
C       -3.383655   -0.103641    4.045996
C       -2.432884   -3.525330    2.544270
H       -2.342442   -3.105849    1.533855
C       -1.172893   -4.362548    2.775848
H       -1.224781   -4.930485    3.711595
H       -0.273141   -3.736791    2.803507
H       -1.056626   -5.090427    1.965287
C       -3.682211   -4.415444    2.545355
H       -3.843491   -4.852954    3.537546
H       -3.568333   -5.236768    1.826920
H       -4.578840   -3.850797    2.270067
C       -4.013481    1.222826    3.633234
H       -4.630569    1.052103    2.745849
C       -4.919970    1.819512    4.716085
H       -5.666739    1.100952    5.071767
H       -5.447819    2.694336    4.321991
H       -4.344153    2.155686    5.585349
C       -2.932942    2.234665    3.231854
H       -2.289435    2.475049    4.086102
H       -3.388844    3.165112    2.879495
H       -2.291374    1.847808    2.431171
C       -3.798510   -1.822699   -2.452300
C       -3.385009   -0.951822   -3.477548
C       -3.109339   -1.482844   -4.741235
H       -2.793003   -0.815572   -5.540615
C       -3.247920   -2.836956   -4.999430
H       -3.038420   -3.230676   -5.990530
C       -3.657899   -3.689359   -3.980847
H       -3.758806   -4.751217   -4.188634
C       -3.929427   -3.211937   -2.699264
C       -3.256200    0.551225   -3.272823
H       -3.464344    0.764399   -2.219325
C       -4.266255    1.331407   -4.124360
H       -4.073886    1.185173   -5.193501
H       -4.191360    2.405996   -3.918404
H       -5.296444    1.016650   -3.930418
C       -1.835331    1.034575   -3.574479
H       -1.107279    0.477077   -2.976051
H       -1.736100    2.110237   -3.369044
H       -1.578584    0.887761   -4.630668
C       -4.360566   -4.187213   -1.603526
H       -4.015467   -3.772402   -0.646772
C       -3.745585   -5.582755   -1.766348
H       -4.226781   -6.141011   -2.577859
H       -3.895500   -6.162550   -0.848500
H       -2.673551   -5.542460   -1.973095
C       -5.887119   -4.342349   -1.513162
H       -6.385555   -3.429143   -1.183648
H       -6.139580   -5.129950   -0.794185
H       -6.300316   -4.631168   -2.487042
H        1.562401    0.136710    0.176193
223
6b-theta45.log
Pt       -0.125460    0.016605    0.163408
Mg        0.092862    2.247584   -1.132905
Mg        1.954609   -1.356290    0.861027
Mg       -2.583458   -0.864226    0.234620
H       -0.878441   -1.382732    0.744023
H       -1.228201    1.159966   -0.470213
N        1.339970    2.745454   -2.688467
C        1.019729    3.697553   -3.555345
C       -0.045707    4.604045   -3.386912
H       -0.170809    5.317363   -4.192809
C       -0.825979    4.858122   -2.239659
N       -0.893412    4.065745   -1.173533
C        1.864385    3.892133   -4.798010
H        2.885034    4.180790   -4.527479
H        1.442023    4.662629   -5.444228
H        1.940828    2.957132   -5.361751
C       -1.590074    6.168516   -2.259831
H       -2.666816    6.003469   -2.187740
H       -1.380633    6.726428   -3.172991
H       -1.310582    6.784658   -1.399307
C        2.621257    2.114778   -2.833923
C        3.729244    2.698101   -2.185469
C        4.984938    2.111906   -2.343643
H        5.848654    2.562478   -1.858437
C        5.150361    0.958432   -3.097012
H        6.136627    0.514742   -3.207111
C        4.045427    0.371148   -3.698223
H        4.169916   -0.541817   -4.277655
C        2.773019    0.934543   -3.587293
C        3.599416    3.937677   -1.309524
H        2.554094    4.262894   -1.335345
C        3.954552    3.612690    0.147001
H        3.320294    2.815021    0.553634
H        3.837367    4.499043    0.781783
H        4.994558    3.278758    0.238302
C        4.449239    5.101672   -1.832310
H        4.296828    5.994398   -1.215097
H        4.186694    5.357508   -2.864492
H        5.518111    4.860570   -1.809030
C        1.595275    0.257902   -4.270419
H        0.755269    0.958209   -4.238056
C        1.868158   -0.060052   -5.745096
H        2.197338    0.825579   -6.300064
H        0.957815   -0.441232   -6.220960
H        2.639811   -0.829801   -5.856885
C        1.182611   -1.011288   -3.513042
H        1.989140   -1.756245   -3.522540
H        0.296212   -1.468311   -3.972033
H        0.944165   -0.786613   -2.465215
C       -1.621631    4.558295   -0.038297
C       -3.028519    4.480040    0.020293
C       -3.689464    5.117290    1.072418
H       -4.776575    5.086748    1.112392
C       -2.990215    5.773430    2.074394
H       -3.523111    6.271859    2.879929
C       -1.602161    5.749422    2.063871
H       -1.056398    6.220332    2.876744
C       -0.896949    5.138178    1.026108
C       -3.855708    3.674342   -0.975114
H       -3.177946    3.292785   -1.747955
C       -4.958110    4.489946   -1.663080
H       -5.690603    4.860460   -0.937336
H       -5.498088    3.861725   -2.380521
H       -4.565711    5.354154   -2.207184
C       -4.487594    2.469642   -0.260770
H       -3.722769    1.855286    0.226910
H       -5.043862    1.841659   -0.966617
H       -5.189499    2.798379    0.515062
C        0.627891    5.132431    1.048207
H        0.966727    4.249145    0.491303
C        1.199044    5.004731    2.464068
H        1.066762    5.926083    3.042727
H        2.273049    4.796349    2.420128
H        0.722361    4.183515    3.009448
C        1.208509    6.361051    0.336612
H        0.926406    6.387279   -0.721143
H        2.303665    6.356822    0.390687
H        0.850671    7.282755    0.810740
N        3.184254   -1.230544    2.516201
C        3.473637   -2.333233    3.187309
C        3.264436   -3.637007    2.687001
H        3.481136   -4.440603    3.380983
C        3.039725   -4.035799    1.353508
N        2.742368   -3.208672    0.354868
C        4.108872   -2.232460    4.556977
H        5.117165   -1.813322    4.472161
H        4.180137   -3.211938    5.031825
H        3.539316   -1.559634    5.204060
C        3.184004   -5.520434    1.083267
H        2.207013   -5.950548    0.842851
H        3.585825   -6.040533    1.953854
H        3.836145   -5.706741    0.226201
C        3.617778    0.040277    3.016203
C        4.886312    0.529467    2.643498
C        5.253933    1.815604    3.041380
H        6.228832    2.204001    2.752425
C        4.397649    2.609562    3.792384
H        4.696495    3.612525    4.086969
C        3.162793    2.105584    4.177256
H        2.497194    2.720709    4.779834
C        2.756489    0.820807    3.811324
C        5.859789   -0.297910    1.815595
H        5.408913   -1.281593    1.645546
C        6.093421    0.346542    0.446572
H        5.155886    0.472120   -0.105898
H        6.768131   -0.265831   -0.162967
H        6.549538    1.338937    0.550703
C        7.191075   -0.516275    2.544344
H        7.723149    0.429298    2.699203
H        7.844159   -1.171943    1.957239
H        7.044234   -0.977893    3.526543
C        1.410485    0.302756    4.290518
H        1.303970   -0.734649    3.953978
C        1.313903    0.305104    5.821973
H        2.126308   -0.263816    6.287450
H        0.362160   -0.136938    6.135721
H        1.355307    1.325278    6.220873
C        0.252014    1.098226    3.687598
H        0.269038    2.140765    4.032528
H       -0.700168    0.656443    3.993171
H        0.286290    1.095857    2.589708
C        2.783907   -3.715473   -0.986257
C        1.650303   -4.317100   -1.563614
C        1.727704   -4.785462   -2.877782
H        0.852025   -5.245962   -3.330241
C        2.895621   -4.672308   -3.612076
H        2.943570   -5.048330   -4.630701
C        4.005661   -4.061435   -3.040481
H        4.911462   -3.965843   -3.630869
C        3.975598   -3.565098   -1.736355
C        0.329199   -4.454398   -0.822887
H        0.472839   -4.097154    0.203075
C       -0.146976   -5.911501   -0.754529
H       -0.367905   -6.306722   -1.752765
H       -1.067411   -5.987593   -0.163536
H        0.601347   -6.570397   -0.302737
C       -0.741260   -3.572855   -1.474746
H       -0.422181   -2.526880   -1.515016
H       -1.674490   -3.624084   -0.898307
H       -0.968328   -3.900560   -2.496528
C        5.203324   -2.864816   -1.154656
H        4.837585   -1.980152   -0.615763
C        6.179948   -2.384992   -2.232230
H        6.943621   -1.741870   -1.782958
H        6.704420   -3.226303   -2.700394
H        5.674789   -1.814655   -3.015796
C        5.980345   -3.728709   -0.148992
H        6.893955   -3.206355    0.160522
H        5.409328   -3.944771    0.756281
H        6.279720   -4.678340   -0.609100
N       -3.851508   -1.107413    1.847187
C       -5.167981   -1.154376    1.722719
C       -5.851589   -1.018772    0.494515
H       -6.928694   -0.925412    0.575990
C       -5.355499   -1.124315   -0.812529
N       -4.077198   -1.341254   -1.129641
C       -6.051169   -1.360671    2.938420
H       -5.625353   -2.114981    3.605498
H       -7.049418   -1.678176    2.633475
H       -6.148265   -0.437439    3.517545
C       -6.390399   -0.964527   -1.911770
H       -6.305174    0.048274   -2.322762
H       -7.402629   -1.083987   -1.521503
H       -6.241486   -1.662932   -2.736675
C       -3.281022   -1.193750    3.156831
C       -2.573756   -2.359846    3.517073
C       -2.030817   -2.438791    4.800581
H       -1.491303   -3.331762    5.102418
C       -2.172423   -1.394574    5.705637
H       -1.756475   -1.480911    6.706511
C       -2.832518   -0.235354    5.321629
H       -2.908788    0.591322    6.023894
C       -3.383655   -0.103641    4.045996
C       -2.432884   -3.525330    2.544270
H       -2.342442   -3.105849    1.533855
C       -1.172893   -4.362548    2.775848
H       -1.224781   -4.930485    3.711595
H       -0.273141   -3.736791    2.803507
H       -1.056626   -5.090427    1.965287
C       -3.682211   -4.415444    2.545355
H       -3.843491   -4.852954    3.537546
H       -3.568333   -5.236768    1.826920
H       -4.578840   -3.850797    2.270067
C       -4.013481    1.222826    3.633234
H       -4.630569    1.052103    2.745849
C       -4.919970    1.819512    4.716085
H       -5.666739    1.100952    5.071767
H       -5.447819    2.694336    4.321991
H       -4.344153    2.155686    5.585349
C       -2.932942    2.234665    3.231854
H       -2.289435    2.475049    4.086102
H       -3.388844    3.165112    2.879495
H       -2.291374    1.847808    2.431171
C       -3.798510   -1.822699   -2.452300
C       -3.385009   -0.951822   -3.477548
C       -3.109339   -1.482844   -4.741235
H       -2.793003   -0.815572   -5.540615
C       -3.247920   -2.836956   -4.999430
H       -3.038420   -3.230676   -5.990530
C       -3.657899   -3.689359   -3.980847
H       -3.758806   -4.751217   -4.188634
C       -3.929427   -3.211937   -2.699264
C       -3.256200    0.551225   -3.272823
H       -3.464344    0.764399   -2.219325
C       -4.266255    1.331407   -4.124360
H       -4.073886    1.185173   -5.193501
H       -4.191360    2.405996   -3.918404
H       -5.296444    1.016650   -3.930418
C       -1.835331    1.034575   -3.574479
H       -1.107279    0.477077   -2.976051
H       -1.736100    2.110237   -3.369044
H       -1.578584    0.887761   -4.630668
C       -4.360566   -4.187213   -1.603526
H       -4.015467   -3.772402   -0.646772
C       -3.745585   -5.582755   -1.766348
H       -4.226781   -6.141011   -2.577859
H       -3.895500   -6.162550   -0.848500
H       -2.673551   -5.542460   -1.973095
C       -5.887119   -4.342349   -1.513162
H       -6.385555   -3.429143   -1.183648
H       -6.139580   -5.129950   -0.794185
H       -6.300316   -4.631168   -2.487042
H        1.546888    0.270440    0.115626
223
6b-theta50.log
Pt       -0.125460    0.016605    0.163408
Mg        0.092862    2.247584   -1.132905
Mg        1.954609   -1.356290    0.861027
Mg       -2.583458   -0.864226    0.234620
H       -0.744972   -1.429047    0.786732
H       -1.337887    1.073655   -0.417500
N        1.339970    2.745454   -2.688467
C        1.019729    3.697553   -3.555345
C       -0.045707    4.604045   -3.386912
H       -0.170809    5.317363   -4.192809
C       -0.825979    4.858122   -2.239659
N       -0.893412    4.065745   -1.173533
C        1.864385    3.892133   -4.798010
H        2.885034    4.180790   -4.527479
H        1.442023    4.662629   -5.444228
H        1.940828    2.957132   -5.361751
C       -1.590074    6.168516   -2.259831
H       -2.666816    6.003469   -2.187740
H       -1.380633    6.726428   -3.172991
H       -1.310582    6.784658   -1.399307
C        2.621257    2.114778   -2.833923
C        3.729244    2.698101   -2.185469
C        4.984938    2.111906   -2.343643
H        5.848654    2.562478   -1.858437
C        5.150361    0.958432   -3.097012
H        6.136627    0.514742   -3.207111
C        4.045427    0.371148   -3.698223
H        4.169916   -0.541817   -4.277655
C        2.773019    0.934543   -3.587293
C        3.599416    3.937677   -1.309524
H        2.554094    4.262894   -1.335345
C        3.954552    3.612690    0.147001
H        3.320294    2.815021    0.553634
H        3.837367    4.499043    0.781783
H        4.994558    3.278758    0.238302
C        4.449239    5.101672   -1.832310
H        4.296828    5.994398   -1.215097
H        4.186694    5.357508   -2.864492
H        5.518111    4.860570   -1.809030
C        1.595275    0.257902   -4.270419
H        0.755269    0.958209   -4.238056
C        1.868158   -0.060052   -5.745096
H        2.197338    0.825579   -6.300064
H        0.957815   -0.441232   -6.220960
H        2.639811   -0.829801   -5.856885
C        1.182611   -1.011288   -3.513042
H        1.989140   -1.756245   -3.522540
H        0.296212   -1.468311   -3.972033
H        0.944165   -0.786613   -2.465215
C       -1.621631    4.558295   -0.038297
C       -3.028519    4.480040    0.020293
C       -3.689464    5.117290    1.072418
H       -4.776575    5.086748    1.112392
C       -2.990215    5.773430    2.074394
H       -3.523111    6.271859    2.879929
C       -1.602161    5.749422    2.063871
H       -1.056398    6.220332    2.876744
C       -0.896949    5.138178    1.026108
C       -3.855708    3.674342   -0.975114
H       -3.177946    3.292785   -1.747955
C       -4.958110    4.489946   -1.663080
H       -5.690603    4.860460   -0.937336
H       -5.498088    3.861725   -2.380521
H       -4.565711    5.354154   -2.207184
C       -4.487594    2.469642   -0.260770
H       -3.722769    1.855286    0.226910
H       -5.043862    1.841659   -0.966617
H       -5.189499    2.798379    0.515062
C        0.627891    5.132431    1.048207
H        0.966727    4.249145    0.491303
C        1.199044    5.004731    2.464068
H        1.066762    5.926083    3.042727
H        2.273049    4.796349    2.420128
H        0.722361    4.183515    3.009448
C        1.208509    6.361051    0.336612
H        0.926406    6.387279   -0.721143
H        2.303665    6.356822    0.390687
H        0.850671    7.282755    0.810740
N        3.184254   -1.230544    2.516201
C        3.473637   -2.333233    3.187309
C        3.264436   -3.637007    2.687001
H        3.481136   -4.440603    3.380983
C        3.039725   -4.035799    1.353508
N        2.742368   -3.208672    0.354868
C        4.108872   -2.232460    4.556977
H        5.117165   -1.813322    4.472161
H        4.180137   -3.211938    5.031825
H        3.539316   -1.559634    5.204060
C        3.184004   -5.520434    1.083267
H        2.207013   -5.950548    0.842851
H        3.585825   -6.040533    1.953854
H        3.836145   -5.706741    0.226201
C        3.617778    0.040277    3.016203
C        4.886312    0.529467    2.643498
C        5.253933    1.815604    3.041380
H        6.228832    2.204001    2.752425
C        4.397649    2.609562    3.792384
H        4.696495    3.612525    4.086969
C        3.162793    2.105584    4.177256
H        2.497194    2.720709    4.779834
C        2.756489    0.820807    3.811324
C        5.859789   -0.297910    1.815595
H        5.408913   -1.281593    1.645546
C        6.093421    0.346542    0.446572
H        5.155886    0.472120   -0.105898
H        6.768131   -0.265831   -0.162967
H        6.549538    1.338937    0.550703
C        7.191075   -0.516275    2.544344
H        7.723149    0.429298    2.699203
H        7.844159   -1.171943    1.957239
H        7.044234   -0.977893    3.526543
C        1.410485    0.302756    4.290518
H        1.303970   -0.734649    3.953978
C        1.313903    0.305104    5.821973
H        2.126308   -0.263816    6.287450
H        0.362160   -0.136938    6.135721
H        1.355307    1.325278    6.220873
C        0.252014    1.098226    3.687598
H        0.269038    2.140765    4.032528
H       -0.700168    0.656443    3.993171
H        0.286290    1.095857    2.589708
C        2.783907   -3.715473   -0.986257
C        1.650303   -4.317100   -1.563614
C        1.727704   -4.785462   -2.877782
H        0.852025   -5.245962   -3.330241
C        2.895621   -4.672308   -3.612076
H        2.943570   -5.048330   -4.630701
C        4.005661   -4.061435   -3.040481
H        4.911462   -3.965843   -3.630869
C        3.975598   -3.565098   -1.736355
C        0.329199   -4.454398   -0.822887
H        0.472839   -4.097154    0.203075
C       -0.146976   -5.911501   -0.754529
H       -0.367905   -6.306722   -1.752765
H       -1.067411   -5.987593   -0.163536
H        0.601347   -6.570397   -0.302737
C       -0.741260   -3.572855   -1.474746
H       -0.422181   -2.526880   -1.515016
H       -1.674490   -3.624084   -0.898307
H       -0.968328   -3.900560   -2.496528
C        5.203324   -2.864816   -1.154656
H        4.837585   -1.980152   -0.615763
C        6.179948   -2.384992   -2.232230
H        6.943621   -1.741870   -1.782958
H        6.704420   -3.226303   -2.700394
H        5.674789   -1.814655   -3.015796
C        5.980345   -3.728709   -0.148992
H        6.893955   -3.206355    0.160522
H        5.409328   -3.944771    0.756281
H        6.279720   -4.678340   -0.609100
N       -3.851508   -1.107413    1.847187
C       -5.167981   -1.154376    1.722719
C       -5.851589   -1.018772    0.494515
H       -6.928694   -0.925412    0.575990
C       -5.355499   -1.124315   -0.812529
N       -4.077198   -1.341254   -1.129641
C       -6.051169   -1.360671    2.938420
H       -5.625353   -2.114981    3.605498
H       -7.049418   -1.678176    2.633475
H       -6.148265   -0.437439    3.517545
C       -6.390399   -0.964527   -1.911770
H       -6.305174    0.048274   -2.322762
H       -7.402629   -1.083987   -1.521503
H       -6.241486   -1.662932   -2.736675
C       -3.281022   -1.193750    3.156831
C       -2.573756   -2.359846    3.517073
C       -2.030817   -2.438791    4.800581
H       -1.491303   -3.331762    5.102418
C       -2.172423   -1.394574    5.705637
H       -1.756475   -1.480911    6.706511
C       -2.832518   -0.235354    5.321629
H       -2.908788    0.591322    6.023894
C       -3.383655   -0.103641    4.045996
C       -2.432884   -3.525330    2.544270
H       -2.342442   -3.105849    1.533855
C       -1.172893   -4.362548    2.775848
H       -1.224781   -4.930485    3.711595
H       -0.273141   -3.736791    2.803507
H       -1.056626   -5.090427    1.965287
C       -3.682211   -4.415444    2.545355
H       -3.843491   -4.852954    3.537546
H       -3.568333   -5.236768    1.826920
H       -4.578840   -3.850797    2.270067
C       -4.013481    1.222826    3.633234
H       -4.630569    1.052103    2.745849
C       -4.919970    1.819512    4.716085
H       -5.666739    1.100952    5.071767
H       -5.447819    2.694336    4.321991
H       -4.344153    2.155686    5.585349
C       -2.932942    2.234665    3.231854
H       -2.289435    2.475049    4.086102
H       -3.388844    3.165112    2.879495
H       -2.291374    1.847808    2.431171
C       -3.798510   -1.822699   -2.452300
C       -3.385009   -0.951822   -3.477548
C       -3.109339   -1.482844   -4.741235
H       -2.793003   -0.815572   -5.540615
C       -3.247920   -2.836956   -4.999430
H       -3.038420   -3.230676   -5.990530
C       -3.657899   -3.689359   -3.980847
H       -3.758806   -4.751217   -4.188634
C       -3.929427   -3.211937   -2.699264
C       -3.256200    0.551225   -3.272823
H       -3.464344    0.764399   -2.219325
C       -4.266255    1.331407   -4.124360
H       -4.073886    1.185173   -5.193501
H       -4.191360    2.405996   -3.918404
H       -5.296444    1.016650   -3.930418
C       -1.835331    1.034575   -3.574479
H       -1.107279    0.477077   -2.976051
H       -1.736100    2.110237   -3.369044
H       -1.578584    0.887761   -4.630668
C       -4.360566   -4.187213   -1.603526
H       -4.015467   -3.772402   -0.646772
C       -3.745585   -5.582755   -1.766348
H       -4.226781   -6.141011   -2.577859
H       -3.895500   -6.162550   -0.848500
H       -2.673551   -5.542460   -1.973095
C       -5.887119   -4.342349   -1.513162
H       -6.385555   -3.429143   -1.183648
H       -6.139580   -5.129950   -0.794185
H       -6.300316   -4.631168   -2.487042
H        1.518648    0.402238    0.055422
223
6b-theta55.log
Pt       -0.125460    0.016605    0.163408
Mg        0.092862    2.247584   -1.132905
Mg        1.954609   -1.356290    0.861027
Mg       -2.583458   -0.864226    0.234620
H       -0.606787   -1.464360    0.824697
H       -1.438346    0.979298   -0.360367
N        1.339970    2.745454   -2.688467
C        1.019729    3.697553   -3.555345
C       -0.045707    4.604045   -3.386912
H       -0.170809    5.317363   -4.192809
C       -0.825979    4.858122   -2.239659
N       -0.893412    4.065745   -1.173533
C        1.864385    3.892133   -4.798010
H        2.885034    4.180790   -4.527479
H        1.442023    4.662629   -5.444228
H        1.940828    2.957132   -5.361751
C       -1.590074    6.168516   -2.259831
H       -2.666816    6.003469   -2.187740
H       -1.380633    6.726428   -3.172991
H       -1.310582    6.784658   -1.399307
C        2.621257    2.114778   -2.833923
C        3.729244    2.698101   -2.185469
C        4.984938    2.111906   -2.343643
H        5.848654    2.562478   -1.858437
C        5.150361    0.958432   -3.097012
H        6.136627    0.514742   -3.207111
C        4.045427    0.371148   -3.698223
H        4.169916   -0.541817   -4.277655
C        2.773019    0.934543   -3.587293
C        3.599416    3.937677   -1.309524
H        2.554094    4.262894   -1.335345
C        3.954552    3.612690    0.147001
H        3.320294    2.815021    0.553634
H        3.837367    4.499043    0.781783
H        4.994558    3.278758    0.238302
C        4.449239    5.101672   -1.832310
H        4.296828    5.994398   -1.215097
H        4.186694    5.357508   -2.864492
H        5.518111    4.860570   -1.809030
C        1.595275    0.257902   -4.270419
H        0.755269    0.958209   -4.238056
C        1.868158   -0.060052   -5.745096
H        2.197338    0.825579   -6.300064
H        0.957815   -0.441232   -6.220960
H        2.639811   -0.829801   -5.856885
C        1.182611   -1.011288   -3.513042
H        1.989140   -1.756245   -3.522540
H        0.296212   -1.468311   -3.972033
H        0.944165   -0.786613   -2.465215
C       -1.621631    4.558295   -0.038297
C       -3.028519    4.480040    0.020293
C       -3.689464    5.117290    1.072418
H       -4.776575    5.086748    1.112392
C       -2.990215    5.773430    2.074394
H       -3.523111    6.271859    2.879929
C       -1.602161    5.749422    2.063871
H       -1.056398    6.220332    2.876744
C       -0.896949    5.138178    1.026108
C       -3.855708    3.674342   -0.975114
H       -3.177946    3.292785   -1.747955
C       -4.958110    4.489946   -1.663080
H       -5.690603    4.860460   -0.937336
H       -5.498088    3.861725   -2.380521
H       -4.565711    5.354154   -2.207184
C       -4.487594    2.469642   -0.260770
H       -3.722769    1.855286    0.226910
H       -5.043862    1.841659   -0.966617
H       -5.189499    2.798379    0.515062
C        0.627891    5.132431    1.048207
H        0.966727    4.249145    0.491303
C        1.199044    5.004731    2.464068
H        1.066762    5.926083    3.042727
H        2.273049    4.796349    2.420128
H        0.722361    4.183515    3.009448
C        1.208509    6.361051    0.336612
H        0.926406    6.387279   -0.721143
H        2.303665    6.356822    0.390687
H        0.850671    7.282755    0.810740
N        3.184254   -1.230544    2.516201
C        3.473637   -2.333233    3.187309
C        3.264436   -3.637007    2.687001
H        3.481136   -4.440603    3.380983
C        3.039725   -4.035799    1.353508
N        2.742368   -3.208672    0.354868
C        4.108872   -2.232460    4.556977
H        5.117165   -1.813322    4.472161
H        4.180137   -3.211938    5.031825
H        3.539316   -1.559634    5.204060
C        3.184004   -5.520434    1.083267
H        2.207013   -5.950548    0.842851
H        3.585825   -6.040533    1.953854
H        3.836145   -5.706741    0.226201
C        3.617778    0.040277    3.016203
C        4.886312    0.529467    2.643498
C        5.253933    1.815604    3.041380
H        6.228832    2.204001    2.752425
C        4.397649    2.609562    3.792384
H        4.696495    3.612525    4.086969
C        3.162793    2.105584    4.177256
H        2.497194    2.720709    4.779834
C        2.756489    0.820807    3.811324
C        5.859789   -0.297910    1.815595
H        5.408913   -1.281593    1.645546
C        6.093421    0.346542    0.446572
H        5.155886    0.472120   -0.105898
H        6.768131   -0.265831   -0.162967
H        6.549538    1.338937    0.550703
C        7.191075   -0.516275    2.544344
H        7.723149    0.429298    2.699203
H        7.844159   -1.171943    1.957239
H        7.044234   -0.977893    3.526543
C        1.410485    0.302756    4.290518
H        1.303970   -0.734649    3.953978
C        1.313903    0.305104    5.821973
H        2.126308   -0.263816    6.287450
H        0.362160   -0.136938    6.135721
H        1.355307    1.325278    6.220873
C        0.252014    1.098226    3.687598
H        0.269038    2.140765    4.032528
H       -0.700168    0.656443    3.993171
H        0.286290    1.095857    2.589708
C        2.783907   -3.715473   -0.986257
C        1.650303   -4.317100   -1.563614
C        1.727704   -4.785462   -2.877782
H        0.852025   -5.245962   -3.330241
C        2.895621   -4.672308   -3.612076
H        2.943570   -5.048330   -4.630701
C        4.005661   -4.061435   -3.040481
H        4.911462   -3.965843   -3.630869
C        3.975598   -3.565098   -1.736355
C        0.329199   -4.454398   -0.822887
H        0.472839   -4.097154    0.203075
C       -0.146976   -5.911501   -0.754529
H       -0.367905   -6.306722   -1.752765
H       -1.067411   -5.987593   -0.163536
H        0.601347   -6.570397   -0.302737
C       -0.741260   -3.572855   -1.474746
H       -0.422181   -2.526880   -1.515016
H       -1.674490   -3.624084   -0.898307
H       -0.968328   -3.900560   -2.496528
C        5.203324   -2.864816   -1.154656
H        4.837585   -1.980152   -0.615763
C        6.179948   -2.384992   -2.232230
H        6.943621   -1.741870   -1.782958
H        6.704420   -3.226303   -2.700394
H        5.674789   -1.814655   -3.015796
C        5.980345   -3.728709   -0.148992
H        6.893955   -3.206355    0.160522
H        5.409328   -3.944771    0.756281
H        6.279720   -4.678340   -0.609100
N       -3.851508   -1.107413    1.847187
C       -5.167981   -1.154376    1.722719
C       -5.851589   -1.018772    0.494515
H       -6.928694   -0.925412    0.575990
C       -5.355499   -1.124315   -0.812529
N       -4.077198   -1.341254   -1.129641
C       -6.051169   -1.360671    2.938420
H       -5.625353   -2.114981    3.605498
H       -7.049418   -1.678176    2.633475
H       -6.148265   -0.437439    3.517545
C       -6.390399   -0.964527   -1.911770
H       -6.305174    0.048274   -2.322762
H       -7.402629   -1.083987   -1.521503
H       -6.241486   -1.662932   -2.736675
C       -3.281022   -1.193750    3.156831
C       -2.573756   -2.359846    3.517073
C       -2.030817   -2.438791    4.800581
H       -1.491303   -3.331762    5.102418
C       -2.172423   -1.394574    5.705637
H       -1.756475   -1.480911    6.706511
C       -2.832518   -0.235354    5.321629
H       -2.908788    0.591322    6.023894
C       -3.383655   -0.103641    4.045996
C       -2.432884   -3.525330    2.544270
H       -2.342442   -3.105849    1.533855
C       -1.172893   -4.362548    2.775848
H       -1.224781   -4.930485    3.711595
H       -0.273141   -3.736791    2.803507
H       -1.056626   -5.090427    1.965287
C       -3.682211   -4.415444    2.545355
H       -3.843491   -4.852954    3.537546
H       -3.568333   -5.236768    1.826920
H       -4.578840   -3.850797    2.270067
C       -4.013481    1.222826    3.633234
H       -4.630569    1.052103    2.745849
C       -4.919970    1.819512    4.716085
H       -5.666739    1.100952    5.071767
H       -5.447819    2.694336    4.321991
H       -4.344153    2.155686    5.585349
C       -2.932942    2.234665    3.231854
H       -2.289435    2.475049    4.086102
H       -3.388844    3.165112    2.879495
H       -2.291374    1.847808    2.431171
C       -3.798510   -1.822699   -2.452300
C       -3.385009   -0.951822   -3.477548
C       -3.109339   -1.482844   -4.741235
H       -2.793003   -0.815572   -5.540615
C       -3.247920   -2.836956   -4.999430
H       -3.038420   -3.230676   -5.990530
C       -3.657899   -3.689359   -3.980847
H       -3.758806   -4.751217   -4.188634
C       -3.929427   -3.211937   -2.699264
C       -3.256200    0.551225   -3.272823
H       -3.464344    0.764399   -2.219325
C       -4.266255    1.331407   -4.124360
H       -4.073886    1.185173   -5.193501
H       -4.191360    2.405996   -3.918404
H       -5.296444    1.016650   -3.930418
C       -1.835331    1.034575   -3.574479
H       -1.107279    0.477077   -2.976051
H       -1.736100    2.110237   -3.369044
H       -1.578584    0.887761   -4.630668
C       -4.360566   -4.187213   -1.603526
H       -4.015467   -3.772402   -0.646772
C       -3.745585   -5.582755   -1.766348
H       -4.226781   -6.141011   -2.577859
H       -3.895500   -6.162550   -0.848500
H       -2.673551   -5.542460   -1.973095
C       -5.887119   -4.342349   -1.513162
H       -6.385555   -3.429143   -1.183648
H       -6.139580   -5.129950   -0.794185
H       -6.300316   -4.631168   -2.487042
H        1.477895    0.531101   -0.003959
223
6b-theta60.log
Pt       -0.125460    0.016605    0.163408
Mg        0.092862    2.247584   -1.132905
Mg        1.954609   -1.356290    0.861027
Mg       -2.583458   -0.864226    0.234620
H       -0.464939   -1.488402    0.857630
H       -1.528813    0.877615   -0.299246
N        1.339970    2.745454   -2.688467
C        1.019729    3.697553   -3.555345
C       -0.045707    4.604045   -3.386912
H       -0.170809    5.317363   -4.192809
C       -0.825979    4.858122   -2.239659
N       -0.893412    4.065745   -1.173533
C        1.864385    3.892133   -4.798010
H        2.885034    4.180790   -4.527479
H        1.442023    4.662629   -5.444228
H        1.940828    2.957132   -5.361751
C       -1.590074    6.168516   -2.259831
H       -2.666816    6.003469   -2.187740
H       -1.380633    6.726428   -3.172991
H       -1.310582    6.784658   -1.399307
C        2.621257    2.114778   -2.833923
C        3.729244    2.698101   -2.185469
C        4.984938    2.111906   -2.343643
H        5.848654    2.562478   -1.858437
C        5.150361    0.958432   -3.097012
H        6.136627    0.514742   -3.207111
C        4.045427    0.371148   -3.698223
H        4.169916   -0.541817   -4.277655
C        2.773019    0.934543   -3.587293
C        3.599416    3.937677   -1.309524
H        2.554094    4.262894   -1.335345
C        3.954552    3.612690    0.147001
H        3.320294    2.815021    0.553634
H        3.837367    4.499043    0.781783
H        4.994558    3.278758    0.238302
C        4.449239    5.101672   -1.832310
H        4.296828    5.994398   -1.215097
H        4.186694    5.357508   -2.864492
H        5.518111    4.860570   -1.809030
C        1.595275    0.257902   -4.270419
H        0.755269    0.958209   -4.238056
C        1.868158   -0.060052   -5.745096
H        2.197338    0.825579   -6.300064
H        0.957815   -0.441232   -6.220960
H        2.639811   -0.829801   -5.856885
C        1.182611   -1.011288   -3.513042
H        1.989140   -1.756245   -3.522540
H        0.296212   -1.468311   -3.972033
H        0.944165   -0.786613   -2.465215
C       -1.621631    4.558295   -0.038297
C       -3.028519    4.480040    0.020293
C       -3.689464    5.117290    1.072418
H       -4.776575    5.086748    1.112392
C       -2.990215    5.773430    2.074394
H       -3.523111    6.271859    2.879929
C       -1.602161    5.749422    2.063871
H       -1.056398    6.220332    2.876744
C       -0.896949    5.138178    1.026108
C       -3.855708    3.674342   -0.975114
H       -3.177946    3.292785   -1.747955
C       -4.958110    4.489946   -1.663080
H       -5.690603    4.860460   -0.937336
H       -5.498088    3.861725   -2.380521
H       -4.565711    5.354154   -2.207184
C       -4.487594    2.469642   -0.260770
H       -3.722769    1.855286    0.226910
H       -5.043862    1.841659   -0.966617
H       -5.189499    2.798379    0.515062
C        0.627891    5.132431    1.048207
H        0.966727    4.249145    0.491303
C        1.199044    5.004731    2.464068
H        1.066762    5.926083    3.042727
H        2.273049    4.796349    2.420128
H        0.722361    4.183515    3.009448
C        1.208509    6.361051    0.336612
H        0.926406    6.387279   -0.721143
H        2.303665    6.356822    0.390687
H        0.850671    7.282755    0.810740
N        3.184254   -1.230544    2.516201
C        3.473637   -2.333233    3.187309
C        3.264436   -3.637007    2.687001
H        3.481136   -4.440603    3.380983
C        3.039725   -4.035799    1.353508
N        2.742368   -3.208672    0.354868
C        4.108872   -2.232460    4.556977
H        5.117165   -1.813322    4.472161
H        4.180137   -3.211938    5.031825
H        3.539316   -1.559634    5.204060
C        3.184004   -5.520434    1.083267
H        2.207013   -5.950548    0.842851
H        3.585825   -6.040533    1.953854
H        3.836145   -5.706741    0.226201
C        3.617778    0.040277    3.016203
C        4.886312    0.529467    2.643498
C        5.253933    1.815604    3.041380
H        6.228832    2.204001    2.752425
C        4.397649    2.609562    3.792384
H        4.696495    3.612525    4.086969
C        3.162793    2.105584    4.177256
H        2.497194    2.720709    4.779834
C        2.756489    0.820807    3.811324
C        5.859789   -0.297910    1.815595
H        5.408913   -1.281593    1.645546
C        6.093421    0.346542    0.446572
H        5.155886    0.472120   -0.105898
H        6.768131   -0.265831   -0.162967
H        6.549538    1.338937    0.550703
C        7.191075   -0.516275    2.544344
H        7.723149    0.429298    2.699203
H        7.844159   -1.171943    1.957239
H        7.044234   -0.977893    3.526543
C        1.410485    0.302756    4.290518
H        1.303970   -0.734649    3.953978
C        1.313903    0.305104    5.821973
H        2.126308   -0.263816    6.287450
H        0.362160   -0.136938    6.135721
H        1.355307    1.325278    6.220873
C        0.252014    1.098226    3.687598
H        0.269038    2.140765    4.032528
H       -0.700168    0.656443    3.993171
H        0.286290    1.095857    2.589708
C        2.783907   -3.715473   -0.986257
C        1.650303   -4.317100   -1.563614
C        1.727704   -4.785462   -2.877782
H        0.852025   -5.245962   -3.330241
C        2.895621   -4.672308   -3.612076
H        2.943570   -5.048330   -4.630701
C        4.005661   -4.061435   -3.040481
H        4.911462   -3.965843   -3.630869
C        3.975598   -3.565098   -1.736355
C        0.329199   -4.454398   -0.822887
H        0.472839   -4.097154    0.203075
C       -0.146976   -5.911501   -0.754529
H       -0.367905   -6.306722   -1.752765
H       -1.067411   -5.987593   -0.163536
H        0.601347   -6.570397   -0.302737
C       -0.741260   -3.572855   -1.474746
H       -0.422181   -2.526880   -1.515016
H       -1.674490   -3.624084   -0.898307
H       -0.968328   -3.900560   -2.496528
C        5.203324   -2.864816   -1.154656
H        4.837585   -1.980152   -0.615763
C        6.179948   -2.384992   -2.232230
H        6.943621   -1.741870   -1.782958
H        6.704420   -3.226303   -2.700394
H        5.674789   -1.814655   -3.015796
C        5.980345   -3.728709   -0.148992
H        6.893955   -3.206355    0.160522
H        5.409328   -3.944771    0.756281
H        6.279720   -4.678340   -0.609100
N       -3.851508   -1.107413    1.847187
C       -5.167981   -1.154376    1.722719
C       -5.851589   -1.018772    0.494515
H       -6.928694   -0.925412    0.575990
C       -5.355499   -1.124315   -0.812529
N       -4.077198   -1.341254   -1.129641
C       -6.051169   -1.360671    2.938420
H       -5.625353   -2.114981    3.605498
H       -7.049418   -1.678176    2.633475
H       -6.148265   -0.437439    3.517545
C       -6.390399   -0.964527   -1.911770
H       -6.305174    0.048274   -2.322762
H       -7.402629   -1.083987   -1.521503
H       -6.241486   -1.662932   -2.736675
C       -3.281022   -1.193750    3.156831
C       -2.573756   -2.359846    3.517073
C       -2.030817   -2.438791    4.800581
H       -1.491303   -3.331762    5.102418
C       -2.172423   -1.394574    5.705637
H       -1.756475   -1.480911    6.706511
C       -2.832518   -0.235354    5.321629
H       -2.908788    0.591322    6.023894
C       -3.383655   -0.103641    4.045996
C       -2.432884   -3.525330    2.544270
H       -2.342442   -3.105849    1.533855
C       -1.172893   -4.362548    2.775848
H       -1.224781   -4.930485    3.711595
H       -0.273141   -3.736791    2.803507
H       -1.056626   -5.090427    1.965287
C       -3.682211   -4.415444    2.545355
H       -3.843491   -4.852954    3.537546
H       -3.568333   -5.236768    1.826920
H       -4.578840   -3.850797    2.270067
C       -4.013481    1.222826    3.633234
H       -4.630569    1.052103    2.745849
C       -4.919970    1.819512    4.716085
H       -5.666739    1.100952    5.071767
H       -5.447819    2.694336    4.321991
H       -4.344153    2.155686    5.585349
C       -2.932942    2.234665    3.231854
H       -2.289435    2.475049    4.086102
H       -3.388844    3.165112    2.879495
H       -2.291374    1.847808    2.431171
C       -3.798510   -1.822699   -2.452300
C       -3.385009   -0.951822   -3.477548
C       -3.109339   -1.482844   -4.741235
H       -2.793003   -0.815572   -5.540615
C       -3.247920   -2.836956   -4.999430
H       -3.038420   -3.230676   -5.990530
C       -3.657899   -3.689359   -3.980847
H       -3.758806   -4.751217   -4.188634
C       -3.929427   -3.211937   -2.699264
C       -3.256200    0.551225   -3.272823
H       -3.464344    0.764399   -2.219325
C       -4.266255    1.331407   -4.124360
H       -4.073886    1.185173   -5.193501
H       -4.191360    2.405996   -3.918404
H       -5.296444    1.016650   -3.930418
C       -1.835331    1.034575   -3.574479
H       -1.107279    0.477077   -2.976051
H       -1.736100    2.110237   -3.369044
H       -1.578584    0.887761   -4.630668
C       -4.360566   -4.187213   -1.603526
H       -4.015467   -3.772402   -0.646772
C       -3.745585   -5.582755   -1.766348
H       -4.226781   -6.141011   -2.577859
H       -3.895500   -6.162550   -0.848500
H       -2.673551   -5.542460   -1.973095
C       -5.887119   -4.342349   -1.513162
H       -6.385555   -3.429143   -1.183648
H       -6.139580   -5.129950   -0.794185
H       -6.300316   -4.631168   -2.487042
H        1.424939    0.656049   -0.062067
15
model-2a.log
Pd        0.890193   -0.361211   -0.076088
Mg       -1.211436    0.091100   -1.193299
H        0.716075   -0.420657   -1.689097
P        3.171866   -0.886909   -0.024852
C        3.583524   -1.235708    1.736444
H        3.305893   -2.275730    1.919002
H        4.655170   -1.153596    1.908936
C        2.809513   -0.305365    2.674310
H        3.165752    0.721396    2.568664
H        2.958181   -0.591744    3.713905
P        1.015527   -0.279716    2.251728
H        4.067616    0.137892   -0.370989
H        3.767484   -1.951463   -0.715930
H        0.507949   -1.384658    2.954993
H        0.518612    0.748939    3.065091
162
model-4.log
Pd       -6.399172    6.273306    9.641851
Zn       -8.432865    4.897926    9.561039
Zn       -6.750411    7.276264    7.426255
N       -7.065046    7.084765    5.460091
N       -6.957843    9.289592    7.441012
C       -7.518726    9.947961    6.440039
C       -7.859977    9.362748    5.205135
H       -8.302281   10.034716    4.478064
C       -6.612148    5.898658    4.794687
C       -7.467269    4.783216    4.687521
C       -8.880920    4.800645    5.255157
H       -8.916936    5.588407    6.016227
C       -7.661405    7.918200    3.217010
H       -7.923238    6.900678    2.922493
H       -8.405930    8.612427    2.819286
H       -6.699894    8.154281    2.744137
C       -5.306395    5.860847    4.265054
C       -9.267690    3.484264    5.934979
H       -8.546719    3.199331    6.707950
H      -10.246567    3.580858    6.418300
H       -9.342383    2.657070    5.218329
C       -6.418711   10.013912    8.552188
C       -8.703916   10.017701    9.724670
H       -8.996069    9.561593    8.772422
C       -5.731678    3.615255    3.453279
H       -5.393838    2.728816    2.922104
C       -4.332433    7.020956    4.427199
H       -4.887858    7.884823    4.809336
C       -7.802876   11.430235    6.576837
H       -6.926882   11.972658    6.944549
H       -8.111160   11.861031    5.621867
H       -8.606948   11.589279    7.303497
C       -4.887706    4.707647    3.599088
H       -3.881896    4.664514    3.186337
C       -7.008010    3.658172    3.999586
H       -7.662894    2.797108    3.887843
C       -7.229339   10.382444    9.641677
C       -3.252928    6.670227    5.460402
H       -2.683337    5.786811    5.145355
H       -2.547236    7.502007    5.577685
H       -3.693451    6.452529    6.440920
C       -5.032761   10.300572    8.552628
C       -8.932828    8.974587   10.824346
H       -8.673451    9.384433   11.810535
H       -9.984509    8.668467   10.850905
H       -8.319083    8.083032   10.653031
C       -2.670084    9.665552    7.813334
H       -2.575941    9.005341    8.682407
H       -2.109287    9.215407    6.986752
H       -2.180708   10.617953    8.050596
C       -9.914909    5.146924    4.174559
H       -9.861429    4.431317    3.344284
H      -10.929361    5.103224    4.589883
H       -9.764219    6.151233    3.764897
C       -4.132289    9.860768    7.400428
H       -4.502752    8.886861    7.056484
C       -4.499235   11.000065    9.635681
H       -3.439770   11.240289    9.651532
C       -9.607589   11.234370    9.962287
H       -9.456524   12.019627    9.212647
H      -10.659599   10.926168    9.930651
H       -9.425625   11.680806   10.947435
C       -6.644629   11.072943   10.707345
H       -7.263587   11.365594   11.553330
C       -5.295357   11.391259   10.706851
H       -4.859685   11.937672   11.539890
C       -3.689531    7.441128    3.099954
H       -4.444329    7.657269    2.335187
H       -3.082648    8.342901    3.243537
H       -3.028527    6.661130    2.703906
C       -4.198371   10.825367    6.207407
H       -3.901820   11.837125    6.512078
H       -3.511714   10.496317    5.416769
H       -5.200313   10.876207    5.771491
C       -7.531022    8.085263    4.719581
H       -5.390567    6.713295    8.372147
H       -7.539357    5.775713   10.777974
N       -8.136198    2.892435    9.609901
N      -10.421011    4.806846    9.478846
C      -11.061547    3.659800    9.253291
C      -10.446214    2.408672    9.098216
H      -11.115907    1.585598    8.873545
C       -9.109624    2.035603    9.363954
C      -12.575146    3.667902    9.165899
H      -12.962828    2.662047    8.993588
H      -13.017576    4.061841   10.086653
H      -12.912046    4.317661    8.351444
C       -8.856494    0.542227    9.429781
H       -9.062314    0.176828   10.443103
H       -9.527505    0.014992    8.746222
H       -7.822770    0.285146    9.189946
C       -6.882717    2.425888   10.123441
C       -6.781708    2.063097   11.482476
C       -5.746373    2.403681    9.288227
C       -5.541818    1.651985   11.976871
C       -4.531519    1.976208    9.826843
C       -4.422454    1.598799   11.159182
H       -5.452454    1.369545   13.024003
H       -3.651182    1.938659    9.190475
H       -3.466802    1.267248   11.558187
C       -5.834491    2.781973    7.817487
H       -6.655961    3.499575    7.712892
C       -7.960900    2.146897   12.444087
H       -8.870916    2.339763   11.865981
C       -6.161371    1.552343    6.959335
H       -6.196423    1.826807    5.898879
H       -5.393273    0.778896    7.088584
H       -7.129747    1.114322    7.227033
C       -4.575373    3.476399    7.292803
H       -3.720964    2.790389    7.229052
H       -4.761551    3.859333    6.282945
H       -4.298979    4.323470    7.931665
C       -7.778378    3.324461   13.409912
H       -6.874730    3.194679   14.019218
H       -7.687342    4.271623   12.864271
H       -8.635199    3.401024   14.091423
C       -8.176784    0.844382   13.224861
H       -8.263455   -0.019745   12.556526
H       -7.348810    0.645739   13.915538
H       -9.093680    0.907805   13.822344
C      -11.192394    5.957509    9.856933
C      -11.709657    6.836799    8.884836
C      -11.409363    6.208013   11.229171
C      -12.465753    7.933973    9.304190
C      -12.199937    7.297786   11.597489
C      -12.731210    8.158968   10.647445
H      -12.866441    8.618973    8.559639
H      -12.392266    7.483610   12.652175
H      -13.339447    9.006817   10.952908
C      -10.805102    5.341467   12.327417
H      -10.126429    4.620655   11.857964
C       -9.978032    6.190198   13.302107
H       -9.527123    5.558163   14.075317
H       -9.172627    6.715851   12.775143
H      -10.596196    6.940719   13.808692
C      -11.879198    4.539511   13.072633
H      -11.420580    3.904843   13.840936
H      -12.596810    5.203622   13.570145
H      -12.439768    3.890132   12.390183
C      -11.464525    6.647617    7.395067
H      -10.970345    5.679316    7.255232
C      -10.524397    7.736275    6.864270
H       -9.561203    7.719912    7.388609
H      -10.329390    7.605500    5.793607
H      -10.959451    8.734402    7.004641
C      -12.768493    6.636474    6.585951
H      -12.560280    6.421595    5.531258
H      -13.474247    5.883004    6.953611
H      -13.273531    7.608702    6.626067
N       -4.795588    6.600686   11.342341
C       -3.626534    7.316630   10.834710
H       -3.179796    6.752871   10.010176
H       -3.935164    8.297823   10.461331
H       -2.868900    7.456260   11.628127
C       -4.398003    5.282489   11.836172
H       -5.274074    4.744319   12.209535
H       -3.965922    4.694952   11.020377
H       -3.654380    5.369049   12.650101
C       -5.413121    7.379199   12.416088
H       -5.740404    8.348717   12.025424
H       -6.287013    6.845446   12.801068
H       -4.701234    7.548639   13.244976
7
model-5-d.log
Pd        0.000194    0.000032   -0.000008
Zn       -0.590503   -2.468680    0.000014
Zn       -1.842273    1.745472   -0.000045
Zn        2.433224    0.723794   -0.000008
H       -1.696327    0.001239   -0.000021
H        0.849258    1.468864   -0.000018
H        0.846768   -1.470957    0.000025
7
model-5.log
Pd        0.000194    0.000032   -0.000008
Zn       -0.590503   -2.468680    0.000014
Zn       -1.842273    1.745472   -0.000045
Zn        2.433224    0.723794   -0.000008
H       -1.696327    0.001239   -0.000021
H        0.849258    1.468864   -0.000018
H        0.846768   -1.470957    0.000025
7
model-5-theta30.log
Pd        0.000064    0.000087    0.000005
Zn        2.322359    1.024989    0.000029
Zn       -0.273207   -2.523123   -0.000028
Zn       -2.049270    1.497993   -0.000010
H        0.685196   -1.551936   -0.000027
H       -1.686705    0.182255   -0.000000
H        1.002122    1.369896    0.000036
7
model-5-theta35.log
Pd        0.000064    0.000087    0.000005
Zn        2.322369    1.024964    0.000029
Zn       -0.273233   -2.523120   -0.000028
Zn       -2.049255    1.498014   -0.000010
H        0.817841   -1.486326   -0.000028
H       -1.696163    0.034567    0.000001
H        0.878937    1.452010    0.000038
7
model-5-theta40.log
Pd        0.000064    0.000086    0.000005
Zn        2.322069    1.025643    0.000029
Zn       -0.272495   -2.523200   -0.000028
Zn       -2.049693    1.497414   -0.000010
H        0.944691   -1.409120   -0.000029
H       -1.692680   -0.113895    0.000002
H        0.748604    1.523302    0.000039
7
model-5-theta45.log
Pd        0.000064    0.000086    0.000005
Zn        2.321464    1.027013    0.000029
Zn       -0.271007   -2.523361   -0.000028
Zn       -2.050576    1.496205   -0.000010
H        1.064696   -1.320800   -0.000029
H       -1.676150   -0.261983    0.000002
H        0.612065    1.583106    0.000041
7
model-5-theta50.log
Pd        0.000064    0.000086    0.000005
Zn        2.320568    1.029035    0.000029
Zn       -0.268808   -2.523596   -0.000028
Zn       -2.051879    1.494417   -0.000010
H        1.176833   -1.221960   -0.000029
H       -1.646576   -0.408513    0.000003
H        0.470346    1.630832    0.000042
7
model-5-theta55.log
Pd        0.000064    0.000086    0.000005
Zn        2.319405    1.031653    0.000029
Zn       -0.265960   -2.523898   -0.000028
Zn       -2.053564    1.492101   -0.000010
H        1.280120   -1.113304   -0.000029
H       -1.604076   -0.552283    0.000005
H        0.324548    1.665981    0.000042
7
model-5-theta60.log
Pd        0.000064    0.000086    0.000005
Zn        2.318009    1.034786    0.000029
Zn       -0.262549   -2.524255   -0.000028
Zn       -2.055578    1.489324   -0.000010
H        1.373635   -0.995648   -0.000029
H       -1.548895   -0.692085    0.000006
H        0.175839    1.688162    0.000043
7
model-6a.log
Pd       -0.000147   -0.000030    0.000000
Mg       -2.496103   -0.320174    0.000008
Mg        0.970865    2.321537    0.000008
Mg        1.525483   -2.001318   -0.000016
H       -1.021536    1.351458    0.000011
H        1.680774    0.211465   -0.000006
H       -0.655416   -1.562105   -0.000005
7
model-6a-theta30.log
Pd        0.000000    0.000000    0.000000
Mg       -1.258223    2.179307    0.000000
Mg        2.516447    0.000000    0.000000
Mg       -1.258223   -2.179307    0.000000
H        0.000000    1.694049    0.000000
H        1.467089   -0.847024    0.000000
H       -1.467089   -0.847024    0.000000
7
model-6a-theta35.log
Pd        0.000000    0.000000    0.000000
Mg       -1.443375    2.061352    0.000000
Mg        2.506871    0.219323    0.000000
Mg       -1.063496   -2.280675    0.000000
H        0.000000    1.694049    0.000000
H        1.467089   -0.847024    0.000000
H       -1.467089   -0.847024    0.000000
7
model-6a-theta40.log
Pd        0.000000    0.000000    0.000000
Mg       -1.617541    1.927710    0.000000
Mg        2.478216    0.436976    0.000000
Mg       -0.860675   -2.364686    0.000000
H        0.000000    1.694049    0.000000
H        1.467089   -0.847024    0.000000
H       -1.467089   -0.847024    0.000000
7
model-6a-theta45.log
Pd        0.000000    0.000000    0.000000
Mg       -1.779397    1.779397    0.000000
Mg        2.430701    0.651304    0.000000
Mg       -0.651304   -2.430701    0.000000
H        0.000000    1.694049    0.000000
H        1.467089   -0.847024    0.000000
H       -1.467089   -0.847024    0.000000
7
model-6a-theta50.log
Pd        0.000000    0.000000    0.000000
Mg       -1.927710    1.617541    0.000000
Mg        2.364686    0.860675    0.000000
Mg       -0.436976   -2.478216    0.000000
H        0.000000    1.694049    0.000000
H        1.467089   -0.847024    0.000000
H       -1.467089   -0.847024    0.000000
7
model-6a-theta55.log
Pd        0.000000    0.000000    0.000000
Mg       -2.061352    1.443375    0.000000
Mg        2.280675    1.063496    0.000000
Mg       -0.219323   -2.506871    0.000000
H        0.000000    1.694049    0.000000
H        1.467089   -0.847024    0.000000
H       -1.467089   -0.847024    0.000000
7
model-6a-theta60.log
Pd        0.000000    0.000000    0.000000
Mg        2.179307    1.258223    0.000000
Mg       -2.179307    1.258223    0.000000
Mg        0.000000   -2.516447    0.000000
H        0.000000    1.694049    0.000000
H       -1.467089   -0.847024    0.000000
H        1.467089   -0.847024    0.000000
7
model-6b-d.log
Pt        0.000791   -0.002786   -0.000006
Mg       -0.811617   -2.430099    0.000492
Mg       -1.695316    1.914811    0.000540
Mg        2.508621    0.510758   -0.001061
H       -1.647366   -0.326913    0.000701
H        0.528968    1.592890   -0.000350
H        1.116262   -1.258898   -0.000375
7
model-6b.log
Pt        0.000791   -0.002786   -0.000006
Mg       -0.811617   -2.430099    0.000492
Mg       -1.695316    1.914811    0.000540
Mg        2.508621    0.510758   -0.001061
H       -1.647366   -0.326913    0.000701
H        0.528968    1.592890   -0.000350
H        1.116262   -1.258898   -0.000375
