# Supplementary material for: The Continuum Between Hexagonal Planar and Trigonal Planar Geometries
Source: Angew Chem Int Ed Engl. 2022 Oct 5;61(44):e202211948. doi: 10.1002/anie.202211948 (PMC9828084; doi:10.1002/anie.202211948)
Supplement: Supplementary file 5 — Supporting Information [file ANIE-61-0-s006.cif]

 
data_2a
  
_audit_creation_method            'SHELXL-2018/3' 
_shelx_SHELXL_version_number      '2018/3' 
_chemical_name_systematic         ? 
_chemical_name_common             ? 
_chemical_melting_point           ? 
_chemical_formula_moiety
 'C55 H90 Mg N2 P2 Pd, 0.5(C6 H14)'
_chemical_formula_sum 
 'C58 H97 Mg N2 P2 Pd' 
_chemical_formula_weight          1015.02 
  
loop_ 
 _atom_type_symbol 
 _atom_type_description 
 _atom_type_scat_dispersion_real 
 _atom_type_scat_dispersion_imag 
 _atom_type_scat_source 
 'C'  'C'   0.0181   0.0091 
 'International Tables Vol C Tables 4.2.6.8 and 6.1.1.4' 
 'H'  'H'   0.0000   0.0000 
 'International Tables Vol C Tables 4.2.6.8 and 6.1.1.4' 
 'Mg'  'Mg'   0.1719   0.1771 
 'International Tables Vol C Tables 4.2.6.8 and 6.1.1.4' 
 'N'  'N'   0.0311   0.0180 
 'International Tables Vol C Tables 4.2.6.8 and 6.1.1.4' 
 'P'  'P'   0.2955   0.4335 
 'International Tables Vol C Tables 4.2.6.8 and 6.1.1.4' 
 'Pd'  'Pd'   0.1215   3.9337 
 'International Tables Vol C Tables 4.2.6.8 and 6.1.1.4' 
  
_space_group_crystal_system       triclinic 
_space_group_IT_number            2 
_space_group_name_H-M_alt         'P -1' 
_space_group_name_Hall            '-P 1' 
  
_shelx_space_group_comment 
; 
The symmetry employed for this shelxl refinement is uniquely defined 
by the following loop, which should always be used as a source of 
symmetry information in preference to the above space-group names. 
They are only intended as comments. 
; 
  
loop_ 
 _space_group_symop_operation_xyz 
 'x, y, z' 
 '-x, -y, -z' 
  
_cell_length_a                    11.9440(4) 
_cell_length_b                    12.0368(6) 
_cell_length_c                    22.8595(9) 
_cell_angle_alpha                 91.871(4) 
_cell_angle_beta                  104.635(3) 
_cell_angle_gamma                 112.172(4) 
_cell_volume                      2914.5(2) 
_cell_formula_units_Z             2 
_cell_measurement_temperature     173(2) 
_cell_measurement_reflns_used     8239 
_cell_measurement_theta_min       3.9820 
_cell_measurement_theta_max       73.2830 
  
_exptl_crystal_description        'platy needles' 
_exptl_crystal_colour             Yellow 
_exptl_crystal_density_meas       ? 
_exptl_crystal_density_method     ? 
_exptl_crystal_density_diffrn     1.157 
_exptl_crystal_F_000              1094 
_exptl_transmission_factor_min    ? 
_exptl_transmission_factor_max    ? 
_exptl_crystal_size_max           0.460 
_exptl_crystal_size_mid           0.293 
_exptl_crystal_size_min           0.021 
_exptl_absorpt_coefficient_mu     3.444 
_shelx_estimated_absorpt_T_min    ? 
_shelx_estimated_absorpt_T_max    ? 
_exptl_absorpt_correction_type    analytical 
_exptl_absorpt_correction_T_min   0.405 
_exptl_absorpt_correction_T_max   0.928 
_exptl_absorpt_process_details     
; 
CrysAlisPro 1.171.38.46 (Rigaku Oxford Diffraction, 2015) 
Analytical numeric absorption correction using a multifaceted crystal 
model based on expressions derived by R.C. Clark & J.S. Reid. 
(Clark, R. C. & Reid, J. S. (1995). Acta Cryst. A51, 887-897) 
Empirical absorption correction using spherical harmonics, 
implemented in SCALE3 ABSPACK scaling algorithm. 
; 
_exptl_absorpt_special_details    ? 
_diffrn_ambient_temperature       173(2) 
_diffrn_radiation_wavelength      1.54184 
_diffrn_radiation_type            CuK\a 
_diffrn_source                    'Enhance Ultra (Cu) X-ray Source' 
_diffrn_measurement_device_type   'Agilent Xcalibur PX Ultra A' 
_diffrn_measurement_method        'omega scans' 
_diffrn_detector_area_resol_mean  10.4115 
_diffrn_reflns_number             17027 
_diffrn_reflns_av_unetI/netI      0.0619 
_diffrn_reflns_av_R_equivalents   0.0388 
_diffrn_reflns_limit_h_min        -14 
_diffrn_reflns_limit_h_max        11 
_diffrn_reflns_limit_k_min        -14 
_diffrn_reflns_limit_k_max        14 
_diffrn_reflns_limit_l_min        -24 
_diffrn_reflns_limit_l_max        28 
_diffrn_reflns_theta_min          4.007 
_diffrn_reflns_theta_max          73.483 
_diffrn_reflns_theta_full         67.684 
_diffrn_measured_fraction_theta_max   0.941 
_diffrn_measured_fraction_theta_full  0.980 
_diffrn_reflns_Laue_measured_fraction_max    0.941 
_diffrn_reflns_Laue_measured_fraction_full   0.980 
_diffrn_reflns_point_group_measured_fraction_max   0.941 
_diffrn_reflns_point_group_measured_fraction_full  0.980 
_reflns_number_total              11034 
_reflns_number_gt                 9204 
_reflns_threshold_expression      'I > 2\s(I)' 
_reflns_Friedel_coverage          0.000 
_reflns_Friedel_fraction_max      . 
_reflns_Friedel_fraction_full     . 
  
_reflns_special_details 
; 
 Reflections were merged by SHELXL according to the crystal 
 class for the calculation of statistics and refinement. 
  
 _reflns_Friedel_fraction is defined as the number of unique 
 Friedel pairs measured divided by the number that would be 
 possible theoretically, ignoring centric projections and 
 systematic absences. 
; 
  
_computing_data_collection        'CrysAlisPro, Rigaku OD' 
_computing_cell_refinement        'CrysAlisPro, Rigaku OD' 
_computing_data_reduction         'CrysAlisPro, Rigaku OD' 
_computing_structure_solution     'SHELXS-2014 (Sheldrick, 2017)' 
_computing_structure_refinement 'SHELXL-2018/3 (Sheldrick, 2018)' 
_computing_molecular_graphics     'Bruker SHELXTL' 
_computing_publication_material   'CIFTAB-2014 (Sheldrick, 2017)' 
_refine_special_details           ? 
_refine_ls_structure_factor_coef  Fsqd 
_refine_ls_matrix_type            full 
_refine_ls_weighting_scheme       calc 
_refine_ls_weighting_details 
'w=1/[\s^2^(Fo^2^)+(0.0367P)^2^+0.1361P] where P=(Fo^2^+2Fc^2^)/3' 
_atom_sites_solution_primary      ? 
_atom_sites_solution_secondary    ? 
_atom_sites_solution_hydrogens    mixed 
_refine_ls_hydrogen_treatment     mixed 
_refine_ls_extinction_method      none 
_refine_ls_extinction_coef        . 
_refine_ls_number_reflns          11034 
_refine_ls_number_parameters      613 
_refine_ls_number_restraints      43 
_refine_ls_R_factor_all           0.0477 
_refine_ls_R_factor_gt            0.0353 
_refine_ls_wR_factor_ref          0.0893 
_refine_ls_wR_factor_gt           0.0816 
_refine_ls_goodness_of_fit_ref    1.017 
_refine_ls_restrained_S_all       1.016 
_refine_ls_shift/su_max           0.001 
_refine_ls_shift/su_mean          0.000 
  
loop_ 
 _atom_site_label 
 _atom_site_type_symbol 
 _atom_site_fract_x 
 _atom_site_fract_y 
 _atom_site_fract_z 
 _atom_site_U_iso_or_equiv 
 _atom_site_adp_type 
 _atom_site_occupancy 
 _atom_site_site_symmetry_order 
 _atom_site_calc_flag 
 _atom_site_refinement_flags_posn 
 _atom_site_refinement_flags_adp 
 _atom_site_refinement_flags_occupancy 
 _atom_site_disorder_assembly 
 _atom_site_disorder_group 
Pd1 Pd 0.50445(2) 0.22264(2) 0.19894(2) 0.02395(6) Uani 1 1 d . . . . . 
Mg1 Mg 0.53956(8) 0.32227(8) 0.30579(4) 0.02616(17) Uani 1 1 d . . . . . 
H1 H 0.500(3) 0.171(3) 0.2600(13) 0.027(7) Uiso 1 1 d . . . . . 
N1 N 0.4136(2) 0.3264(2) 0.35177(10) 0.0304(5) Uani 1 1 d . . . . . 
C1 C 0.4382(3) 0.3327(3) 0.41184(12) 0.0346(6) Uani 1 1 d . . . . . 
C2 C 0.5585(3) 0.3617(3) 0.45121(12) 0.0352(6) Uani 1 1 d . . . . . 
H2A H 0.562069 0.350909 0.492522 0.042 Uiso 1 1 calc R U . . . 
C3 C 0.6752(3) 0.4047(3) 0.43822(12) 0.0323(5) Uani 1 1 d . . . . . 
N3 N 0.6869(2) 0.4107(2) 0.38206(10) 0.0298(4) Uani 1 1 d . . . . . 
C4 C 0.3339(3) 0.3105(3) 0.44260(14) 0.0464(8) Uani 1 1 d . . . . . 
H4A H 0.267303 0.331221 0.417081 0.070 Uiso 1 1 calc R U . . . 
H4B H 0.368770 0.361009 0.482616 0.070 Uiso 1 1 calc R U . . . 
H4C H 0.298542 0.224848 0.447882 0.070 Uiso 1 1 calc R U . . . 
C5 C 0.7911(3) 0.4487(3) 0.49275(13) 0.0464(8) Uani 1 1 d . . . . . 
H5A H 0.847751 0.410354 0.487218 0.070 Uiso 1 1 calc R U . . . 
H5B H 0.766045 0.427244 0.529854 0.070 Uiso 1 1 calc R U . . . 
H5C H 0.834854 0.536885 0.496524 0.070 Uiso 1 1 calc R U . . . 
C6 C 0.2915(3) 0.3086(3) 0.31339(12) 0.0358(6) Uani 1 1 d . . . . . 
C7 C 0.2735(3) 0.4104(3) 0.29104(13) 0.0377(6) Uani 1 1 d . . . . . 
C8 C 0.1576(3) 0.3908(4) 0.24935(14) 0.0484(8) Uani 1 1 d . . . . . 
H8A H 0.142328 0.458124 0.234512 0.058 Uiso 1 1 calc R U . . . 
C9 C 0.0658(3) 0.2765(4) 0.22953(16) 0.0598(11) Uani 1 1 d . . . . . 
H9A H -0.011804 0.265448 0.200727 0.072 Uiso 1 1 calc R U . . . 
C10 C 0.0843(3) 0.1774(4) 0.25078(17) 0.0619(11) Uani 1 1 d . . . . . 
H10A H 0.019786 0.098663 0.236013 0.074 Uiso 1 1 calc R U . . . 
C11 C 0.1967(3) 0.1910(3) 0.29379(14) 0.0471(8) Uani 1 1 d . . . . . 
C12 C 0.3784(3) 0.5365(3) 0.31149(13) 0.0408(7) Uani 1 1 d . . . . . 
H12A H 0.459233 0.528306 0.312969 0.049 Uiso 1 1 calc R U . . . 
C13 C 0.3669(4) 0.6285(4) 0.26828(16) 0.0544(8) Uani 1 1 d . . . . . 
H13A H 0.364517 0.598363 0.227445 0.082 Uiso 1 1 calc R U . . . 
H13B H 0.439733 0.705975 0.283556 0.082 Uiso 1 1 calc R U . . . 
H13C H 0.289201 0.640266 0.266132 0.082 Uiso 1 1 calc R U . . . 
C14 C 0.3903(4) 0.5868(4) 0.37606(16) 0.0571(9) Uani 1 1 d . . . . . 
H14A H 0.312339 0.595891 0.376588 0.086 Uiso 1 1 calc R U . . . 
H14B H 0.461420 0.666000 0.388681 0.086 Uiso 1 1 calc R U . . . 
H14C H 0.404673 0.530879 0.404327 0.086 Uiso 1 1 calc R U . . . 
C15 C 0.2128(4) 0.0804(3) 0.31736(18) 0.0590(10) Uani 1 1 d . . . . . 
H15A H 0.298027 0.108248 0.347694 0.071 Uiso 1 1 calc R U . . . 
C16 C 0.1134(5) 0.0179(4) 0.3508(2) 0.0821(15) Uani 1 1 d . . . . . 
H16A H 0.120732 0.075863 0.384143 0.123 Uiso 1 1 calc R U . . . 
H16B H 0.127552 -0.051179 0.367526 0.123 Uiso 1 1 calc R U . . . 
H16C H 0.028753 -0.010646 0.321990 0.123 Uiso 1 1 calc R U . . . 
C17 C 0.2065(5) -0.0101(4) 0.2668(2) 0.0835(14) Uani 1 1 d . . . . . 
H17A H 0.123461 -0.039332 0.236561 0.125 Uiso 1 1 calc R U . . . 
H17B H 0.219844 -0.078707 0.284555 0.125 Uiso 1 1 calc R U . . . 
H17C H 0.272163 0.029822 0.247025 0.125 Uiso 1 1 calc R U . . . 
C18 C 0.8100(3) 0.4735(3) 0.37439(12) 0.0336(6) Uani 1 1 d . . . . . 
C19 C 0.8795(3) 0.4078(3) 0.36335(13) 0.0390(6) Uani 1 1 d . . . . . 
C20 C 0.9953(3) 0.4707(4) 0.35160(15) 0.0508(8) Uani 1 1 d . . . . . 
H20A H 1.043515 0.427603 0.343954 0.061 Uiso 1 1 calc R U . . . 
C21 C 1.0399(3) 0.5939(4) 0.35098(17) 0.0565(9) Uani 1 1 d . . . . . 
H21A H 1.117997 0.635029 0.342474 0.068 Uiso 1 1 calc R U . . . 
C22 C 0.9717(3) 0.6577(4) 0.36265(17) 0.0515(8) Uani 1 1 d . . . . . 
H22A H 1.004287 0.743007 0.362817 0.062 Uiso 1 1 calc R U . . . 
C23 C 0.8553(3) 0.5994(3) 0.37428(13) 0.0393(6) Uani 1 1 d . . . . . 
C24 C 0.8330(3) 0.2722(3) 0.36472(16) 0.0491(8) Uani 1 1 d . . . . . 
H24A H 0.750978 0.245461 0.374888 0.059 Uiso 1 1 calc R U . . . 
C25 C 0.9240(5) 0.2403(4) 0.4139(2) 0.0784(14) Uani 1 1 d . . . . . 
H25A H 1.003220 0.259480 0.403382 0.118 Uiso 1 1 calc R U . . . 
H25B H 0.886424 0.153539 0.416665 0.118 Uiso 1 1 calc R U . . . 
H25C H 0.940835 0.287245 0.453289 0.118 Uiso 1 1 calc R U . . . 
C26 C 0.8084(4) 0.2029(4) 0.3024(2) 0.0687(12) Uani 1 1 d . . . . . 
H26A H 0.740394 0.214677 0.272523 0.103 Uiso 1 1 calc R U . . . 
H26B H 0.783683 0.116347 0.305547 0.103 Uiso 1 1 calc R U . . . 
H26C H 0.885317 0.233154 0.289330 0.103 Uiso 1 1 calc R U . . . 
C27 C 0.7807(3) 0.6726(3) 0.38453(15) 0.0446(7) Uani 1 1 d . . . . . 
H27A H 0.706146 0.617245 0.396567 0.054 Uiso 1 1 calc R U . . . 
C28 C 0.7310(4) 0.7167(4) 0.32642(18) 0.0609(10) Uani 1 1 d . . . . . 
H28A H 0.801952 0.773959 0.314297 0.091 Uiso 1 1 calc R U . . . 
H28B H 0.677121 0.757171 0.333377 0.091 Uiso 1 1 calc R U . . . 
H28C H 0.681743 0.647526 0.293915 0.091 Uiso 1 1 calc R U . . . 
C29 C 0.8560(4) 0.7801(4) 0.43614(19) 0.0675(11) Uani 1 1 d . . . . . 
H29A H 0.878672 0.749870 0.474789 0.101 Uiso 1 1 calc R U . . . 
H29B H 0.804461 0.825538 0.439532 0.101 Uiso 1 1 calc R U . . . 
H29C H 0.932964 0.833369 0.427013 0.101 Uiso 1 1 calc R U . . . 
P31 P 0.44970(6) 0.06360(6) 0.12087(3) 0.02587(13) Uani 1 1 d . . . . . 
C32 C 0.4625(3) 0.1346(3) 0.05018(11) 0.0319(5) Uani 1 1 d . . . . . 
H32A H 0.545444 0.147185 0.044197 0.038 Uiso 1 1 calc R U . . . 
H32B H 0.396402 0.077885 0.014725 0.038 Uiso 1 1 calc R U . . . 
C33 C 0.4488(3) 0.2562(2) 0.05146(11) 0.0292(5) Uani 1 1 d . . . . . 
H33A H 0.358208 0.240323 0.035674 0.035 Uiso 1 1 calc R U . . . 
H33B H 0.492393 0.303809 0.023333 0.035 Uiso 1 1 calc R U . . . 
P34 P 0.51327(6) 0.35068(6) 0.12875(3) 0.02495(13) Uani 1 1 d . . . . . 
C35 C 0.2831(3) -0.0474(2) 0.10138(12) 0.0316(5) Uani 1 1 d . . . . . 
H35A H 0.275099 -0.092691 0.137022 0.038 Uiso 1 1 calc R U . . . 
C36 C 0.1950(3) 0.0195(3) 0.09611(16) 0.0410(7) Uani 1 1 d . . . . . 
H36A H 0.223604 0.078443 0.133490 0.049 Uiso 1 1 calc R U . . . 
H36B H 0.198823 0.065065 0.060886 0.049 Uiso 1 1 calc R U . . . 
C37 C 0.0595(3) -0.0688(3) 0.08772(19) 0.0533(9) Uani 1 1 d . . . . . 
H37A H 0.054385 -0.108932 0.124647 0.064 Uiso 1 1 calc R U . . . 
H37B H 0.004371 -0.023510 0.082888 0.064 Uiso 1 1 calc R U . . . 
C38 C 0.0127(3) -0.1641(3) 0.0324(2) 0.0590(10) Uani 1 1 d . . . . . 
H38A H 0.009213 -0.124900 -0.005009 0.071 Uiso 1 1 calc R U . . . 
H38B H -0.073732 -0.222493 0.029634 0.071 Uiso 1 1 calc R U . . . 
C39 C 0.0991(3) -0.2314(3) 0.03656(17) 0.0501(8) Uani 1 1 d . . . . . 
H39A H 0.069555 -0.289654 -0.001172 0.060 Uiso 1 1 calc R U . . . 
H39B H 0.095275 -0.277850 0.071472 0.060 Uiso 1 1 calc R U . . . 
C40 C 0.2363(3) -0.1431(3) 0.04492(15) 0.0421(7) Uani 1 1 d . . . . . 
H40A H 0.290936 -0.188849 0.049619 0.050 Uiso 1 1 calc R U . . . 
H40B H 0.241707 -0.102509 0.008159 0.050 Uiso 1 1 calc R U . . . 
C41 C 0.5405(2) -0.0322(2) 0.12085(11) 0.0290(5) Uani 1 1 d . . . . . 
H41A H 0.505006 -0.086846 0.080931 0.035 Uiso 1 1 calc R U . . . 
C42 C 0.5275(3) -0.1099(3) 0.17229(14) 0.0381(6) Uani 1 1 d . . . . . 
H42A H 0.438033 -0.166128 0.164304 0.046 Uiso 1 1 calc R U . . . 
H42B H 0.552406 -0.056829 0.211377 0.046 Uiso 1 1 calc R U . . . 
C43 C 0.6093(3) -0.1832(3) 0.17806(17) 0.0464(8) Uani 1 1 d . . . . . 
H43A H 0.602210 -0.228079 0.213397 0.056 Uiso 1 1 calc R U . . . 
H43B H 0.577829 -0.243219 0.140851 0.056 Uiso 1 1 calc R U . . . 
C44 C 0.7474(3) -0.1018(3) 0.18655(16) 0.0462(8) Uani 1 1 d . . . . . 
H44A H 0.781495 -0.046563 0.225647 0.055 Uiso 1 1 calc R U . . . 
H44B H 0.796951 -0.152225 0.188205 0.055 Uiso 1 1 calc R U . . . 
C45 C 0.7600(3) -0.0282(3) 0.13416(15) 0.0424(7) Uani 1 1 d . . . . . 
H45A H 0.732655 -0.083453 0.095534 0.051 Uiso 1 1 calc R U . . . 
H45B H 0.849631 0.026564 0.141058 0.051 Uiso 1 1 calc R U . . . 
C46 C 0.6798(3) 0.0468(3) 0.12865(14) 0.0364(6) Uani 1 1 d . . . . . 
H46A H 0.686952 0.091104 0.093120 0.044 Uiso 1 1 calc R U . . . 
H46B H 0.712946 0.107448 0.165729 0.044 Uiso 1 1 calc R U . . . 
C47 C 0.6720(2) 0.4570(2) 0.12658(12) 0.0303(5) Uani 1 1 d . . . . . 
H47A H 0.662187 0.494190 0.088122 0.036 Uiso 1 1 calc R U . . . 
C48 C 0.7556(3) 0.3871(3) 0.12571(14) 0.0364(6) Uani 1 1 d . . . . . 
H48A H 0.760582 0.344458 0.161962 0.044 Uiso 1 1 calc R U . . . 
H48B H 0.716885 0.325336 0.088826 0.044 Uiso 1 1 calc R U . . . 
C49 C 0.8891(3) 0.4713(3) 0.12575(15) 0.0440(7) Uani 1 1 d . . . . . 
H49A H 0.941465 0.423700 0.127810 0.053 Uiso 1 1 calc R U . . . 
H49B H 0.885098 0.506588 0.087135 0.053 Uiso 1 1 calc R U . . . 
C50 C 0.9503(3) 0.5729(3) 0.17935(16) 0.0468(7) Uani 1 1 d . . . . . 
H50A H 1.033447 0.628869 0.176152 0.056 Uiso 1 1 calc R U . . . 
H50B H 0.964427 0.538333 0.217916 0.056 Uiso 1 1 calc R U . . . 
C51 C 0.8678(3) 0.6431(3) 0.18080(17) 0.0465(7) Uani 1 1 d . . . . . 
H51A H 0.906961 0.704554 0.217829 0.056 Uiso 1 1 calc R U . . . 
H51B H 0.862575 0.686105 0.144674 0.056 Uiso 1 1 calc R U . . . 
C52 C 0.7353(3) 0.5588(3) 0.18094(14) 0.0360(6) Uani 1 1 d . . . . . 
H52A H 0.683058 0.606501 0.179603 0.043 Uiso 1 1 calc R U . . . 
H52B H 0.739918 0.522936 0.219370 0.043 Uiso 1 1 calc R U . . . 
C53 C 0.4160(2) 0.4430(2) 0.11754(11) 0.0277(5) Uani 1 1 d . . . . . 
H53A H 0.451623 0.506440 0.154218 0.033 Uiso 1 1 calc R U . . . 
C54 C 0.4177(3) 0.5092(3) 0.06148(13) 0.0325(5) Uani 1 1 d . . . . . 
H54A H 0.390949 0.449877 0.024478 0.039 Uiso 1 1 calc R U . . . 
H54B H 0.504829 0.567881 0.065817 0.039 Uiso 1 1 calc R U . . . 
C55 C 0.3299(3) 0.5766(3) 0.05386(14) 0.0358(6) Uani 1 1 d . . . . . 
H55A H 0.360692 0.640621 0.089314 0.043 Uiso 1 1 calc R U . . . 
H55B H 0.331138 0.616236 0.016613 0.043 Uiso 1 1 calc R U . . . 
C56 C 0.1955(3) 0.4907(3) 0.04895(13) 0.0359(6) Uani 1 1 d . . . . . 
H56A H 0.162767 0.429084 0.012278 0.043 Uiso 1 1 calc R U . . . 
H56B H 0.140968 0.536450 0.044546 0.043 Uiso 1 1 calc R U . . . 
C57 C 0.1919(3) 0.4283(3) 0.10562(14) 0.0368(6) Uani 1 1 d . . . . . 
H57A H 0.104676 0.369314 0.100767 0.044 Uiso 1 1 calc R U . . . 
H57B H 0.215997 0.489477 0.141512 0.044 Uiso 1 1 calc R U . . . 
C58 C 0.2811(2) 0.3620(3) 0.11721(12) 0.0319(5) Uani 1 1 d . . . . . 
H58A H 0.247500 0.291029 0.085131 0.038 Uiso 1 1 calc R U . . . 
H58B H 0.283241 0.331642 0.157046 0.038 Uiso 1 1 calc R U . . . 
C61 C 0.535(3) -0.034(3) 0.3711(10) 0.084(6) Uiso 0.261(12) 1 d D U P A -1 
H61A H 0.598917 -0.029028 0.350166 0.126 Uiso 0.261(12) 1 calc R U P A -1 
H61B H 0.469197 -0.116586 0.361321 0.126 Uiso 0.261(12) 1 calc R U P A -1 
H61C H 0.497987 0.023687 0.357719 0.126 Uiso 0.261(12) 1 calc R U P A -1 
C62 C 0.596(2) -0.005(3) 0.4388(10) 0.111(7) Uiso 0.261(12) 1 d D U P A -1 
H62A H 0.635101 -0.063124 0.452394 0.133 Uiso 0.261(12) 1 calc R U P A -1 
H62B H 0.663943 0.077406 0.448785 0.133 Uiso 0.261(12) 1 calc R U P A -1 
C63 C 0.501(3) -0.013(4) 0.4715(11) 0.124(7) Uiso 0.261(12) 1 d D U P A -1 
H63A H 0.434783 -0.096417 0.462660 0.149 Uiso 0.261(12) 1 calc R U P A -1 
H63B H 0.459704 0.042648 0.456731 0.149 Uiso 0.261(12) 1 calc R U P A -1 
C64 C 0.562(3) 0.021(5) 0.5395(11) 0.172(9) Uiso 0.261(12) 1 d D U P A -1 
H64A H 0.622003 -0.018224 0.552537 0.206 Uiso 0.261(12) 1 calc R U P A -1 
H64B H 0.609109 0.109459 0.549626 0.206 Uiso 0.261(12) 1 calc R U P A -1 
C65 C 0.463(3) -0.020(5) 0.5729(14) 0.172(11) Uiso 0.261(12) 1 d D U P A -1 
H65A H 0.385724 -0.012058 0.549094 0.207 Uiso 0.261(12) 1 calc R U P A -1 
H65B H 0.441610 -0.106602 0.577867 0.207 Uiso 0.261(12) 1 calc R U P A -1 
C66 C 0.513(4) 0.056(5) 0.6344(16) 0.179(14) Uiso 0.261(12) 1 d D U P A -1 
H66A H 0.448253 0.028956 0.656201 0.269 Uiso 0.261(12) 1 calc R U P A -1 
H66B H 0.588765 0.046552 0.657907 0.269 Uiso 0.261(12) 1 calc R U P A -1 
H66C H 0.533015 0.140867 0.629205 0.269 Uiso 0.261(12) 1 calc R U P A -1 
C61' C 0.575(3) -0.031(3) 0.3734(11) 0.082(6) Uiso 0.239(12) 1 d D U P A -2 
H61D H 0.558594 0.001023 0.334541 0.123 Uiso 0.239(12) 1 calc R U P A -2 
H61E H 0.665668 0.002357 0.393430 0.123 Uiso 0.239(12) 1 calc R U P A -2 
H61F H 0.541989 -0.119229 0.365625 0.123 Uiso 0.239(12) 1 calc R U P A -2 
C62' C 0.509(3) 0.006(4) 0.4142(12) 0.118(7) Uiso 0.239(12) 1 d D U P A -2 
H62C H 0.541507 0.095964 0.421724 0.142 Uiso 0.239(12) 1 calc R U P A -2 
H62D H 0.417558 -0.025888 0.393858 0.142 Uiso 0.239(12) 1 calc R U P A -2 
C63' C 0.534(4) -0.042(4) 0.4736(14) 0.143(8) Uiso 0.239(12) 1 d D U P A -2 
H63C H 0.473092 -0.126857 0.468485 0.172 Uiso 0.239(12) 1 calc R U P A -2 
H63D H 0.619659 -0.040396 0.484439 0.172 Uiso 0.239(12) 1 calc R U P A -2 
C64' C 0.521(4) 0.030(5) 0.5248(15) 0.169(10) Uiso 0.239(12) 1 d D U P A -2 
H64C H 0.532749 0.111784 0.514773 0.203 Uiso 0.239(12) 1 calc R U P A -2 
H64D H 0.588801 0.038093 0.562410 0.203 Uiso 0.239(12) 1 calc R U P A -2 
C65' C 0.395(3) -0.030(5) 0.5364(19) 0.183(11) Uiso 0.239(12) 1 d D U P A -2 
H65C H 0.374426 -0.117951 0.537254 0.219 Uiso 0.239(12) 1 calc R U P A -2 
H65D H 0.328955 -0.021143 0.503319 0.219 Uiso 0.239(12) 1 calc R U P A -2 
C66' C 0.402(5) 0.029(5) 0.5967(19) 0.179(12) Uiso 0.239(12) 1 d D U P A -2 
H66D H 0.319837 -0.009332 0.605044 0.268 Uiso 0.239(12) 1 calc R U P A -2 
H66E H 0.467111 0.018802 0.629186 0.268 Uiso 0.239(12) 1 calc R U P A -2 
H66F H 0.421793 0.115286 0.595364 0.268 Uiso 0.239(12) 1 calc R U P A -2 
  
loop_ 
 _atom_site_aniso_label 
 _atom_site_aniso_U_11 
 _atom_site_aniso_U_22 
 _atom_site_aniso_U_33 
 _atom_site_aniso_U_23 
 _atom_site_aniso_U_13 
 _atom_site_aniso_U_12 
Pd1 0.02469(9) 0.02702(9) 0.01986(9) 0.00242(6) 0.00543(6) 0.01068(7) 
Mg1 0.0248(4) 0.0307(4) 0.0203(4) 0.0001(3) 0.0054(3) 0.0091(3) 
N1 0.0235(10) 0.0386(12) 0.0235(10) -0.0001(9) 0.0046(8) 0.0080(9) 
C1 0.0355(15) 0.0324(13) 0.0285(13) -0.0004(10) 0.0087(11) 0.0064(11) 
C2 0.0344(14) 0.0439(15) 0.0224(12) 0.0033(10) 0.0078(10) 0.0107(12) 
C3 0.0321(14) 0.0366(13) 0.0243(12) 0.0002(10) 0.0046(10) 0.0122(11) 
N3 0.0251(11) 0.0363(11) 0.0249(10) 0.0017(8) 0.0050(8) 0.0105(9) 
C4 0.0396(17) 0.065(2) 0.0357(15) 0.0060(14) 0.0201(13) 0.0157(15) 
C5 0.0362(16) 0.068(2) 0.0242(13) 0.0030(13) -0.0008(11) 0.0155(15) 
C6 0.0243(13) 0.0505(16) 0.0285(13) -0.0012(11) 0.0108(10) 0.0090(12) 
C7 0.0283(14) 0.0588(18) 0.0280(13) 0.0031(12) 0.0125(11) 0.0170(13) 
C8 0.0328(16) 0.080(2) 0.0339(15) 0.0125(15) 0.0116(12) 0.0223(16) 
C9 0.0253(15) 0.101(3) 0.0386(17) 0.0149(18) 0.0060(12) 0.0109(17) 
C10 0.0289(16) 0.079(3) 0.0456(18) 0.0025(18) 0.0043(14) -0.0093(17) 
C11 0.0313(15) 0.060(2) 0.0359(15) 0.0028(14) 0.0111(12) 0.0025(14) 
C12 0.0381(16) 0.0540(18) 0.0340(14) 0.0005(13) 0.0100(12) 0.0229(14) 
C13 0.058(2) 0.059(2) 0.0443(18) 0.0078(15) 0.0106(16) 0.0245(18) 
C14 0.077(3) 0.060(2) 0.0380(17) -0.0022(15) 0.0111(16) 0.036(2) 
C15 0.0432(19) 0.0476(19) 0.059(2) 0.0025(16) 0.0082(16) -0.0061(15) 
C16 0.067(3) 0.064(3) 0.084(3) 0.021(2) 0.022(2) -0.008(2) 
C17 0.075(3) 0.060(3) 0.087(3) -0.010(2) 0.015(3) 0.003(2) 
C18 0.0234(13) 0.0456(15) 0.0252(12) 0.0027(11) 0.0028(10) 0.0095(11) 
C19 0.0295(14) 0.0561(18) 0.0274(13) -0.0008(12) 0.0016(11) 0.0174(13) 
C20 0.0315(16) 0.083(3) 0.0392(16) 0.0025(16) 0.0090(13) 0.0257(17) 
C21 0.0279(16) 0.081(3) 0.053(2) 0.0157(18) 0.0130(14) 0.0121(16) 
C22 0.0313(16) 0.059(2) 0.0548(19) 0.0178(16) 0.0112(14) 0.0080(15) 
C23 0.0296(14) 0.0461(16) 0.0352(14) 0.0098(12) 0.0047(11) 0.0100(12) 
C24 0.0364(16) 0.0568(19) 0.0527(19) -0.0091(15) 0.0035(14) 0.0245(15) 
C25 0.073(3) 0.064(3) 0.088(3) 0.002(2) -0.010(2) 0.039(2) 
C26 0.054(2) 0.079(3) 0.067(2) -0.026(2) 0.0112(19) 0.026(2) 
C27 0.0394(17) 0.0437(16) 0.0480(17) 0.0104(14) 0.0126(13) 0.0133(14) 
C28 0.063(2) 0.071(2) 0.052(2) 0.0102(18) 0.0056(17) 0.037(2) 
C29 0.070(3) 0.067(2) 0.056(2) -0.0074(19) 0.0040(19) 0.027(2) 
P31 0.0293(3) 0.0267(3) 0.0219(3) 0.0014(2) 0.0049(2) 0.0133(2) 
C32 0.0381(14) 0.0368(13) 0.0226(11) 0.0033(10) 0.0078(10) 0.0176(12) 
C33 0.0331(13) 0.0328(13) 0.0236(11) 0.0054(9) 0.0079(10) 0.0152(11) 
P34 0.0268(3) 0.0267(3) 0.0231(3) 0.0045(2) 0.0073(2) 0.0124(2) 
C35 0.0300(13) 0.0316(12) 0.0320(13) 0.0009(10) 0.0049(10) 0.0139(11) 
C36 0.0310(15) 0.0328(14) 0.0569(18) 0.0002(13) 0.0073(13) 0.0140(12) 
C37 0.0315(16) 0.0452(18) 0.079(2) -0.0007(16) 0.0096(16) 0.0152(14) 
C38 0.0322(17) 0.0453(18) 0.081(3) -0.0025(17) -0.0080(16) 0.0119(14) 
C39 0.0415(18) 0.0364(15) 0.057(2) -0.0085(14) -0.0020(15) 0.0105(14) 
C40 0.0367(16) 0.0378(15) 0.0432(16) -0.0072(12) 0.0002(12) 0.0141(13) 
C41 0.0312(13) 0.0303(12) 0.0259(12) -0.0008(10) 0.0036(10) 0.0159(11) 
C42 0.0380(15) 0.0347(14) 0.0406(15) 0.0087(12) 0.0048(12) 0.0173(12) 
C43 0.0408(17) 0.0369(15) 0.0582(19) 0.0073(14) -0.0006(14) 0.0216(13) 
C44 0.0375(16) 0.0416(16) 0.0546(19) 0.0011(14) -0.0038(14) 0.0218(14) 
C45 0.0335(15) 0.0498(17) 0.0457(16) -0.0025(13) 0.0068(12) 0.0222(13) 
C46 0.0339(14) 0.0375(14) 0.0391(14) 0.0047(11) 0.0080(11) 0.0170(12) 
C47 0.0279(13) 0.0355(13) 0.0322(13) 0.0095(10) 0.0110(10) 0.0158(11) 
C48 0.0343(15) 0.0439(15) 0.0391(14) 0.0116(12) 0.0137(12) 0.0217(13) 
C49 0.0345(16) 0.063(2) 0.0462(17) 0.0177(15) 0.0181(13) 0.0276(15) 
C50 0.0264(14) 0.063(2) 0.0503(18) 0.0138(15) 0.0081(13) 0.0185(14) 
C51 0.0327(16) 0.0431(16) 0.0573(19) 0.0073(14) 0.0083(14) 0.0111(13) 
C52 0.0281(14) 0.0334(13) 0.0457(16) 0.0033(12) 0.0104(11) 0.0119(11) 
C53 0.0280(13) 0.0297(12) 0.0258(12) 0.0040(9) 0.0064(10) 0.0129(10) 
C54 0.0347(14) 0.0328(13) 0.0360(14) 0.0111(11) 0.0142(11) 0.0168(11) 
C55 0.0352(14) 0.0321(13) 0.0424(15) 0.0064(11) 0.0093(12) 0.0171(12) 
C56 0.0271(13) 0.0416(15) 0.0376(14) 0.0043(12) 0.0027(11) 0.0163(12) 
C57 0.0294(14) 0.0439(15) 0.0390(15) 0.0053(12) 0.0104(11) 0.0162(12) 
C58 0.0263(13) 0.0368(13) 0.0329(13) 0.0070(11) 0.0079(10) 0.0131(11) 
  
_geom_special_details 
; 
 All esds (except the esd in the dihedral angle between two l.s. planes) 
 are estimated using the full covariance matrix.  The cell esds are taken 
 into account individually in the estimation of esds in distances, angles 
 and torsion angles; correlations between esds in cell parameters are only 
 used when they are defined by crystal symmetry.  An approximate (isotropic) 
 treatment of cell esds is used for estimating esds involving l.s. planes. 
; 
  
loop_ 
 _geom_bond_atom_site_label_1 
 _geom_bond_atom_site_label_2 
 _geom_bond_distance 
 _geom_bond_site_symmetry_2 
 _geom_bond_publ_flag 
Pd1 P34 2.2549(6) . ? 
Pd1 P31 2.3494(6) . ? 
Pd1 Mg1 2.5479(8) . ? 
Mg1 N3 2.046(2) . ? 
Mg1 N1 2.055(2) . ? 
N1 C1 1.323(4) . ? 
N1 C6 1.431(4) . ? 
C1 C2 1.395(4) . ? 
C1 C4 1.523(4) . ? 
C2 C3 1.404(4) . ? 
C3 N3 1.328(4) . ? 
C3 C5 1.511(4) . ? 
N3 C18 1.436(4) . ? 
C6 C11 1.407(5) . ? 
C6 C7 1.412(5) . ? 
C7 C8 1.398(4) . ? 
C7 C12 1.522(5) . ? 
C8 C9 1.368(6) . ? 
C9 C10 1.375(7) . ? 
C10 C11 1.398(5) . ? 
C11 C15 1.512(6) . ? 
C12 C14 1.529(4) . ? 
C12 C13 1.529(5) . ? 
C15 C17 1.529(6) . ? 
C15 C16 1.543(6) . ? 
C18 C19 1.402(4) . ? 
C18 C23 1.404(4) . ? 
C19 C20 1.403(5) . ? 
C19 C24 1.517(5) . ? 
C20 C21 1.375(6) . ? 
C21 C22 1.376(6) . ? 
C22 C23 1.399(4) . ? 
C23 C27 1.520(5) . ? 
C24 C25 1.522(5) . ? 
C24 C26 1.528(5) . ? 
C27 C28 1.511(5) . ? 
C27 C29 1.536(5) . ? 
P31 C35 1.857(3) . ? 
P31 C41 1.858(3) . ? 
P31 C32 1.866(3) . ? 
C32 C33 1.533(4) . ? 
C33 P34 1.878(3) . ? 
P34 C47 1.859(3) . ? 
P34 C53 1.869(3) . ? 
C35 C36 1.534(4) . ? 
C35 C40 1.536(4) . ? 
C36 C37 1.522(4) . ? 
C37 C38 1.513(5) . ? 
C38 C39 1.523(5) . ? 
C39 C40 1.537(5) . ? 
C41 C42 1.529(4) . ? 
C41 C46 1.533(4) . ? 
C42 C43 1.530(4) . ? 
C43 C44 1.525(5) . ? 
C44 C45 1.517(5) . ? 
C45 C46 1.533(4) . ? 
C47 C52 1.531(4) . ? 
C47 C48 1.533(4) . ? 
C48 C49 1.532(4) . ? 
C49 C50 1.518(5) . ? 
C50 C51 1.527(5) . ? 
C51 C52 1.525(4) . ? 
C53 C54 1.532(4) . ? 
C53 C58 1.534(4) . ? 
C54 C55 1.532(4) . ? 
C55 C56 1.519(4) . ? 
C56 C57 1.520(4) . ? 
C57 C58 1.534(4) . ? 
C61 C62 1.500(10) . ? 
C62 C63 1.494(10) . ? 
C63 C64 1.507(10) . ? 
C64 C65 1.500(10) . ? 
C65 C66 1.499(10) . ? 
C61' C62' 1.509(10) . ? 
C62' C63' 1.496(10) . ? 
C63' C64' 1.496(10) . ? 
C64' C65' 1.500(10) . ? 
C65' C66' 1.504(10) . ? 
  
loop_ 
 _geom_angle_atom_site_label_1 
 _geom_angle_atom_site_label_2 
 _geom_angle_atom_site_label_3 
 _geom_angle 
 _geom_angle_site_symmetry_1 
 _geom_angle_site_symmetry_3 
 _geom_angle_publ_flag 
P34 Pd1 P31 89.22(2) . . ? 
P34 Pd1 Mg1 113.31(3) . . ? 
P31 Pd1 Mg1 157.12(3) . . ? 
N3 Mg1 N1 90.49(9) . . ? 
N3 Mg1 Pd1 138.17(7) . . ? 
N1 Mg1 Pd1 131.09(7) . . ? 
C1 N1 C6 121.9(2) . . ? 
C1 N1 Mg1 123.1(2) . . ? 
C6 N1 Mg1 114.72(16) . . ? 
N1 C1 C2 123.6(3) . . ? 
N1 C1 C4 120.9(3) . . ? 
C2 C1 C4 115.5(2) . . ? 
C1 C2 C3 129.0(3) . . ? 
N3 C3 C2 123.7(2) . . ? 
N3 C3 C5 120.2(3) . . ? 
C2 C3 C5 116.1(2) . . ? 
C3 N3 C18 118.9(2) . . ? 
C3 N3 Mg1 122.75(19) . . ? 
C18 N3 Mg1 118.17(17) . . ? 
C11 C6 C7 121.2(3) . . ? 
C11 C6 N1 120.4(3) . . ? 
C7 C6 N1 118.1(3) . . ? 
C8 C7 C6 117.8(3) . . ? 
C8 C7 C12 121.6(3) . . ? 
C6 C7 C12 120.5(3) . . ? 
C9 C8 C7 121.1(4) . . ? 
C8 C9 C10 120.8(3) . . ? 
C9 C10 C11 120.9(4) . . ? 
C10 C11 C6 118.0(4) . . ? 
C10 C11 C15 119.6(3) . . ? 
C6 C11 C15 122.4(3) . . ? 
C7 C12 C14 111.5(3) . . ? 
C7 C12 C13 114.5(3) . . ? 
C14 C12 C13 109.6(3) . . ? 
C11 C15 C17 112.6(4) . . ? 
C11 C15 C16 110.4(4) . . ? 
C17 C15 C16 110.3(4) . . ? 
C19 C18 C23 121.0(3) . . ? 
C19 C18 N3 119.8(3) . . ? 
C23 C18 N3 119.1(3) . . ? 
C18 C19 C20 118.4(3) . . ? 
C18 C19 C24 121.5(3) . . ? 
C20 C19 C24 120.0(3) . . ? 
C21 C20 C19 120.9(3) . . ? 
C20 C21 C22 120.2(3) . . ? 
C21 C22 C23 121.3(4) . . ? 
C22 C23 C18 118.2(3) . . ? 
C22 C23 C27 119.6(3) . . ? 
C18 C23 C27 122.2(3) . . ? 
C19 C24 C25 111.8(3) . . ? 
C19 C24 C26 111.6(3) . . ? 
C25 C24 C26 110.4(3) . . ? 
C28 C27 C23 111.2(3) . . ? 
C28 C27 C29 109.9(3) . . ? 
C23 C27 C29 113.2(3) . . ? 
C35 P31 C41 103.96(12) . . ? 
C35 P31 C32 104.37(13) . . ? 
C41 P31 C32 102.01(12) . . ? 
C35 P31 Pd1 114.51(9) . . ? 
C41 P31 Pd1 123.67(8) . . ? 
C32 P31 Pd1 106.15(9) . . ? 
C33 C32 P31 113.84(18) . . ? 
C32 C33 P34 114.99(17) . . ? 
C47 P34 C53 104.70(12) . . ? 
C47 P34 C33 102.11(12) . . ? 
C53 P34 C33 99.93(11) . . ? 
C47 P34 Pd1 117.54(8) . . ? 
C53 P34 Pd1 122.09(8) . . ? 
C33 P34 Pd1 107.30(8) . . ? 
C36 C35 C40 109.9(2) . . ? 
C36 C35 P31 110.01(19) . . ? 
C40 C35 P31 117.0(2) . . ? 
C37 C36 C35 111.1(3) . . ? 
C38 C37 C36 111.5(3) . . ? 
C37 C38 C39 110.9(3) . . ? 
C38 C39 C40 111.2(3) . . ? 
C35 C40 C39 110.8(3) . . ? 
C42 C41 C46 110.4(2) . . ? 
C42 C41 P31 109.47(19) . . ? 
C46 C41 P31 110.58(18) . . ? 
C41 C42 C43 111.9(3) . . ? 
C44 C43 C42 111.6(3) . . ? 
C45 C44 C43 110.3(3) . . ? 
C44 C45 C46 110.9(3) . . ? 
C45 C46 C41 112.2(2) . . ? 
C52 C47 C48 109.9(2) . . ? 
C52 C47 P34 111.91(18) . . ? 
C48 C47 P34 109.67(19) . . ? 
C49 C48 C47 111.8(2) . . ? 
C50 C49 C48 111.6(3) . . ? 
C49 C50 C51 111.2(3) . . ? 
C52 C51 C50 111.3(3) . . ? 
C51 C52 C47 112.0(3) . . ? 
C54 C53 C58 111.8(2) . . ? 
C54 C53 P34 115.00(18) . . ? 
C58 C53 P34 108.81(17) . . ? 
C53 C54 C55 111.4(2) . . ? 
C56 C55 C54 111.2(2) . . ? 
C55 C56 C57 110.1(2) . . ? 
C56 C57 C58 112.2(2) . . ? 
C57 C58 C53 112.9(2) . . ? 
C63 C62 C61 110.2(13) . . ? 
C62 C63 C64 110.8(14) . . ? 
C65 C64 C63 110.2(14) . . ? 
C66 C65 C64 109.5(14) . . ? 
C63' C62' C61' 109.8(14) . . ? 
C64' C63' C62' 113.1(15) . . ? 
C63' C64' C65' 111.8(15) . . ? 
C64' C65' C66' 108.4(14) . . ? 
  
_refine_diff_density_max    0.549 
_refine_diff_density_min   -0.581 
_refine_diff_density_rms    0.065 
  
_shelx_res_file 
; 
TITL MRC1957 in P-1 
    MRC1957.res 
    created by SHELXL-2018/3 at 09:56:18 on 22-May-2019 
REM P-1 (#2 in standard setting) 
REM MGP315 
CELL 1.54184  11.943967  12.036851  22.859539  91.8709 104.6355 112.1715 
ZERR    2.00   0.000426   0.000569   0.000882   0.0035   0.0034   0.0041 
LATT 1 
SFAC C H Mg N P Pd 
UNIT 116 194 2 4 4 2 
TEMP -100 
  
L.S. 6 
OMIT     4   3  20 
OMIT   -13   2  15 
OMIT    11  -2  10 
OMIT   -11   3  22 
OMIT   -14   6  11 
OMIT    -8  14   0 
OMIT   -13   2   0 
OMIT   -13   4   8 
OMIT    -6   1  26 
OMIT   -13   2   1 
OMIT   -12   2  20 
FMAP 2 
PLAN 10 
  
ACTA 
  
REM 'C55 H90 Mg N2 P2 Pd, 0.5(C6 H14)' 
REM C58 H97 Mg N2 P2 Pd 
  
RTAB Pd-H PD1 H1 
RTAB Mg-H MG1 H1 
RTAB MHM  PD1 H1 MG1 
  
DFIX 1.50 0.01 C61  C62  C62  C63  C63  C64  C64  C65  C65  C66 
DFIX 1.50 0.01 C61' C62' C62' C63' C63' C64' C64' C65' C65' C66' 
DFIX 2.46 0.02 C61  C63  C62  C64  C63  C65  C64  C66 
DFIX 2.46 0.02 C61' C63' C62' C64' C63' C65' C64' C66' 
SIMU 0.02 0.02 2 C61 > C66' 
  
WGHT    0.036700    0.136100 
FVAR       4.56824   0.52196 
PD1   6    0.504451    0.222644    0.198935    11.00000    0.02469    0.02702 = 
         0.01986    0.00242    0.00543    0.01068 
MG1   3    0.539562    0.322271    0.305790    11.00000    0.02480    0.03068 = 
         0.02029    0.00013    0.00536    0.00912 
H1    2    0.500420    0.171066    0.259954    11.00000    0.02653 
N1    4    0.413629    0.326375    0.351768    11.00000    0.02352    0.03862 = 
         0.02348   -0.00006    0.00459    0.00801 
C1    1    0.438157    0.332706    0.411841    11.00000    0.03550    0.03237 = 
         0.02850   -0.00044    0.00872    0.00635 
C2    1    0.558512    0.361730    0.451211    11.00000    0.03444    0.04390 = 
         0.02235    0.00329    0.00781    0.01068 
AFIX  43 
H2A   2    0.562069    0.350909    0.492522    11.00000   -1.20000 
AFIX   0 
C3    1    0.675174    0.404742    0.438224    11.00000    0.03210    0.03658 = 
         0.02428    0.00023    0.00462    0.01215 
N3    4    0.686946    0.410670    0.382060    11.00000    0.02509    0.03630 = 
         0.02493    0.00173    0.00501    0.01053 
C4    1    0.333900    0.310463    0.442597    11.00000    0.03958    0.06459 = 
         0.03575    0.00597    0.02014    0.01566 
AFIX 137 
H4A   2    0.267303    0.331221    0.417081    11.00000   -1.50000 
H4B   2    0.368770    0.361009    0.482616    11.00000   -1.50000 
H4C   2    0.298542    0.224848    0.447882    11.00000   -1.50000 
AFIX   0 
C5    1    0.791146    0.448666    0.492746    11.00000    0.03616    0.06817 = 
         0.02417    0.00298   -0.00082    0.01553 
AFIX 137 
H5A   2    0.847751    0.410354    0.487218    11.00000   -1.50000 
H5B   2    0.766045    0.427244    0.529854    11.00000   -1.50000 
H5C   2    0.834854    0.536885    0.496524    11.00000   -1.50000 
AFIX   0 
C6    1    0.291508    0.308554    0.313389    11.00000    0.02430    0.05045 = 
         0.02851   -0.00120    0.01075    0.00903 
C7    1    0.273491    0.410351    0.291045    11.00000    0.02834    0.05881 = 
         0.02805    0.00314    0.01253    0.01698 
C8    1    0.157592    0.390831    0.249349    11.00000    0.03281    0.07976 = 
         0.03390    0.01249    0.01162    0.02226 
AFIX  43 
H8A   2    0.142328    0.458124    0.234512    11.00000   -1.20000 
AFIX   0 
C9    1    0.065760    0.276514    0.229534    11.00000    0.02527    0.10085 = 
         0.03859    0.01489    0.00603    0.01088 
AFIX  43 
H9A   2   -0.011804    0.265448    0.200727    11.00000   -1.20000 
AFIX   0 
C10   1    0.084276    0.177420    0.250775    11.00000    0.02888    0.07852 = 
         0.04556    0.00251    0.00432   -0.00929 
AFIX  43 
H10A  2    0.019786    0.098663    0.236013    11.00000   -1.20000 
AFIX   0 
C11   1    0.196681    0.190974    0.293790    11.00000    0.03129    0.06015 = 
         0.03590    0.00285    0.01110    0.00254 
C12   1    0.378354    0.536525    0.311493    11.00000    0.03813    0.05399 = 
         0.03396    0.00046    0.01005    0.02289 
AFIX  13 
H12A  2    0.459233    0.528306    0.312969    11.00000   -1.20000 
AFIX   0 
C13   1    0.366925    0.628546    0.268275    11.00000    0.05807    0.05936 = 
         0.04426    0.00782    0.01060    0.02447 
AFIX 137 
H13A  2    0.364517    0.598363    0.227445    11.00000   -1.50000 
H13B  2    0.439733    0.705975    0.283556    11.00000   -1.50000 
H13C  2    0.289201    0.640266    0.266132    11.00000   -1.50000 
AFIX   0 
C14   1    0.390265    0.586837    0.376065    11.00000    0.07687    0.06037 = 
         0.03799   -0.00219    0.01110    0.03580 
AFIX 137 
H14A  2    0.312339    0.595891    0.376588    11.00000   -1.50000 
H14B  2    0.461420    0.666000    0.388681    11.00000   -1.50000 
H14C  2    0.404673    0.530879    0.404327    11.00000   -1.50000 
AFIX   0 
C15   1    0.212796    0.080386    0.317362    11.00000    0.04316    0.04763 = 
         0.05946    0.00253    0.00823   -0.00612 
AFIX  13 
H15A  2    0.298027    0.108248    0.347694    11.00000   -1.20000 
AFIX   0 
C16   1    0.113385    0.017904    0.350808    11.00000    0.06692    0.06377 = 
         0.08438    0.02126    0.02185   -0.00845 
AFIX 137 
H16A  2    0.120732    0.075863    0.384143    11.00000   -1.50000 
H16B  2    0.127552   -0.051179    0.367526    11.00000   -1.50000 
H16C  2    0.028753   -0.010646    0.321990    11.00000   -1.50000 
AFIX   0 
C17   1    0.206501   -0.010076    0.266842    11.00000    0.07470    0.05999 = 
         0.08722   -0.01029    0.01521    0.00271 
AFIX 137 
H17A  2    0.123461   -0.039332    0.236561    11.00000   -1.50000 
H17B  2    0.219844   -0.078707    0.284555    11.00000   -1.50000 
H17C  2    0.272163    0.029822    0.247025    11.00000   -1.50000 
AFIX   0 
C18   1    0.809999    0.473522    0.374386    11.00000    0.02339    0.04564 = 
         0.02515    0.00269    0.00279    0.00955 
C19   1    0.879516    0.407829    0.363347    11.00000    0.02947    0.05605 = 
         0.02744   -0.00083    0.00162    0.01740 
C20   1    0.995267    0.470711    0.351595    11.00000    0.03146    0.08317 = 
         0.03922    0.00249    0.00903    0.02569 
AFIX  43 
H20A  2    1.043515    0.427603    0.343954    11.00000   -1.20000 
AFIX   0 
C21   1    1.039893    0.593903    0.350980    11.00000    0.02794    0.08081 = 
         0.05331    0.01569    0.01303    0.01214 
AFIX  43 
H21A  2    1.117997    0.635029    0.342474    11.00000   -1.20000 
AFIX   0 
C22   1    0.971719    0.657734    0.362650    11.00000    0.03134    0.05903 = 
         0.05480    0.01779    0.01119    0.00797 
AFIX  43 
H22A  2    1.004287    0.743007    0.362817    11.00000   -1.20000 
AFIX   0 
C23   1    0.855330    0.599448    0.374276    11.00000    0.02958    0.04608 = 
         0.03522    0.00984    0.00473    0.00996 
C24   1    0.833030    0.272208    0.364719    11.00000    0.03636    0.05683 = 
         0.05275   -0.00905    0.00352    0.02447 
AFIX  13 
H24A  2    0.750978    0.245461    0.374888    11.00000   -1.20000 
AFIX   0 
C25   1    0.923978    0.240274    0.413894    11.00000    0.07311    0.06419 = 
         0.08770    0.00247   -0.01038    0.03852 
AFIX 137 
H25A  2    1.003220    0.259480    0.403382    11.00000   -1.50000 
H25B  2    0.886424    0.153539    0.416665    11.00000   -1.50000 
H25C  2    0.940835    0.287245    0.453289    11.00000   -1.50000 
AFIX   0 
C26   1    0.808397    0.202880    0.302446    11.00000    0.05423    0.07886 = 
         0.06655   -0.02565    0.01116    0.02648 
AFIX 137 
H26A  2    0.740394    0.214677    0.272523    11.00000   -1.50000 
H26B  2    0.783683    0.116347    0.305547    11.00000   -1.50000 
H26C  2    0.885317    0.233154    0.289330    11.00000   -1.50000 
AFIX   0 
C27   1    0.780676    0.672578    0.384530    11.00000    0.03937    0.04368 = 
         0.04800    0.01036    0.01257    0.01325 
AFIX  13 
H27A  2    0.706146    0.617245    0.396567    11.00000   -1.20000 
AFIX   0 
C28   1    0.731009    0.716684    0.326424    11.00000    0.06301    0.07082 = 
         0.05213    0.01019    0.00563    0.03707 
AFIX 137 
H28A  2    0.801952    0.773959    0.314297    11.00000   -1.50000 
H28B  2    0.677121    0.757171    0.333377    11.00000   -1.50000 
H28C  2    0.681743    0.647526    0.293915    11.00000   -1.50000 
AFIX   0 
C29   1    0.856015    0.780072    0.436139    11.00000    0.07004    0.06713 = 
         0.05586   -0.00741    0.00395    0.02746 
AFIX 137 
H29A  2    0.878672    0.749870    0.474789    11.00000   -1.50000 
H29B  2    0.804461    0.825538    0.439532    11.00000   -1.50000 
H29C  2    0.932964    0.833369    0.427013    11.00000   -1.50000 
AFIX   0 
P31   5    0.449699    0.063603    0.120866    11.00000    0.02933    0.02672 = 
         0.02191    0.00144    0.00489    0.01327 
C32   1    0.462488    0.134622    0.050182    11.00000    0.03814    0.03680 = 
         0.02255    0.00333    0.00783    0.01760 
AFIX  23 
H32A  2    0.545444    0.147185    0.044197    11.00000   -1.20000 
H32B  2    0.396402    0.077885    0.014725    11.00000   -1.20000 
AFIX   0 
C33   1    0.448833    0.256246    0.051459    11.00000    0.03313    0.03279 = 
         0.02358    0.00544    0.00792    0.01518 
AFIX  23 
H33A  2    0.358208    0.240323    0.035674    11.00000   -1.20000 
H33B  2    0.492393    0.303809    0.023333    11.00000   -1.20000 
AFIX   0 
P34   5    0.513274    0.350677    0.128752    11.00000    0.02681    0.02666 = 
         0.02314    0.00451    0.00730    0.01239 
C35   1    0.283127   -0.047357    0.101376    11.00000    0.02997    0.03159 = 
         0.03200    0.00094    0.00492    0.01386 
AFIX  13 
H35A  2    0.275099   -0.092691    0.137022    11.00000   -1.20000 
AFIX   0 
C36   1    0.194983    0.019490    0.096115    11.00000    0.03095    0.03283 = 
         0.05690    0.00021    0.00728    0.01403 
AFIX  23 
H36A  2    0.223604    0.078443    0.133490    11.00000   -1.20000 
H36B  2    0.198823    0.065065    0.060886    11.00000   -1.20000 
AFIX   0 
C37   1    0.059454   -0.068798    0.087717    11.00000    0.03151    0.04524 = 
         0.07863   -0.00068    0.00961    0.01517 
AFIX  23 
H37A  2    0.054385   -0.108932    0.124647    11.00000   -1.20000 
H37B  2    0.004371   -0.023510    0.082888    11.00000   -1.20000 
AFIX   0 
C38   1    0.012706   -0.164074    0.032440    11.00000    0.03224    0.04528 = 
         0.08083   -0.00246   -0.00801    0.01189 
AFIX  23 
H38A  2    0.009213   -0.124900   -0.005009    11.00000   -1.20000 
H38B  2   -0.073732   -0.222493    0.029634    11.00000   -1.20000 
AFIX   0 
C39   1    0.099133   -0.231390    0.036559    11.00000    0.04153    0.03644 = 
         0.05699   -0.00850   -0.00202    0.01046 
AFIX  23 
H39A  2    0.069555   -0.289654   -0.001172    11.00000   -1.20000 
H39B  2    0.095275   -0.277850    0.071472    11.00000   -1.20000 
AFIX   0 
C40   1    0.236271   -0.143140    0.044922    11.00000    0.03674    0.03781 = 
         0.04324   -0.00723    0.00017    0.01407 
AFIX  23 
H40A  2    0.290936   -0.188849    0.049619    11.00000   -1.20000 
H40B  2    0.241707   -0.102509    0.008159    11.00000   -1.20000 
AFIX   0 
C41   1    0.540536   -0.032204    0.120854    11.00000    0.03118    0.03031 = 
         0.02594   -0.00082    0.00361    0.01592 
AFIX  13 
H41A  2    0.505006   -0.086846    0.080931    11.00000   -1.20000 
AFIX   0 
C42   1    0.527474   -0.109930    0.172292    11.00000    0.03797    0.03473 = 
         0.04057    0.00871    0.00482    0.01731 
AFIX  23 
H42A  2    0.438033   -0.166128    0.164304    11.00000   -1.20000 
H42B  2    0.552406   -0.056829    0.211377    11.00000   -1.20000 
AFIX   0 
C43   1    0.609271   -0.183197    0.178058    11.00000    0.04084    0.03688 = 
         0.05820    0.00732   -0.00064    0.02155 
AFIX  23 
H43A  2    0.602210   -0.228079    0.213397    11.00000   -1.20000 
H43B  2    0.577829   -0.243219    0.140851    11.00000   -1.20000 
AFIX   0 
C44   1    0.747421   -0.101846    0.186552    11.00000    0.03754    0.04156 = 
         0.05462    0.00115   -0.00378    0.02182 
AFIX  23 
H44A  2    0.781495   -0.046563    0.225647    11.00000   -1.20000 
H44B  2    0.796951   -0.152225    0.188205    11.00000   -1.20000 
AFIX   0 
C45   1    0.760042   -0.028223    0.134158    11.00000    0.03354    0.04980 = 
         0.04571   -0.00246    0.00679    0.02219 
AFIX  23 
H45A  2    0.732655   -0.083453    0.095534    11.00000   -1.20000 
H45B  2    0.849631    0.026564    0.141058    11.00000   -1.20000 
AFIX   0 
C46   1    0.679825    0.046802    0.128647    11.00000    0.03387    0.03748 = 
         0.03908    0.00465    0.00798    0.01705 
AFIX  23 
H46A  2    0.686952    0.091104    0.093120    11.00000   -1.20000 
H46B  2    0.712946    0.107448    0.165729    11.00000   -1.20000 
AFIX   0 
C47   1    0.672005    0.457013    0.126578    11.00000    0.02791    0.03546 = 
         0.03216    0.00952    0.01099    0.01576 
AFIX  13 
H47A  2    0.662187    0.494190    0.088122    11.00000   -1.20000 
AFIX   0 
C48   1    0.755629    0.387121    0.125705    11.00000    0.03435    0.04390 = 
         0.03908    0.01156    0.01375    0.02167 
AFIX  23 
H48A  2    0.760582    0.344458    0.161962    11.00000   -1.20000 
H48B  2    0.716885    0.325336    0.088826    11.00000   -1.20000 
AFIX   0 
C49   1    0.889068    0.471322    0.125749    11.00000    0.03445    0.06349 = 
         0.04620    0.01774    0.01806    0.02756 
AFIX  23 
H49A  2    0.941465    0.423700    0.127810    11.00000   -1.20000 
H49B  2    0.885098    0.506588    0.087135    11.00000   -1.20000 
AFIX   0 
C50   1    0.950332    0.572854    0.179346    11.00000    0.02635    0.06307 = 
         0.05030    0.01384    0.00815    0.01847 
AFIX  23 
H50A  2    1.033447    0.628869    0.176152    11.00000   -1.20000 
H50B  2    0.964427    0.538333    0.217916    11.00000   -1.20000 
AFIX   0 
C51   1    0.867816    0.643111    0.180804    11.00000    0.03270    0.04310 = 
         0.05729    0.00726    0.00829    0.01107 
AFIX  23 
H51A  2    0.906961    0.704554    0.217829    11.00000   -1.20000 
H51B  2    0.862575    0.686105    0.144674    11.00000   -1.20000 
AFIX   0 
C52   1    0.735260    0.558850    0.180936    11.00000    0.02812    0.03340 = 
         0.04569    0.00329    0.01037    0.01189 
AFIX  23 
H52A  2    0.683058    0.606501    0.179603    11.00000   -1.20000 
H52B  2    0.739918    0.522936    0.219370    11.00000   -1.20000 
AFIX   0 
C53   1    0.415954    0.442974    0.117543    11.00000    0.02799    0.02968 = 
         0.02581    0.00400    0.00640    0.01287 
AFIX  13 
H53A  2    0.451623    0.506440    0.154218    11.00000   -1.20000 
AFIX   0 
C54   1    0.417688    0.509250    0.061484    11.00000    0.03475    0.03280 = 
         0.03599    0.01108    0.01420    0.01680 
AFIX  23 
H54A  2    0.390949    0.449877    0.024478    11.00000   -1.20000 
H54B  2    0.504829    0.567881    0.065817    11.00000   -1.20000 
AFIX   0 
C55   1    0.329876    0.576629    0.053862    11.00000    0.03516    0.03211 = 
         0.04240    0.00640    0.00932    0.01706 
AFIX  23 
H55A  2    0.360692    0.640621    0.089314    11.00000   -1.20000 
H55B  2    0.331138    0.616236    0.016613    11.00000   -1.20000 
AFIX   0 
C56   1    0.195526    0.490660    0.048953    11.00000    0.02706    0.04157 = 
         0.03764    0.00431    0.00272    0.01632 
AFIX  23 
H56A  2    0.162767    0.429084    0.012278    11.00000   -1.20000 
H56B  2    0.140968    0.536450    0.044546    11.00000   -1.20000 
AFIX   0 
C57   1    0.191924    0.428265    0.105621    11.00000    0.02940    0.04389 = 
         0.03899    0.00533    0.01042    0.01622 
AFIX  23 
H57A  2    0.104676    0.369314    0.100767    11.00000   -1.20000 
H57B  2    0.215997    0.489477    0.141512    11.00000   -1.20000 
AFIX   0 
C58   1    0.281088    0.361984    0.117214    11.00000    0.02630    0.03677 = 
         0.03286    0.00701    0.00795    0.01311 
AFIX  23 
H58A  2    0.247500    0.291029    0.085131    11.00000   -1.20000 
H58B  2    0.283241    0.331642    0.157046    11.00000   -1.20000 
AFIX   0 
PART  -1 
C61   1    0.535327   -0.034318    0.371142    20.50000    0.08408 
AFIX  33 
H61A  2    0.598917   -0.029028    0.350166    20.50000   -1.50000 
H61B  2    0.469197   -0.116586    0.361321    20.50000   -1.50000 
H61C  2    0.497987    0.023687    0.357719    20.50000   -1.50000 
AFIX   0 
C62   1    0.596349   -0.005283    0.438809    20.50000    0.11071 
AFIX  23 
H62A  2    0.635101   -0.063124    0.452394    20.50000   -1.20000 
H62B  2    0.663943    0.077406    0.448785    20.50000   -1.20000 
AFIX   0 
C63   1    0.500713   -0.012912    0.471550    20.50000    0.12376 
AFIX  23 
H63A  2    0.434783   -0.096417    0.462660    20.50000   -1.20000 
H63B  2    0.459704    0.042648    0.456731    20.50000   -1.20000 
AFIX   0 
C64   1    0.561671    0.020536    0.539494    20.50000    0.17176 
AFIX  23 
H64A  2    0.622003   -0.018224    0.552537    20.50000   -1.20000 
H64B  2    0.609109    0.109459    0.549626    20.50000   -1.20000 
AFIX   0 
C65   1    0.463206   -0.020245    0.572897    20.50000    0.17234 
AFIX  23 
H65A  2    0.385724   -0.012058    0.549094    20.50000   -1.20000 
H65B  2    0.441610   -0.106602    0.577867    20.50000   -1.20000 
AFIX   0 
C66   1    0.512584    0.055598    0.634374    20.50000    0.17921 
AFIX  33 
H66A  2    0.448253    0.028956    0.656201    20.50000   -1.50000 
H66B  2    0.588765    0.046552    0.657907    20.50000   -1.50000 
H66C  2    0.533015    0.140867    0.629205    20.50000   -1.50000 
AFIX   0 
PART  -2 
C61'  1    0.574640   -0.030595    0.373366   -20.50000    0.08182 
AFIX  33 
H61D  2    0.558594    0.001023    0.334541   -20.50000   -1.50000 
H61E  2    0.665668    0.002357    0.393430   -20.50000   -1.50000 
H61F  2    0.541989   -0.119229    0.365625   -20.50000   -1.50000 
AFIX   0 
C62'  1    0.509456    0.006464    0.414176   -20.50000    0.11803 
AFIX  23 
H62C  2    0.541507    0.095964    0.421724   -20.50000   -1.20000 
H62D  2    0.417558   -0.025888    0.393858   -20.50000   -1.20000 
AFIX   0 
C63'  1    0.533542   -0.041511    0.473574   -20.50000    0.14305 
AFIX  23 
H63C  2    0.473092   -0.126857    0.468485   -20.50000   -1.20000 
H63D  2    0.619659   -0.040396    0.484439   -20.50000   -1.20000 
AFIX   0 
C64'  1    0.521360    0.029539    0.524806   -20.50000    0.16948 
AFIX  23 
H64C  2    0.532749    0.111784    0.514773   -20.50000   -1.20000 
H64D  2    0.588801    0.038093    0.562410   -20.50000   -1.20000 
AFIX   0 
C65'  1    0.395326   -0.030344    0.536352   -20.50000    0.18254 
AFIX  23 
H65C  2    0.374426   -0.117951    0.537254   -20.50000   -1.20000 
H65D  2    0.328955   -0.021143    0.503319   -20.50000   -1.20000 
AFIX   0 
C66'  1    0.401560    0.028749    0.596745   -20.50000    0.17872 
AFIX  33 
H66D  2    0.319837   -0.009332    0.605044   -20.50000   -1.50000 
H66E  2    0.467111    0.018802    0.629186   -20.50000   -1.50000 
H66F  2    0.421793    0.115286    0.595364   -20.50000   -1.50000 
PART   0 
  
AFIX   0 
HKLF 4 
  
  
  
  
REM  MRC1957 in P-1 
REM wR2 = 0.0893, GooF = S = 1.017, Restrained GooF = 1.016 for all data 
REM R1 = 0.0353 for 9204 Fo > 4sig(Fo) and 0.0477 for all 11034 data 
REM 613 parameters refined using 43 restraints 
  
END 
  
WGHT      0.0367      0.1446 
  
REM Highest difference peak  0.549,  deepest hole -0.581,  1-sigma level  0.065 
Q1    1   0.5569  0.3276  0.1811  11.00000  0.05    0.55 
Q2    1   0.4563  0.1055  0.2129  11.00000  0.05    0.50 
Q3    1   0.5564  0.2986  0.2421  11.00000  0.05    0.48 
Q4    1   0.5053  0.1001  0.2645  11.00000  0.05    0.46 
Q5    1   0.4661  0.1077  0.0862  11.00000  0.05    0.45 
Q6    1   0.2181  0.3782  0.1012  11.00000  0.05    0.43 
Q7    1   0.4945  0.1554  0.1497  11.00000  0.05    0.35 
Q8    1   0.5565  0.3807  0.2725  11.00000  0.05    0.34 
Q9    1   0.4856 -0.0034  0.1202  11.00000  0.05    0.32 
Q10   1   0.4610  0.4109  0.1154  11.00000  0.05    0.31 
; 
_shelx_res_checksum   76853 
  
_shelx_hkl_file 
; 
   0   0   2 174565. 2199.81   1 
   0   0   3 23192.3 1013.92   1 
   0   0   4 699024. 6227.76   1 
   0   0   5 1263.16 528.197   1 
   0   0   6 30931.5 1658.81   1 
   0   0   7 33227.8 1884.72   1 
   0   0   8 5027.52 870.260   1 
   0   0   9 19593.1 1634.53   1 
   0   0  10 45422.2 2688.32   1 
   0   0  11-331.662 584.810   1 
   0   0  12 401453. 8844.03   1 
   0   0  14 11.9254 1238.66  11 
   0   0  15 11085.4 1011.83   9 
   0   0  15 11248.6 1015.95   6 
   0   0  16 216245. 10747.3  11 
   0   0  16 209842. 4248.19   9 
   0   0  16 221600. 4507.01   6 
   0   0  17 1091.99 1302.12  11 
   0   0  17 2368.99 701.363   6 
   0   0  18 43096.8 5300.62  11 
   0   0  18 34585.0 1963.50   6 
   0   0  19-1335.68 1463.59  11 
   0   0  19 320.521 566.990   6 
   0   0  20 11645.2 1259.73   6 
   0   0  21 1263.16 674.957   6 
   0   0  22 2756.96 766.123   6 
   0   0  23-461.218 549.842   6 
   0   0  24 7302.74 935.539   6 
   0   0  24 7339.25 940.087   8 
   0   0  25 20349.3 1351.91   6 
   0   0  25 18633.5 1175.15   8 
   0   0  26 2748.52 560.091   6 
   0   0  27 11187.1 781.259   6 
   0  -1  27 15196.5 887.097   6 
   0  -1  26 23131.6 1339.29   6 
   0  -1  25 5818.43 858.009   6 
   0  -1  24 11535.0 1205.10   6 
   0  -1  23 8789.35 1054.43   6 
   0  -1  22 278.396 585.374   6 
   0  -1  21 43491.8 2281.65   6 
   0  -1  20 2369.97 818.172   6 
   0  -1  19 47820.5 2349.24   6 
   0  -1  19 39653.6 5508.71  11 
   0  -1  18 2929.84 2470.29  11 
   0  -1  18 349.294 569.976   6 
   0  -1  17 46015.4 2189.47   6 
   0  -1  17 45940.3 5335.99  11 
   0  -1  17 43362.2 2199.11   9 
   0  -1  16 1000.48 542.253   6 
   0  -1  16 1028.93 878.649  11 
   0  -1  16 1023.70 522.879   9 
   0  -1  15 555.969 475.207   9 
   0  -1  15-318.391 530.849  11 
   0  -1  15-490.736 332.499   6 
   0  -1  14 91344.3 6347.22  11 
   0  -1  13 149778. 7544.68  11 
   0  -1  12 11572.4 2217.11  11 
   0  -1  11 135058. 6327.48  11 
   0  -1  11 146714. 4683.50   1 
   0  -1  10 146186. 6251.76  11 
   0  -1  10 143213. 4414.11   1 
   0  -1   9 9182.53 1137.18   1 
   0  -1   8 122317. 3558.77   1 
   0  -1   7 6194.63 855.163   1 
   0  -1   6 98728.4 2743.10   1 
   0  -1   3 147087. 3392.84  11 
   0  -1   2 10811.8 895.805  11 
   0  -1   1 999999. 7800.29  11 
   0   1   0 157127. 2704.92   1 
   0  -1   0 156512. 2230.69  11 
   0   1   1 180017. 2991.93   1 
   0   1   2 7517.59 759.375   1 
   0   1   3 22313.5 1310.94   1 
   0   1   4 147985. 3523.81   1 
   0   1   5 5503.80 919.140   1 
   0   1   6 3715.53 811.581   1 
   0   1   7 16558.4 1577.10   1 
   0   1   8 9840.66 1376.76   1 
   0   1   9 161418. 5204.08   1 
   0   1  10 23812.3 2158.55   1 
   0   1  11 112250. 4858.53   1 
   0   1  11 126589. 4436.07  10 
   0   1  12 554.633 932.302   1 
   0   1  13 30218.3 2996.37   1 
   0   1  15 33763.3 4072.03  11 
   0   1  15 27260.0 1577.36   6 
   0   1  16 52196.6 2247.68   6 
   0   1  16 49477.9 5076.70  11 
   0   1  17 78868.1 2834.16   6 
   0   1  17 86556.3 7098.95  11 
   0   1  18 575.471 635.827   6 
   0   1  18-309.713 1470.24  11 
   0   1  19 49861.7 2369.21   6 
   0   1  20-36.9348 680.869   6 
   0   1  21 23131.3 1663.96   6 
   0   1  22 3378.73 815.699   6 
   0   1  23 1433.36 621.736   6 
   0   1  24 20022.6 1348.20   6 
   0   1  25 1270.73 509.999   6 
   0   1  25 1600.46 525.302   8 
   0   1  26 14479.4 976.374   6 
   0   1  26 10786.0 794.239   8 
   0  -2  27 6443.09 600.430   6 
   0  -2  26 169.771 407.399   6 
   0  -2  25 16921.4 1366.79   6 
   0  -2  24 146.647 552.437   6 
   0  -2  23 6370.10 1035.66   6 
   0  -2  22 41707.1 2283.29   6 
   0  -2  21 1209.26 707.554   6 
   0  -2  20 42401.3 2282.68   6 
   0  -2  19 3492.02 1659.58  11 
   0  -2  19 4192.21 939.474   6 
   0  -2  18 19055.2 1525.62   9 
   0  -2  18 21004.5 1592.64   6 
   0  -2  17 31656.6 1866.50   6 
   0  -2  17 31494.4 4727.38  11 
   0  -2  17 28013.6 1804.88   9 
   0  -2  16 9931.40 1065.14   9 
   0  -2  16 13670.8 3069.50  11 
   0  -2  16 12537.1 1204.51   6 
   0  -2  15 14012.3 1170.57   9 
   0  -2  15 16771.9 1263.82   6 
   0  -2  15 14251.2 2865.69  11 
   0  -2  14 33276.0 3953.06  11 
   0  -2  13 9934.80 2217.67  11 
   0  -2  12 12116.7 2195.50  11 
   0  -2  11-121.378 441.707   1 
   0  -2  11 482.684 1060.18  11 
   0  -2  10 221731. 5347.86   1 
   0  -2  10 230824. 8117.19  11 
   0  -2   9 25626.7 2770.24  11 
   0  -2   9 23761.4 1739.96   1 
   0  -2   8 448550. 10068.9  11 
   0  -2   7 45164.5 3098.79  11 
   0  -2   6 91145.7 4048.93  11 
   0  -2   5 460682. 8360.89  11 
   0   2  -5 447587. 3571.38  10 
   0  -2   4 294315. 6388.86  11 
   0   2  -4 289507. 3917.59  10 
   0  -2   3 251540. 5909.77  11 
   0  -2   2 61292.3 2592.15  11 
   0  -2   1 6540.59 867.006  11 
   0   2  -1 7302.27 1130.04   1 
   0   2   0 18209.2 1469.78   1 
   0  -2   0 20222.0 1198.80  11 
   0   2   1 79847.8 2802.54   1 
   0  -2  -1 83442.7 2331.14  11 
   0   2   2 279969. 5362.41   1 
   0   2   3 159388. 4240.66   1 
   0   2   4 328324. 6369.92   1 
   0   2   5 375531. 7139.52   1 
   0   2   6 292445. 6619.66   1 
   0   2   7 648.062 811.049   1 
   0   2   8 351743. 8186.02   1 
   0   2   9 20931.2 2160.33   1 
   0   2  10 459.687 796.569   1 
   0   2  11 343.620 971.979   1 
   0   2  12 7026.32 1369.72  10 
   0   2  12 5106.11 1544.29   1 
   0   2  13 5149.67 1684.24   1 
   0   2  14 2856.22 559.137   6 
   0   2  15 16497.8 1276.66   6 
   0   2  16 7936.62 971.984   6 
   0   2  16 6378.43 2137.67  11 
   0   2  17 37152.7 1991.60   6 
   0   2  17 33772.7 4497.03  11 
   0   2  18 81698.2 2946.30   6 
   0   2  18 81556.2 7401.32  11 
   0   2  19 350.941 630.061   6 
   0   2  20 55974.9 2494.16   6 
   0   2  21 14754.7 1328.73   6 
   0   2  22 700.663 622.666   6 
   0   2  23 15639.1 1259.79   6 
   0   2  24 2234.66 727.701   8 
   0   2  24 3035.07 656.093   6 
   0   2  25 4843.56 741.316   8 
   0   2  25 4501.47 659.196   6 
   0   2  26 4025.20 513.174   6 
   0   2  26 3754.32 489.088   8 
   0  -3  27 1422.62 318.892   6 
   0  -3  26 1479.70 414.165   6 
   0  -3  25-20.3695 458.560   6 
   0  -3  24 1271.77 716.294   6 
   0  -3  23 4848.46 995.236   6 
   0  -3  22 6694.03 1203.84   6 
   0  -3  21 55927.2 2792.95   6 
   0  -3  20 15049.9 1516.12   6 
   0  -3  19 22771.1 4887.80  11 
   0  -3  19 34222.5 2116.80   6 
   0  -3  18 22124.7 1495.00   9 
   0  -3  18 20680.8 4128.47  11 
   0  -3  18 22199.1 1691.19   6 
   0  -3  17 339.257 946.697  11 
   0  -3  17-160.765 581.493   6 
   0  -3  17-83.9780 398.789   9 
   0  -3  16 9908.00 979.028   9 
   0  -3  16 7904.85 2772.58  11 
   0  -3  16 11601.8 1201.68   6 
   0  -3  15 11404.8 1028.61   9 
   0  -3  15 12379.7 2694.17  11 
   0  -3  15 13920.6 1183.39   6 
   0  -3  14 6581.25 2415.98  11 
   0  -3  13 17373.6 3237.80  11 
   0  -3  12 10145.7 2246.79  11 
   0  -3  11 5430.85 1864.73  11 
   0  -3  10 71363.8 4975.72  11 
   0  -3   9 586638. 13426.2  11 
   0  -3   8 229834. 8104.47  11 
   0  -3   7 13026.9 2149.66  11 
   0   3  -7 11593.3 557.892  10 
   0   3  -6 623721. 6695.36  10 
   0  -3   6 619703. 12393.9  11 
   0   3  -5 215683. 4440.88  10 
   0  -3   5 241612. 7249.54  11 
   0  -3   4 16039.7 1864.69  11 
   0  -3   3 224545. 5744.55  11 
   0  -3   2 5189.03 1021.62  11 
   0   3  -1 528281. 9524.91   1 
   0  -3   1 505193. 7846.01  11 
   0   3   0 77258.5 3609.35   1 
   0  -3   0 78920.1 2847.60  11 
   0  -3  -1 633.850 500.866  11 
   0   3   1 619.531 872.441   1 
   0   3   2 2175.63 1085.87   1 
   0   3   3 91446.3 3938.16   1 
   0   3   4 606067. 10287.3   1 
   0   3   5 68466.2 3638.27   1 
   0   3   6 257100. 7254.52   1 
   0   3   7 368745. 9077.57   1 
   0   3   8 86131.5 4639.04   1 
   0   3   9 43488.1 3591.10   1 
   0   3  10 131581. 6285.09   1 
   0   3  11 6236.84 1389.18   1 
   0   3  12 13006.1 2156.37  10 
   0   3  12 12497.7 2334.82   1 
   0   3  13 6648.90 1889.93   1 
   0   3  13 7987.71 896.598   6 
   0  -3 -14 3825.21 603.634   5 
   0   3  14 4494.08 809.052   6 
   0  -3 -15-294.395 321.610   5 
   0   3  15-100.955 545.301   6 
   0  -3 -16 21015.4 1463.09   5 
   0   3  16 23518.4 1592.86   6 
   0   3  17 26990.5 4177.38  11 
   0   3  17 22347.6 1641.33   6 
   0   3  18 9423.59 1159.23   6 
   0   3  19 83955.1 3037.07   6 
   0   3  20 14187.6 1304.64   6 
   0   3  21 179.502 570.869   6 
   0   3  22 47542.7 2134.08   6 
   0   3  23 17970.5 1269.02   6 
   0   3  24 2465.54 694.636   8 
   0   3  24 3251.63 606.504   6 
   0   3  25 6715.10 660.441   6 
   0   3  25 5568.57 686.220   8 
   0  -4  26 486.125 301.328   6 
   0  -4  25 5883.51 751.824   6 
   0  -4  24 5582.20 845.346   6 
   0  -4  23 2898.08 814.434   6 
   0  -4  22 58658.6 2752.22   6 
   0  -4  21 3724.43 1019.62   6 
   0  -4  20 49109.0 2742.19   6 
   0  -4  19 31212.7 2231.49   6 
   0  -4  19 33086.5 1765.62   9 
   0  -4  18 754.093 481.335   9 
   0  -4  18-112.652 1960.41  11 
   0  -4  18 172.070 662.754   6 
   0  -4  17 22651.7 1840.60   6 
   0  -4  17 23316.4 1459.07   9 
   0  -4  17 21754.8 4248.37  11 
   0  -4  16 32654.0 2089.29   6 
   0  -4  16 38312.8 5692.72  11 
   0  -4  16 33589.0 1680.66   9 
   0  -4  15 6306.58 2607.99  11 
   0  -4  15 7587.06 852.825   9 
   0  -4  15 7671.99 1030.51   6 
   0  -4  14 40524.0 5389.06  11 
   0  -4  14 40598.7 2101.76   6 
   0  -4  14 40073.3 1925.55   3 
   0  -4  13 6644.42 2004.75  11 
   0  -4  12 70209.4 6220.48  11 
   0  -4  11 51641.2 5030.00  11 
   0  -4  10 162472. 8414.02  11 
   0  -4   9 47595.8 4366.98  11 
   0  -4   8 8093.99 2051.14  11 
   0  -4   7 7953.98 1812.49  11 
   0   4  -7 12728.0 1158.48  10 
   0  -4   6 31269.1 2897.61  11 
   0   4  -6 32050.8 1963.13  10 
   0  -4   5 14461.3 1856.63  11 
   0   4  -5 14583.1 1413.14  10 
   0  -4   4 106746. 4515.97  11 
   0  -4   3 5543.04 1125.24  11 
   0  -4   2 33142.6 2609.91  11 
   0  -4   1 1719.07 819.051  11 
   0   4  -1 2431.92 1209.06   1 
   0   4   0 20717.2 2427.33   1 
   0  -4   0 23242.0 1892.28  11 
   0   4   1 29864.9 2817.60   1 
   0   4   2-135.641 1064.94   1 
   0   4   3 80720.5 4401.51   1 
   0   4   4 2111.61 1304.61   1 
   0   4   5 26788.2 2785.54   1 
   0   4   6 24476.4 2742.05   1 
   0   4   7 143938. 6591.27   1 
   0   4   8 132565. 6546.81   1 
   0   4   9 537.238 1304.44   1 
   0   4  10-370.827 1097.73   1 
   0   4  11 14784.1 2654.62   1 
   0  -4 -12 2767.15 568.060   5 
   0   4  12 3234.70 616.257   6 
   0   4  12 5131.73 1975.50  10 
   0   4  13 22372.7 3530.29   1 
   0   4  13 22644.6 1455.06   6 
   0   4  13 22372.6 3114.26  10 
   0  -4 -13 22710.0 1448.82   5 
   0   4  14 226.990 587.506   6 
   0  -4 -14 458.729 294.912   5 
   0   4  15 48006.7 2251.98   6 
   0  -4 -15 45300.2 2101.92   5 
   0  -4 -16 17581.2 1374.93   5 
   0   4  16 16031.8 1387.35   6 
   0   4  17 11707.2 1228.45   6 
   0  -4 -17 11754.5 1176.08   5 
   0   4  18 45168.0 2273.20   6 
   0   4  19 664.516 715.121   6 
   0   4  20 1200.94 633.273   6 
   0   4  21 38666.3 1952.93   6 
   0   4  22 4093.55 724.276   6 
   0   4  23 28588.2 1447.45   6 
   0   4  23 23606.0 1771.97   8 
   0   4  24 9944.78 802.018   6 
   0   4  24 8586.54 967.351   8 
   0  -5  26 5749.79 540.130   6 
   0  -5  25 1926.83 442.926   6 
   0  -5  24 6525.71 773.353   6 
   0  -5  23 31980.1 1732.33   6 
   0  -5  22 1561.16 607.802   6 
   0  -5  21 31562.9 1956.79   6 
   0  -5  20 9667.21 1266.22   6 
   0  -5  19 1489.52 791.364   6 
   0  -5  18 25743.0 1982.20   6 
   0  -5  18 29139.5 1562.45   9 
   0  -5  17 6032.04 1088.70   6 
   0  -5  17 7147.25 820.713   9 
   0  -5  17 8855.29 2744.38  11 
   0  -5  16 11287.5 962.446   9 
   0  -5  16 14494.1 3256.70  11 
   0  -5  16 12567.3 1393.22   6 
   0  -5  15 10669.2 2792.36  11 
   0  -5  15 11399.3 1340.13   6 
   0  -5  15 10579.5 1241.93   3 
   0  -5  14 19845.5 3762.86  11 
   0  -5  14 16235.8 1393.96   3 
   0  -5  13 95526.4 7216.79  11 
   0  -5  13 85251.6 2971.81   3 
   0  -5  12-406.805 1436.06  11 
   0  -5  11 194563. 9323.53  11 
   0  -5  10 7805.21 2061.20  11 
   0  -5   9 2051.73 881.312  11 
   0  -5   8 3168.37 1482.18  11 
   0  -5   7 8914.96 1711.73  11 
   0   5  -7 8693.67 1255.72  10 
   0   5  -6 71616.7 3400.99  10 
   0  -5   6 72471.8 4431.52  11 
   0  -5   5 33071.1 2897.14  11 
   0   5  -5 29621.3 2400.85  10 
   0  -5   4 18217.2 2112.45  11 
   0  -5   3 86868.4 4369.61  11 
   0  -5   2 6762.63 1384.36  11 
   0  -5   1 14131.6 1978.27  11 
   0   5   0 98255.8 5746.41   1 
   0  -5   0 91700.0 4227.46  11 
   0   5   1 30572.7 3426.12   1 
   0   5   2 84766.6 5479.97   1 
   0   5   3 28146.8 3416.90   1 
   0   5   4 65066.0 4817.31   1 
   0   5   5 95406.1 5992.38   1 
   0   5   6 98839.8 6143.18   1 
   0   5   7 9553.30 2462.10   1 
   0   5   8 6212.05 2053.61   1 
   0   5   9 3824.25 1967.22   1 
   0  -5 -10 30040.6 1637.87   5 
   0   5  10 29062.6 3985.22   1 
   0   5  10 32324.0 1649.63   6 
   0  -5 -11-75.4705 175.259   5 
   0   5  11-1572.05 2108.19   1 
   0   5  11-2960.56 1445.04  10 
   0   5  11 410.004 431.915   6 
   0   5  12 95068.2 7448.77   1 
   0   5  12 97245.5 3011.38   6 
   0   5  12 92248.6 7515.65  10 
   0  -5 -12 90714.6 2979.20   5 
   0   5  13 15242.6 3108.68  10 
   0  -5 -13 15326.6 1277.32   5 
   0   5  13 16255.8 1383.00   6 
   0   5  13 11921.1 2791.48   1 
   0  -5 -14 37578.3 1968.07   5 
   0   5  14 31929.2 5299.74   1 
   0   5  14 33023.0 1874.23   6 
   0   5  15 13823.5 1364.51   6 
   0  -5 -15 14219.9 1279.47   5 
   0   5  16 794.334 725.772   6 
   0   5  17 23836.6 1704.64   6 
   0   5  18 425.445 650.898   6 
   0   5  19 139.298 603.521   6 
   0   5  20 10059.1 1070.22   6 
   0   5  21 314.272 453.340   6 
   0   5  22 30292.7 1505.25   6 
   0   5  22 28424.6 1746.82   8 
   0   5  23 336.769 479.017   8 
   0   5  23 505.267 354.324   6 
   0  -5 -23 663.084 234.070   4 
   0  -6  25 3428.94 479.074   6 
   0  -6  24 16012.9 1069.46   6 
   0  -6  23-345.211 470.440   6 
   0  -6  22 19727.2 1397.62   6 
   0  -6  21 255.873 588.762   6 
   0  -6  20 1601.33 680.237   6 
   0  -6  19 16345.6 1480.39   6 
   0  -6  18 50.1159 695.300   6 
   0  -6  17 35826.8 2106.82   6 
   0  -6  16 17047.8 1510.83   6 
   0  -6  16 14327.2 3069.25  11 
   0  -6  15 21937.6 3806.34  11 
   0  -6  15 18084.0 1482.04   3 
   0  -6  14 51141.9 2279.32   3 
   0  -6  14 52481.8 5614.21  11 
   0   6 -14 45210.6 2091.50   2 
   0  -6  13 774.735 1133.64  11 
   0  -6  13 694.540 384.474   3 
   0   6 -13 2164.17 458.565   2 
   0  -6  12 30447.4 3866.62  11 
   0  -6  12 27541.2 1581.82   3 
   0   6 -12 26136.4 1559.68   2 
   0  -6  11 4020.51 773.052   3 
   0  -6  11 5814.00 2030.71  11 
   0  -6  10 9671.34 2101.55  11 
   0  -6   9 77662.5 5486.44  11 
   0  -6   8 2470.95 1137.37  11 
   0  -6   7 115997. 6045.30  11 
   0  -6   6 5112.01 1275.57  11 
   0   6  -6 2426.75 785.726  10 
   0  -6   5 64785.7 4256.69  11 
   0   6  -5 63239.4 3799.64  10 
   0  -6   4 61713.5 4086.87  11 
   0   6  -4 53940.9 3706.35  10 
   0  -6   3 1339.52 1039.92  11 
   0  -6   2 92677.1 4880.34  11 
   0  -6   1 16593.2 2216.39  11 
   0   6   2 24178.3 3545.60   1 
   0   6   3 104091. 6975.18   1 
   0   6   4 57586.9 5569.69   1 
   0   6   5 23352.9 3921.74   1 
   0   6   6 7370.56 2119.00   1 
   0   6   7 1408.91 1065.08   1 
   0   6   8 11765.2 1053.07   2 
   0   6   8 8520.64 2740.35   1 
   0   6   8 11423.8 1023.51   6 
   0   6   9 23250.2 3521.09  10 
   0   6   9 25236.2 3978.25   1 
   0   6   9 23762.4 1497.21   6 
   0   6   9 23128.1 1433.49   2 
   0   6  10 30517.5 1692.58   2 
   0   6  10 34658.8 4668.03   1 
   0   6  10 28796.4 4158.12  10 
   0   6  10 30824.5 1738.22   6 
   0   6  11 78771.7 6971.01  10 
   0   6  11 84205.9 7771.05   1 
   0   6  11 82136.3 2882.10   6 
   0   6  11 77317.9 2658.71   2 
   0   6  12-751.878 2491.89  10 
   0   6  12-159.148 622.369   6 
   0   6  12-1190.99 583.947   2 
   0   6  12 1507.85 1725.34   1 
   0   6  13 37323.0 2079.71   6 
   0   6  13 38362.0 1950.07   2 
   0   6  13 35521.3 5345.34   1 
   0   6  14 39797.3 2150.44   6 
   0   6  14 38454.7 1936.79   2 
   0   6  15 502.142 644.299   6 
   0   6  16 38215.7 2103.53   6 
   0   6  17 882.387 715.092   6 
   0   6  18 1211.40 609.414   6 
   0   6  19 4941.76 849.590   6 
   0   6  20 233.678 428.282   6 
   0   6  21 18815.1 1280.81   8 
   0  -6 -21 17844.2 1002.30   4 
   0   6  21 17909.4 1176.67   6 
   0   6  22 1038.32 435.771   8 
   0  -6 -22 473.274 234.055   4 
   0  -7  24 291.279 270.053   6 
   0  -7  23 5036.41 658.816   6 
   0  -7  22-21.6862 455.185   6 
   0  -7  21 1673.05 561.686   6 
   0  -7  20 2238.60 722.607   6 
   0  -7  19 3575.21 798.408   6 
   0  -7  18 52449.3 2448.51   6 
   0  -7  17 8209.98 1100.41   6 
   0  -7  16 42340.8 2138.24   3 
   0  -7  16 42304.1 2223.02   6 
   0  -7  15 55061.6 2371.86   3 
   0  -7  15 51343.4 5745.26  11 
   0   7 -15 50398.0 2260.29   2 
   0  -7  14-413.216 526.380   3 
   0   7 -14-1231.91 495.489   2 
   0  -7  14 126.320 860.427  11 
   0  -7  13 42567.4 4747.68  11 
   0  -7  13 43994.3 2105.83   3 
   0   7 -13 40506.0 2028.17   2 
   0  -7  12 32458.8 1782.42   3 
   0   7 -12 28574.0 1663.25   2 
   0  -7  12 27728.5 3909.65  11 
   0  -7  11 353.651 891.314  11 
   0  -7  11 1329.85 610.957   3 
   0   7 -11 1256.35 517.530   2 
   0   7 -10 23282.2 1479.25   2 
   0  -7  10 24810.4 1498.95   3 
   0  -7  10 22498.5 3383.26  11 
   0  -7   9 4160.22 1337.87  11 
   0   7  -9 4041.12 692.302   2 
   0  -7   8 12528.8 2526.73  11 
   0   7  -8 16256.0 1142.02   2 
   0  -7   7 357.122 872.823  11 
   0  -7   6 50193.8 4094.23  11 
   0  -7   5 35372.1 3251.33  11 
   0   7  -5 33008.3 3132.32  10 
   0  -7   4 39103.7 3411.24  11 
   0   7  -4 35713.0 3322.29  10 
   0   7  -3 101796. 5874.32  10 
   0  -7   3 107948. 5514.06  11 
   0   7  -2 11252.1 2037.57  10 
   0   7  -1 18063.2 2664.96  10 
   0   7   4 6439.84 985.440   2 
   0  -7  -4 5872.32 797.287   4 
   0  -7  -5 411.783 420.454   4 
   0   7   5 307.374 591.095   2 
   0  -7  -6 13265.5 1089.40   4 
   0   7   6 12896.6 1274.61   2 
   0   7   6 12816.6 2612.91  10 
   0   7   6 12377.3 2795.48   1 
   0   7   7 1662.29 501.811   6 
   0   7   7 229.178 1297.58   1 
   0   7   7 1434.33 703.924   2 
   0   7   7 3106.49 1621.02  10 
   0   7   8 6628.11 2442.94   1 
   0   7   8 4239.60 1738.47  10 
   0   7   8 3074.24 790.427   2 
   0   7   8 3355.04 784.375   6 
   0   7   9 38799.6 2059.77   6 
   0   7   9 37962.0 5382.40   1 
   0   7   9 38441.0 2061.39   2 
   0   7   9 32556.9 4437.60  10 
   0   7  10 54051.5 2462.36   6 
   0   7  10 53462.2 2423.21   2 
   0   7  10 47267.9 5515.43  10 
   0   7  11 541.480 666.689   6 
   0   7  11 889.707 1154.51  10 
   0   7  11 938.020 757.775   2 
   0   7  12 45724.9 2341.75   6 
   0   7  12 47464.3 2320.79   2 
   0   7  13 21033.6 1667.69   6 
   0   7  13 18801.9 1533.39   2 
   0   7  14 6190.06 1094.62   6 
   0   7  14 6665.16 1069.17   2 
   0   7  15 42464.0 2257.03   6 
   0   7  16 397.571 695.174   6 
   0  -7 -17 1620.45 517.454   4 
   0   7  17 579.651 510.826   6 
   0   7  18 4774.55 756.589   6 
   0   7  18 4825.77 793.184   8 
   0  -7 -18 4620.71 671.247   4 
   0   7  19 524.104 408.923   8 
   0  -7 -19 274.244 345.767   4 
   0   7  20 6870.50 747.204   8 
   0  -7 -20 5994.83 614.124   4 
   0  -8  23 1340.62 373.009   6 
   0  -8  22 281.144 368.024   6 
   0  -8  21 661.550 436.112   6 
   0  -8  20 1219.58 530.958   6 
   0  -8  19 21213.5 1457.11   6 
   0  -8  18 30.9092 550.381   6 
   0  -8  17 38623.7 2099.04   6 
   0  -8  16 33746.5 1890.18   3 
   0  -8  16 38083.4 2089.15   6 
   0   8 -15 14845.3 1310.00   2 
   0  -8  15 16707.9 1367.03   3 
   0   8 -14 77709.2 2776.64   2 
   0  -8  14 80590.7 2863.74   3 
   0  -8  13 6821.36 946.894   3 
   0   8 -13 6849.99 962.454   2 
   0  -8  12 5836.15 896.904   3 
   0   8 -12 5438.43 887.974   2 
   0  -8  11 43015.7 2069.24   3 
   0   8 -11 40271.4 2003.00   2 
   0  -8  10 44897.7 2085.25   3 
   0   8 -10 41671.8 2057.44   2 
   0   8  -9 1402.27 634.686   2 
   0   8  -8 1982.04 549.010   2 
   0   8  -7 32411.0 1746.34   2 
   0   8  -6 13224.8 1176.18   2 
   0   8  -5 60861.6 2336.21   2 
   0   8  -4 55798.7 4662.24  10 
   0   8  -4 53675.1 2209.40   2 
   0  -8   3 728.889 403.330   4 
   0   8  -3 274.043 386.527   2 
   0   8  -2 15331.9 1246.85   2 
   0   8  -2 16248.3 3001.45  10 
   0  -8   2 14068.4 1114.67   4 
   0   8  -1 43980.0 2094.61   2 
   0   8  -1 37665.8 4046.66  10 
   0  -8   1 44164.5 1970.74   4 
   0   8   0 3962.48 832.007   2 
   0  -8   0 3679.14 728.525   4 
   0   8   0 4563.83 1481.67  10 
   0  -8  -1 71815.3 2721.25   4 
   0   8   1 79559.6 6185.76  10 
   0   8   1 79972.3 2808.75   2 
   0   8   2 38642.2 2050.68   2 
   0  -8  -2 41115.4 2193.26   4 
   0   8   3 7308.15 2857.59  10 
   0  -8  -3 6053.61 1020.12   4 
   0   8   3 5583.96 1001.48   2 
   0  -8  -4 1597.58 767.929   4 
   0   8   4 1174.72 778.449   2 
   0   8   4-60.5369 1928.59  10 
   0   8   5 251.572 1634.22  10 
   0   8   5 2360.57 861.916   2 
   0  -8  -5 2886.31 833.252   4 
   0   8   6 3505.09 1519.91  10 
   0   8   6 2504.79 885.536   2 
   0  -8  -6 1469.04 757.534   4 
   0   8   7-1953.53 1191.78  10 
   0  -8  -7 232.284 623.212   4 
   0   8   7-67.2771 796.711   2 
   0   8   8 12402.1 1492.07   2 
   0  -8  -8 12735.1 1314.12   4 
   0   8   8 11277.5 2635.29  10 
   0  -8  -9 27207.3 1777.44   4 
   0   8   9 27869.1 1972.55   2 
   0  -8 -10 84.1283 662.342   4 
   0   8  10 91.8665 725.483   2 
   0  -8 -11 50683.8 2350.93   4 
   0   8  11 48198.8 2476.55   2 
   0  -8 -12 2590.98 805.391   4 
   0   8  12 2476.42 903.311   2 
   0  -8 -13 21263.1 1535.08   4 
   0   8  13 19219.9 1495.90   2 
   0  -8 -14 26559.4 1658.22   4 
   0   8  14 27583.0 1620.59   2 
   0   8  15 1803.61 578.997   8 
   0  -8 -15 1889.39 652.428   4 
   0   8  16 5212.08 805.393   8 
   0  -8 -16 4131.96 720.661   4 
   0   8  17 2922.19 550.242   8 
   0  -8 -17 2072.59 557.468   4 
   0   8  18-571.145 366.566   8 
   0  -8 -18 443.057 387.579   4 
   0  -8 -19 6253.20 634.758   4 
   0  -9  22 1005.72 335.621   6 
   0  -9  21 286.614 332.223   6 
   0  -9  20 9323.01 838.652   6 
   0  -9  19-83.7766 366.584   6 
   0  -9  18 14399.6 1192.49   6 
   0  -9  17 8942.54 1038.19   6 
   0  -9  16 3554.37 799.777   6 
   0  -9  16 2675.79 644.682   3 
   0   9 -15 12936.6 1134.20   2 
   0  -9  15 12663.7 1176.03   3 
   0   9 -14 1782.65 656.690   2 
   0  -9  14 1637.70 610.838   3 
   0   9 -14 2761.06 626.215   5 
   0  -9  13 27405.4 1680.25   3 
   0   9 -13 26376.0 1676.00   2 
   0  -9  12 7121.20 990.544   3 
   0   9 -12 6225.98 913.559   2 
   0   9 -11 478.921 589.689   2 
   0  -9  11 602.263 562.565   3 
   0   9 -10 40280.7 2063.77   2 
   0  -9  10 40710.6 2038.21   3 
   0   9  -9 7836.77 1027.85   2 
   0   9  -8 53274.2 2332.70   2 
   0   9  -7 16491.9 1423.64   2 
   0   9  -6 44250.8 2151.51   2 
   0   9  -5 27444.9 1727.03   2 
   0   9  -4 416.001 563.945   2 
   0   9  -3 4887.15 1843.98  10 
   0   9  -3 5075.02 858.362   2 
   0  -9   2 7451.66 916.304   4 
   0   9  -2 6084.18 1031.69   2 
   0  -9   1 582.230 475.808   4 
   0   9  -1 360.093 613.997   2 
   0  -9   0 43683.7 2116.81   4 
   0   9   0 43872.7 2206.39   2 
   0   9   0 41924.0 4968.67  10 
   0   9   1 683.999 1664.19  10 
   0   9   1 217.474 672.990   2 
   0  -9  -1 962.679 585.166   4 
   0   9   2 66471.4 2694.36   2 
   0   9   2 58220.7 5625.68  10 
   0  -9  -2 62807.6 2633.93   4 
   0   9   3 49918.7 2423.74   2 
   0  -9  -3 45869.0 2358.66   4 
   0   9   3 46223.0 5312.94  10 
   0   9   4 16193.4 3387.86  10 
   0  -9  -4 12056.4 1391.75   4 
   0   9   4 11900.0 1355.41   2 
   0   9   5 37951.3 2197.42   2 
   0  -9  -5 39392.9 2347.97   4 
   0  -9  -6 1993.97 1047.64   4 
   0   9   6 2289.43 842.485   2 
   0   9   7 4642.85 993.825   2 
   0  -9  -7 3034.70 977.196   4 
   0   9   8 29626.8 1927.33   2 
   0  -9  -8 28408.8 2054.35   4 
   0   9   9 1953.47 803.679   2 
   0  -9  -9 2080.27 865.309   4 
   0  -9 -10 38172.7 2229.48   4 
   0   9  10 38739.5 2064.26   2 
   0  -9 -11 4708.43 979.505   4 
   0   9  11 2823.61 663.646   2 
   0  -9 -12 5160.84 925.889   4 
   0   9  12 5036.50 842.138   2 
   0  -9 -13 5756.76 879.692   4 
   0   9  13 5537.95 731.538   2 
   0  -9 -14 7520.47 979.187   4 
   0  -9 -15 9050.37 1003.20   4 
   0  -9 -16 482.429 370.736   4 
   0  -9 -17 3489.93 492.948   4 
   0 -10  20 3284.92 444.392   6 
   0 -10  19 15908.3 982.313   6 
   0 -10  18 10763.4 890.204   6 
   0 -10  17-159.123 361.617   6 
   0 -10  16 6374.88 878.893   6 
   0 -10  16 5354.57 742.332   3 
   0  10 -15 284.502 284.326   2 
   0 -10  15 114.179 418.755   3 
   0 -10  14 1860.02 560.062   3 
   0  10 -14 1195.96 449.310   2 
   0  10 -13 3660.02 724.287   2 
   0 -10  13 4698.88 813.241   3 
   0  10 -13 3503.44 598.869   5 
   0 -10  12 19895.5 1434.65   3 
   0  10 -12 20892.6 1464.67   2 
   0 -10  11 36960.7 1933.86   3 
   0  10 -11 36886.6 1947.79   2 
   0  10 -10 391.604 698.544   2 
   0 -10  10 488.203 566.498   3 
   0 -10   9 107531. 3276.18   3 
   0  10  -9 103641. 3290.00   2 
   0  10  -8 43349.1 2167.78   2 
   0  10  -7 6205.29 1082.28   2 
   0  10  -6 24970.8 1727.14   2 
   0  10  -5 13741.6 1336.27   2 
   0  10  -4 126.986 639.634   2 
   0  10  -3 3725.79 914.719   2 
   0  10  -2 3411.63 872.979   2 
   0  10  -1 621.266 713.053   2 
   0 -10   0 2834.37 788.654   4 
   0  10   0 2376.07 778.539   2 
   0  10   1 56979.5 2549.16   2 
   0 -10  -1 55032.5 2357.40   4 
   0 -10  -2 5951.53 988.898   4 
   0  10   2 5742.24 1064.99   2 
   0  10   3 44574.3 2266.56   2 
   0 -10  -3 41995.8 2156.64   4 
   0  10   4 33958.8 1981.91   2 
   0 -10  -4 37153.5 2062.84   4 
   0  10   5 3665.47 913.818   2 
   0 -10  -5 2582.82 816.464   4 
   0 -10  -6 10969.4 1256.69   4 
   0  10   6 12610.5 1319.46   2 
   0  10   7 34958.5 1947.89   2 
   0 -10  -7 35805.4 2028.43   4 
   0  10   8 1309.82 609.762   2 
   0 -10  -8 787.500 766.505   4 
   0 -10  -9 27813.8 1741.39   4 
   0  10   9 26108.5 1599.23   2 
   0 -10 -10 1993.88 702.571   4 
   0  10  10 1907.12 562.801   2 
   0  10  11-452.457 410.088   2 
   0 -10 -11 105.550 428.789   4 
   0  10  12-180.789 324.667   2 
   0 -10 -12-126.425 409.044   4 
   0 -10 -13 6758.71 749.556   4 
   0 -10 -14 6007.73 637.422   4 
   0 -10 -15 5092.26 510.256   4 
   0 -11  18 809.389 300.726   6 
   0 -11  17 5276.94 607.302   6 
   0 -11  16 300.390 317.023   6 
   0 -11  15-37.8763 343.113   6 
   0 -11  15 456.056 374.427   3 
   0  11 -14 76.0741 380.008   2 
   0 -11  14 81.9749 266.107   3 
   0  11 -13 5180.18 737.589   2 
   0 -11  13 4362.42 675.913   3 
   0 -11  12 26047.0 1479.75   3 
   0  11 -12 24504.5 1466.90   2 
   0  11 -11 306.647 540.474   2 
   0 -11  11 406.059 561.910   3 
   0 -11  10 40950.1 1904.33   3 
   0  11 -10 38463.8 1876.25   2 
   0  11  -9 2320.93 664.224   2 
   0 -11   9 3681.49 712.712   3 
   0  11  -8 10695.6 1176.26   2 
   0 -11   8 10964.6 1110.18   3 
   0  11  -7 38592.7 2035.25   2 
   0  11  -6 16271.6 1416.20   2 
   0  11  -5 7491.34 1068.13   2 
   0  11  -4 2624.34 808.645   2 
   0  11  -3 2165.64 865.871   2 
   0  11  -2 1149.68 633.056   2 
   0  11  -1 945.665 787.330   2 
   0  11   0 29812.1 1857.68   2 
   0  11   1-172.645 699.578   2 
   0  11   2 6032.30 1037.15   2 
   0  11   3 4107.65 893.686   2 
   0 -11  -3 3964.30 824.842   4 
   0 -11  -4 104.198 575.652   4 
   0  11   4-98.5458 535.677   2 
   0 -11  -5 29690.3 1649.60   4 
   0  11   5 29649.6 1720.08   2 
   0  11   6 16028.4 1274.59   2 
   0 -11  -6 16324.5 1234.82   4 
   0 -11  -7 955.131 562.594   4 
   0  11   7 1290.79 632.117   2 
   0  11   8 20557.9 1288.67   2 
   0 -11  -8 20033.1 1269.79   4 
   0  11   9 3008.77 557.032   2 
   0 -11  -9 2395.61 552.116   4 
   0  11  10 329.463 291.422   2 
   0 -11 -10 1543.14 454.134   4 
   0 -11 -11 680.164 321.829   4 
   0  11  11 408.743 286.481   2 
   0 -11 -12 5371.38 545.068   4 
   0 -12  15-362.469 220.918   6 
   0 -12  14 6336.72 580.744   6 
   0 -12  14 6847.73 624.275   3 
   0 -12  13 7071.22 679.706   6 
   0 -12  13 8438.14 732.671   3 
   0  12 -13 7891.34 730.982   2 
   0 -12  12 1491.69 413.145   3 
   0  12 -12 1685.35 460.797   2 
   0 -12  11 11785.4 907.698   3 
   0  12 -11 10116.8 886.993   2 
   0  12 -10 1551.42 540.038   2 
   0 -12  10 1495.18 475.049   3 
   0 -12   9 4952.63 694.396   3 
   0  12  -9 3609.63 659.322   2 
   0 -12   8 2447.85 606.590   3 
   0  12  -8 2572.60 659.506   2 
   0  12  -7 8340.75 951.543   2 
   0 -12   7 8369.85 897.427   3 
   0  12  -6 12758.5 1157.04   2 
   0  12  -5 938.190 547.153   2 
   0  12  -4 11169.6 1104.19   2 
   0  12  -3 38241.5 1880.53   2 
   0  12  -2 397.319 598.061   2 
   0  12  -1 29431.4 1651.34   2 
   0  12   0 641.201 580.373   2 
   0  12   1 9412.14 1023.92   2 
   0  12   2 10089.6 1016.86   2 
   0  12   3 139.809 460.569   2 
   0  12   4 18640.5 1210.61   2 
   0  12   5 3986.83 634.336   2 
   0  12   6 3404.09 555.479   2 
   0  12   7 10927.2 793.585   2 
   0  12   8-82.1470 271.694   2 
   0  13 -11 5727.19 498.814   2 
   0 -13  11 5767.81 503.133   3 
   0  13 -10 3293.62 457.803   2 
   0 -13  10 3446.32 441.022   3 
   0  13  -9 1103.37 250.060   5 
   0  13  -9 1901.53 400.068   2 
   0 -13   9 1798.02 410.409   3 
   0 -13   8 1032.17 368.737   3 
   0  13  -8 783.944 387.172   2 
   0 -13   7 2151.68 447.021   3 
   0  13  -7 2196.40 482.247   2 
   0  13  -6 274.631 412.233   2 
   0 -13   6-286.472 339.770   3 
   0 -13   5 10157.7 799.479   3 
   0  13  -5 10997.8 883.916   2 
   0  13  -4 19979.5 1163.12   2 
   0 -13   4 20166.7 1102.80   3 
   0  13  -3 459.421 404.904   2 
   0  13  -2 29355.6 1391.16   2 
   0  13  -1 2884.42 568.695   2 
   0  13   0 1739.74 480.585   2 
   0  13   1 2401.96 489.819   2 
   0  13   2 1437.31 393.670   2 
   0  13   3 918.007 302.691   2 
   0  13   4-64.7053 230.445   2 
   0  13   5 590.272 255.739   2 
   1 -14   0 2610.54 336.529   3 
  -1  14   0 1879.67 365.584   2 
   1 -14   1 9233.06 573.951   3 
  -1  14  -1 9987.67 682.771   2 
  -1  14  -2 208.803 287.754   2 
   1 -14   2-40.7822 168.555   3 
   1 -14   3 7949.34 552.145   3 
  -1  14  -3 8295.35 644.998   2 
   1 -14   4 472.066 188.048   3 
  -1  14  -4 726.244 296.571   2 
  -1  14  -5 3623.24 467.931   2 
   1 -14   5 2763.97 317.272   3 
  -1  14  -6 5476.14 516.179   2 
  -1  14  -7 191.127 197.616   2 
  -1  13   6 2524.63 413.626   2 
  -1  13   5 3954.88 504.671   2 
  -1  13   4 830.768 363.246   2 
  -1  13   3 666.209 401.639   2 
  -1  13   2 624.177 394.433   2 
  -1  13   1 2347.00 593.411   2 
  -1  13   0 1392.77 523.856   2 
  -1  13  -1 7977.82 892.240   2 
  -1  13  -2 51812.3 1949.35   2 
  -1  13  -3 6118.66 811.230   2 
  -1  13  -4 12920.8 1055.40   2 
  -1  13  -5 8932.98 923.258   2 
   1 -13   5 8077.81 763.734   3 
  -1  13  -6 75.7163 433.117   2 
   1 -13   6 104.094 347.391   3 
   1 -13   7 1943.69 444.880   3 
  -1  13  -7 1768.31 514.693   2 
   1 -13   8 864.235 360.463   3 
  -1  13  -8 318.419 399.400   2 
  -1  13  -9 4811.03 619.767   2 
   1 -13   9 5050.20 556.800   3 
   1 -13  10 6806.68 615.866   3 
  -1  13 -10 7098.98 713.886   2 
   1 -13  11 706.055 265.577   3 
  -1  13 -11 1257.40 381.455   2 
  -1  13 -11 1011.27 212.039   5 
   1 -13  12 7708.29 517.011   3 
  -1  12   9 17629.9 927.693   2 
  -1  12   8-18.2792 276.673   2 
  -1  12   7 10457.8 863.015   2 
  -1  12   6 5425.81 710.200   2 
  -1  12   5 4436.56 719.672   2 
  -1  12   4 6028.46 824.111   2 
  -1  12   3 709.583 503.181   2 
  -1  12   2 5148.78 855.852   2 
  -1  12   1 2604.04 722.455   2 
  -1  12   0 10717.6 1127.67   2 
  -1  12  -1 33414.4 1819.53   2 
  -1  12  -2 514.202 675.999   2 
  -1  12  -3 24063.2 1604.14   2 
  -1  12  -4 9970.86 1168.58   2 
  -1  12  -5 4805.87 879.952   2 
  -1  12  -6 18737.3 1392.94   2 
  -1  12  -7 423.129 543.737   2 
   1 -12   7 586.996 480.521   3 
  -1  12  -8 12587.6 1175.67   2 
   1 -12   8 13048.6 1057.29   3 
  -1  12  -9 12882.5 1114.89   2 
   1 -12   9 11970.4 1009.55   3 
   1 -12  10 1886.74 532.170   3 
  -1  12 -10 1269.80 569.431   2 
  -1  12 -11 30152.7 1557.98   2 
  -1  12 -11 28558.0 1409.73   5 
   1 -12  11 33195.4 1469.09   3 
  -1  12 -12 1854.01 432.982   5 
  -1  12 -12 1961.29 531.349   2 
   1 -12  12 2100.62 471.515   3 
  -1  12 -13 4414.34 541.507   5 
  -1  12 -13 5958.54 720.817   2 
   1 -12  13 6005.58 634.577   3 
   1 -12  13 4767.08 573.987   6 
   1 -12  14 1754.92 345.722   6 
   1 -11 -14 3431.90 450.882   4 
   1 -11 -13 2112.73 442.272   4 
   1 -11 -12 3864.78 613.056   4 
   1 -11 -11 180.416 390.952   4 
  -1  11  11 489.369 255.177   2 
  -1  11  10 4237.91 628.934   2 
   1 -11 -10 4744.75 705.676   4 
  -1  11   9 4643.48 707.011   2 
   1 -11  -9 4899.63 781.364   4 
  -1  11   8 27844.0 1523.38   2 
   1 -11  -8 27017.7 1612.56   4 
   1 -11  -7 12161.2 1159.83   4 
  -1  11   7 11771.1 1138.62   2 
  -1  11   6 8772.28 1050.95   2 
   1 -11  -6 8768.95 1057.84   4 
  -1  11   5 22613.0 1552.18   2 
   1 -11  -5 26086.9 1643.88   4 
   1 -11  -4 10.4948 473.040   4 
  -1  11   4 336.743 712.946   2 
  -1  11   3 25176.0 1702.27   2 
   1 -11  -3 25266.4 1640.56   4 
   1 -11  -2 41560.7 2029.94   4 
  -1  11   2 41955.4 2155.69   2 
  -1  11   1 1540.36 885.001   2 
  -1  11   0 23249.3 1715.44   2 
  -1  11  -1 6311.66 1060.90   2 
  -1  11  -2 234.516 721.227   2 
  -1  11  -3 4519.43 1028.46   2 
  -1  11  -4 21220.4 1615.47   2 
  -1  11  -5 4513.42 978.684   2 
  -1  11  -6 1413.02 762.254   2 
  -1  11  -7 23777.1 1685.59   2 
  -1  11  -8 21968.6 1615.26   2 
   1 -11   8 20573.4 1398.80   3 
  -1  11  -9 8557.29 1118.58   2 
   1 -11   9 9815.90 1063.14   3 
   1 -11  10 29301.4 1621.70   3 
  -1  11 -10 28906.5 1731.71   2 
   1 -11  11-308.179 429.806   3 
  -1  11 -11 184.320 578.273   2 
  -1  11 -12 5831.12 869.055   2 
   1 -11  12 5180.17 697.435   3 
  -1  11 -13 3253.62 641.275   2 
  -1  11 -13 3525.83 642.908   5 
   1 -11  13 4041.58 653.125   3 
   1 -11  14-175.445 367.951   3 
   1 -11  14 312.174 378.514   6 
  -1  11 -14-716.037 423.584   2 
  -1  11 -14 249.453 340.798   5 
   1 -11  15 619.120 373.359   6 
   1 -11  16 3299.34 497.829   6 
   1 -11  17 5877.90 601.225   6 
   1 -10 -17 19084.8 880.836   4 
   1 -10 -16 16989.5 981.622   4 
   1 -10 -15 2611.65 607.598   4 
   1 -10 -14 4954.49 775.717   4 
   1 -10 -13 9532.10 1022.80   4 
  -1  10  12 819.776 335.562   2 
   1 -10 -12 1053.35 730.781   4 
   1 -10 -11 2073.49 827.693   4 
  -1  10  11 892.149 475.005   2 
  -1  10  10 3330.05 748.367   2 
   1 -10 -10 3950.42 933.972   4 
  -1  10   9 6681.30 936.715   2 
   1 -10  -9 6156.99 1212.88   4 
  -1  10   8 9038.31 1097.26   2 
   1 -10  -8 10823.3 1299.92   4 
  -1  10   7 55683.6 2411.40   2 
   1 -10  -7 54442.0 2657.40   4 
  -1  10   6 14296.3 1390.99   2 
   1 -10  -6 14755.8 1485.35   4 
  -1  10   5 7064.92 1088.40   2 
   1 -10  -5 8444.21 1210.15   4 
   1 -10  -4 62102.5 2656.58   4 
  -1  10   4 61378.9 2582.55   2 
  -1  10   3 50477.4 2370.29   2 
   1 -10  -3 48578.0 2306.12   4 
   1 -10  -2 491.775 602.729   4 
  -1  10   2 986.024 724.810   2 
  -1  10   1 59654.8 2573.69   2 
   1 -10  -1 56824.5 2388.33   4 
   1 -10   0 6640.45 970.981   4 
  -1  10   0 5360.86 1008.78   2 
  -1  10  -1 24905.4 1746.41   2 
  -1  10  -1 23028.2 3664.56  10 
   1 -10   1 26717.6 1672.94   4 
  -1  10  -2 1029.27 739.839   2 
  -1  10  -2-4124.11 1755.01  10 
  -1  10  -3 18522.6 1576.00   2 
  -1  10  -4 666.305 732.448   2 
  -1  10  -5 18028.1 1487.52   2 
  -1  10  -6 41654.1 2173.83   2 
  -1  10  -7 8901.50 1151.81   2 
  -1  10  -8 37119.8 2053.58   2 
  -1  10  -9 70868.5 2802.11   2 
   1 -10   9 72238.3 2621.78   3 
   1 -10  10 18.4164 500.383   3 
  -1  10 -10-693.435 712.992   2 
   1 -10  11 17596.3 1344.70   3 
  -1  10 -11 17075.0 1407.20   2 
   1 -10  12 11588.4 1099.55   3 
  -1  10 -12 13758.1 1286.98   2 
   1 -10  13 733.142 496.770   3 
  -1  10 -13 982.280 655.757   2 
  -1  10 -13 605.671 551.828   5 
  -1  10 -14 13658.0 1129.98   5 
  -1  10 -14 14122.9 1210.10   2 
   1 -10  14 14370.8 1144.97   3 
  -1  10 -15-29.6524 304.188   5 
   1 -10  15 534.393 418.853   3 
   1 -10  15-38.3750 343.663   6 
   1 -10  16 3541.13 691.403   6 
   1 -10  17 3270.14 584.798   6 
   1 -10  18 3176.18 529.465   6 
   1 -10  19 12958.1 871.508   6 
   1 -10  20 267.936 190.838   6 
   1  -9 -19 506.518 220.074   4 
   1  -9 -18 20106.7 1158.32   4 
   1  -9 -17 3257.88 627.051   4 
   1  -9 -16 368.348 483.888   4 
   1  -9 -15 9244.14 1007.75   4 
   1  -9 -14 1927.05 725.153   4 
   1  -9 -13 2277.61 734.236   4 
  -1   9  12 5274.74 822.529   2 
   1  -9 -12 8957.04 1164.45   4 
   1  -9 -11 3411.69 888.897   4 
  -1   9  11 4134.24 777.979   2 
  -1   9  10 23241.3 1594.31   2 
   1  -9 -10 22888.5 1703.09   4 
  -1   9   9 1888.77 837.445   2 
   1  -9  -9 1267.72 733.473   4 
   1  -9  -8 28305.7 1892.72   4 
  -1   9   8 33090.4 1951.25   2 
  -1   9   7 9086.05 1113.21   2 
   1  -9  -7 8405.55 1151.81   4 
  -1   9   6 2777.15 868.399   2 
   1  -9  -6 4359.46 940.787   4 
  -1   9   6 1044.98 1205.89  10 
   1  -9  -5 18778.4 1671.27   4 
  -1   9   5 18089.7 1425.30   2 
  -1   9   5 16283.9 3427.09  10 
   1  -9  -4 6238.70 1177.49   4 
  -1   9   4 6728.45 2094.38  10 
  -1   9   4 6298.06 1021.33   2 
   1  -9  -3 14921.6 1445.98   4 
  -1   9   3 14493.7 1334.40   2 
  -1   9   3 14962.0 3129.88  10 
  -1   9   2 56100.9 2419.10   2 
  -1   9   2 58935.7 5478.87  10 
   1  -9  -2 55007.0 2471.40   4 
   1  -9  -1 4527.45 793.171   4 
  -1   9   1 4821.49 909.259   2 
  -1   9   1 5698.63 1774.18  10 
   1  -9   0 78139.2 2706.48   4 
  -1   9   0 82678.2 2867.05   2 
  -1   9   0 73178.7 6087.83  10 
  -1   9  -1 173.939 520.780  10 
   1  -9   1 578.176 487.756   4 
  -1   9  -1 331.865 625.172   2 
  -1   9  -2 38413.5 1994.66   2 
  -1   9  -2 43155.2 4353.09  10 
   1  -9   2 38206.8 1839.54   4 
  -1   9  -3 6101.82 1591.82  10 
  -1   9  -3 5484.00 950.502   2 
  -1   9  -4 2404.11 707.083   2 
  -1   9  -5 22789.1 1574.02   2 
  -1   9  -6 19426.4 1486.41   2 
  -1   9  -7 5837.22 930.576   2 
  -1   9  -8 27017.8 1737.88   2 
  -1   9  -9 16657.7 1465.55   2 
  -1   9 -10 45551.4 2235.94   2 
   1  -9  10 52226.9 2239.21   3 
   1  -9  11-252.108 439.583   3 
  -1   9 -11-101.663 624.985   2 
   1  -9  12 16135.8 1271.05   3 
  -1   9 -12 14572.8 1370.91   2 
  -1   9 -13 22063.5 1509.65   5 
   1  -9  13 20429.0 1474.15   3 
  -1   9 -13 21087.2 1576.40   2 
   1  -9  14-64.8387 382.020   3 
  -1   9 -14 300.336 502.218   2 
  -1   9 -14 209.867 343.599   5 
  -1   9 -15 16869.8 1369.54   2 
   1  -9  15 17267.9 1363.73   6 
  -1   9 -15 17425.8 1239.84   5 
   1  -9  15 16525.9 1286.90   3 
   1  -9  16 8161.83 988.124   6 
  -1   9 -16 7015.55 909.930   5 
   1  -9  17 12856.4 1125.32   6 
   1  -9  18 31129.2 1617.66   6 
   1  -9  19-106.844 327.971   6 
   1  -9  20 9532.52 835.413   6 
   1  -9  21 504.862 292.455   6 
   1  -8 -20 1563.94 402.436   4 
  -1   8  19 7743.03 799.660   8 
   1  -8 -19 9764.32 854.268   4 
   1  -8 -18 82.0562 413.143   4 
  -1   8  18 708.348 490.764   8 
   1  -8 -17 5185.92 752.705   4 
  -1   8  17 4532.59 687.868   8 
   1  -8 -16 8071.41 944.731   4 
  -1   8  16 8083.93 970.507   8 
  -1   8  15 543.164 541.885   8 
   1  -8 -15-5.14236 563.345   4 
  -1   8  14 14532.1 1397.49   6 
  -1   8  14 15285.5 1343.66   8 
  -1   8  13 21288.3 1640.51   6 
  -1   8  12 18755.7 1576.81   6 
  -1   8  12 18984.4 1513.58   2 
  -1   8  11 76504.4 2972.73   6 
  -1   8  11 74994.5 2879.18   2 
  -1   8  10 126.695 656.699   2 
  -1   8  10 2067.54 2283.34  10 
  -1   8   9 42131.8 5448.58  10 
   1  -8  -9 42816.1 2103.66   4 
  -1   8   9 42728.4 2300.55   2 
  -1   8   8 52469.4 5778.08  10 
  -1   8   8 54099.7 2520.82   2 
   1  -8  -8 54479.5 2325.95   4 
  -1   8   7 3460.08 1573.12  10 
  -1   8   7 5495.64 1106.23   2 
   1  -8  -7 6614.76 918.832   4 
   1  -8  -6 1438.93 489.321   4 
  -1   8   6 814.057 688.894   2 
  -1   8   5 3496.87 779.025   2 
   1  -8  -5 2499.82 610.069   4 
   1  -8  -4 19824.2 1432.96   4 
  -1   8   4 20495.4 1518.55   2 
  -1   8   3 5104.26 1726.52  10 
   1  -8  -3 4979.36 845.201   4 
  -1   8   3 6271.43 956.294   2 
  -1   8   2 37285.0 1903.92   2 
  -1   8   2 37536.3 4563.56  10 
   1  -8  -2 38360.3 2022.16   4 
   1  -8  -1 89119.0 3006.29   4 
  -1   8   1 89110.5 6346.06  10 
  -1   8   1 90301.3 2868.48   2 
  -1   8   0-71.2861 754.939  10 
   1  -8   0 752.489 531.575   4 
  -1   8   0 644.404 427.851   2 
  -1   8  -1 83673.8 5836.55  10 
   1  -8   1 82334.9 2595.53   4 
  -1   8  -1 78390.0 2608.33   2 
  -1   8  -2 6164.52 871.455   2 
  -1   8  -2 7509.23 1666.59  10 
   1  -8   2 6291.93 752.524   4 
  -1   8  -3 1718.94 588.648   2 
   1  -8   3 1089.81 378.186   4 
  -1   8  -4 81590.2 2669.93   2 
  -1   8  -4 80514.5 5361.17  10 
  -1   8  -5 68371.3 4727.04  10 
  -1   8  -5 67952.8 2461.19   2 
  -1   8  -6 5859.86 802.970   2 
  -1   8  -7 18488.1 1363.90   2 
  -1   8  -8 8286.61 953.430   2 
  -1   8  -9 4943.66 852.786   2 
  -1   8 -10 25964.5 1676.83   2 
   1  -8  10 26961.4 1571.57   3 
   1  -8  11 23724.2 1510.38   3 
  -1   8 -11 23999.4 1606.39   2 
   1  -8  12 18052.5 1381.83   3 
  -1   8 -12 17589.0 1405.90   2 
  -1   8 -13 14420.1 1249.27   5 
   1  -8  13 13724.2 1226.41   3 
  -1   8 -13 12166.8 1211.36   2 
  -1   8 -14 29614.4 1830.41   2 
  -1   8 -14 33667.2 1824.55   5 
   1  -8  14 30382.0 1751.68   3 
  -1   8 -15 4839.23 857.068   2 
   1  -8  15 5301.53 843.719   3 
  -1   8 -15 4444.87 753.740   5 
   1  -8  15 5058.05 873.014   6 
   1  -8  16 22608.3 1594.31   6 
  -1   8 -16 23322.1 1492.48   5 
   1  -8  17 47417.0 2215.29   6 
   1  -8  18 241.176 486.799   6 
   1  -8  19 24185.7 1475.83   6 
   1  -8  20 1870.57 521.450   6 
   1  -8  21 451.958 351.876   6 
   1  -8  22 948.234 429.137   6 
   1  -8  23 2295.80 369.187   6 
   1  -7 -22 13455.4 781.849   4 
  -1   7  22 13262.1 851.772   8 
   1  -7 -21 2546.67 463.561   4 
  -1   7  21 2927.54 550.848   8 
   1  -7 -20 6970.38 764.439   4 
  -1   7  20 6691.40 877.981   8 
  -1   7  20 6923.21 810.341   6 
  -1   7  19 1732.55 574.128   6 
  -1   7  19 1856.21 722.140   8 
  -1   7  18 3081.95 718.875   6 
  -1   7  18 4125.07 871.766   8 
  -1   7  17 2908.92 686.624   6 
  -1   7  16 381.616 668.043   6 
  -1   7  15 52969.1 2454.95   6 
  -1   7  14 20738.6 1596.21   6 
  -1   7  13 35676.2 2030.36   6 
  -1   7  12 57986.9 2525.74   6 
  -1   7  12 51514.8 6156.09  10 
  -1   7  12 55140.8 2448.28   2 
  -1   7  11 252.762 529.315   6 
  -1   7  11-442.169 706.945   2 
  -1   7  11 523.743 2017.56  10 
  -1   7  10 33051.3 1910.29   2 
  -1   7  10 36324.7 4595.67  10 
  -1   7  10 36712.8 1942.93   6 
  -1   7   9 25340.6 1622.04   6 
  -1   7   9 24921.4 1658.94   2 
  -1   7   9 28630.7 4227.82  10 
  -1   7   8 3267.22 787.015   2 
  -1   7   8 2890.78 696.534   6 
  -1   7   8 3667.64 1364.47  10 
  -1   7   7 20583.9 3282.07  10 
  -1   7   7 17660.1 1447.17   2 
  -1   7   7 19193.0 1365.84   6 
  -1   7   6 6055.46 828.046   6 
  -1   7   6 6644.33 2189.35  10 
  -1   7   5 49077.1 4713.67  10 
  -1   7   4-84.2725 899.296  10 
  -1   7   3 67999.6 5456.34  10 
  -1   7   2 55891.9 4703.11  10 
  -1   7   1 7260.54 1893.22  10 
  -1   7   0 151058. 7421.49  10 
  -1   7  -1 10753.9 2050.64  10 
  -1   7  -2 15283.1 2347.83  10 
  -1   7  -3 85281.3 5127.33  10 
  -1   7  -4 23667.5 2645.14  10 
  -1   7  -5 41519.6 3508.86  10 
   1  -7   6 46208.5 3675.94  11 
   1  -7   7 711.084 548.365  11 
   1  -7   8 10421.7 1868.15  11 
   1  -7   9 23026.1 2945.99  11 
  -1   7  -9 21368.4 1411.24   2 
   1  -7  10 7800.83 851.273   3 
   1  -7  10 8936.97 1871.02  11 
  -1   7 -10 7947.91 965.825   2 
  -1   7 -11 8548.11 991.445   2 
   1  -7  11 8995.26 951.311   3 
   1  -7  11 7491.19 1937.55  11 
   1  -7  12 22195.4 1449.49   3 
   1  -7  12 19801.0 3145.56  11 
  -1   7 -12 20166.0 1449.83   2 
  -1   7 -13 57058.3 2382.52   5 
  -1   7 -13 56143.5 2421.31   2 
   1  -7  13 58916.9 2357.15   3 
   1  -7  14 2022.51 942.082  11 
   1  -7  14 687.300 663.814   3 
  -1   7 -14 1158.28 677.135   2 
  -1   7 -14 394.796 513.893   5 
   1  -7  15 37418.7 4574.43  11 
   1  -7  15 43981.7 2237.53   6 
  -1   7 -15 42377.8 2050.06   5 
   1  -7  15 42277.7 2052.89   3 
  -1   7 -16 28214.7 1685.68   5 
   1  -7  16 26398.0 1785.09   6 
   1  -7  17 2597.86 690.562   6 
   1  -7  18 32216.1 1919.03   6 
   1  -7  19 2472.48 755.318   6 
   1  -7  20 1518.55 655.687   6 
   1  -7  21 1141.11 501.826   6 
   1  -7  22-167.773 380.471   6 
   1  -7  23 5256.20 616.771   6 
   1  -7  24-22.7111 197.031   6 
  -1   6  23 10417.6 908.665   8 
   1  -6 -23 11374.6 705.243   4 
  -1   6  22 3889.70 603.276   6 
  -1   6  22 3645.65 730.077   8 
  -1   6  21 11839.4 1042.95   6 
  -1   6  21 11283.2 1170.89   8 
  -1   6  20 328.431 643.247   8 
  -1   6  20-335.312 520.136   6 
  -1   6  19 2404.02 693.071   6 
  -1   6  18 1233.14 711.273   6 
  -1   6  17 3521.69 911.460   6 
  -1   6  16 30170.5 1888.19   6 
  -1   6  15 1801.01 815.191   6 
  -1   6  14 30772.0 1849.58   6 
  -1   6  13 59180.0 2451.56   6 
  -1   6  13 56959.7 6275.71  10 
  -1   6  12 2025.67 690.606   6 
  -1   6  12 980.311 1222.10  10 
  -1   6  11 28377.4 4661.13   1 
  -1   6  11 26282.7 1607.60   6 
  -1   6  11 21229.1 4002.37  10 
  -1   6  10 1059.12 1902.47  10 
  -1   6  10 4708.16 780.157   6 
  -1   6  10 5285.30 2387.09   1 
  -1   6   9 16562.0 1188.46   6 
  -1   6   9 17432.9 3765.89   1 
  -1   6   9 17823.4 3271.31  10 
  -1   6   8 6271.75 2103.77  10 
  -1   6   8 9656.89 3306.26   1 
  -1   6   7 566.882 1065.98   1 
  -1   6   7-1126.88 1347.20  10 
  -1   6   6 47534.5 4405.19  10 
  -1   6   6 52721.3 5212.04   1 
  -1   6   5 7675.83 2038.81  10 
  -1   6   4 77394.9 5308.35  10 
  -1   6   3 17392.1 2554.73  10 
  -1   6   2 3808.74 1215.82  10 
  -1   6   1 187241. 7537.73  10 
  -1   6   0 1552.53 1351.43  10 
  -1   6  -1 31541.9 3049.98  10 
   1  -6   1 27224.7 2485.11  11 
  -1   6  -2 18059.6 2227.08  10 
   1  -6   2 25420.3 2373.19  11 
  -1   6  -3 9938.98 1702.71  10 
   1  -6   3 13074.6 1577.92  11 
  -1   6  -4 138092. 5657.77  10 
   1  -6   4 145074. 5607.53  11 
   1  -6   5 42217.2 3319.73  11 
  -1   6  -5 42176.6 3130.72  10 
  -1   6  -6 42328.8 2917.47  10 
   1  -6   6 43628.4 3413.81  11 
   1  -6   7 96266.9 5307.08  11 
   1  -6   8 38305.6 3593.03  11 
   1  -6   9 9557.14 1947.66  11 
   1  -6  10 5696.59 1918.46  11 
   1  -6  11 6203.84 1780.29  11 
  -1   6 -12 94605.1 3014.59   2 
   1  -6  12 102529. 3017.59   3 
   1  -6  13-1136.40 1139.26  11 
  -1   6 -13-412.613 549.507   2 
   1  -6  13-74.4693 445.560   3 
  -1   6 -13 1600.41 384.726   5 
  -1   6 -14 48577.6 2229.42   5 
  -1   6 -14 45448.4 2254.70   2 
   1  -6  14 45371.5 2161.98   3 
   1  -6  14 49880.2 2395.18   6 
   1  -6  14 46459.1 5298.00  11 
  -1   6 -15 10797.8 1057.35   5 
   1  -6  15 13882.0 3294.16  11 
   1  -6  15 11027.0 1222.45   6 
   1  -6  16 8961.71 2601.68  11 
   1  -6  16 8055.65 1098.36   6 
  -1   6 -16 8006.10 958.823   5 
   1  -6  17 34698.8 2083.59   6 
   1  -6  18-183.558 494.781   6 
   1  -6  19 13538.0 1342.33   6 
   1  -6  20 9284.48 1121.66   6 
   1  -6  21 794.792 512.084   6 
   1  -6  22 22362.0 1417.22   6 
   1  -6  23 1754.72 531.042   6 
   1  -6  24 33636.6 1384.40   6 
   1  -6  25 5026.41 441.273   6 
  -1   5  24 12823.5 1148.80   8 
  -1   5  24 14554.0 917.084   6 
  -1   5  23 688.338 741.099   8 
  -1   5  23 333.908 431.592   6 
  -1   5  22 33651.8 1653.26   6 
  -1   5  22 31850.6 2051.34   8 
  -1   5  21 584.031 571.391   6 
  -1   5  20 8185.91 1012.73   6 
  -1   5  19 4743.44 897.592   6 
  -1   5  18 516.458 630.303   6 
  -1   5  17 20332.3 1598.60   6 
  -1   5  16 2033.92 820.704   6 
  -1   5  15 23691.5 1649.64   6 
  -1   5  14 42548.8 2050.76   6 
  -1   5  13 28820.6 1673.19   6 
   1  -5 -13 27051.5 1613.37   5 
  -1   5  13 22638.8 4341.71   1 
  -1   5  13 22556.8 3142.28  10 
   1  -5 -12 100588. 2999.18   5 
  -1   5  12 106991. 3013.33   6 
  -1   5  12 110861. 7271.94  10 
  -1   5  12 115588. 8154.36   1 
  -1   5  11 2280.00 1731.71   1 
  -1   5  11 796.426 465.121   6 
  -1   5  11 1179.58 1320.42  10 
  -1   5  10 93182.5 7078.72  10 
  -1   5  10 86921.6 6497.11   1 
  -1   5   9 20428.4 3262.42   1 
  -1   5   9 23514.7 3798.82  10 
  -1   5   8 10881.8 2512.61   1 
  -1   5   8 11090.5 2450.59  10 
  -1   5   7 36652.1 4003.64   1 
  -1   5   7 33660.0 3726.48  10 
  -1   5   6 21089.8 3178.83   1 
  -1   5   5 42030.9 4159.94   1 
  -1   5   4 11359.1 2239.04   1 
  -1   5   3 4681.62 1784.89   1 
  -1   5   0 16184.4 2058.37  10 
   1  -5   0 18195.5 1600.96  11 
   1  -5   1 2713.31 860.418  11 
  -1   5  -1 2913.80 982.531  10 
   1  -5   2 77392.4 3576.02  11 
  -1   5  -2 72381.1 3869.86  10 
  -1   5  -3 454160. 9337.18  10 
   1  -5   3 463135. 8809.65  11 
  -1   5  -4 13681.0 1687.17  10 
   1  -5   4 14567.3 1735.77  11 
   1  -5   5 207026. 6760.77  11 
  -1   5  -5 197564. 5847.64  10 
  -1   5  -6 17521.5 1718.05  10 
   1  -5   6 19396.9 2211.83  11 
   1  -5   7 85585.1 5140.29  11 
   1  -5   8 6776.11 1727.15  11 
   1  -5   9 39226.5 3857.80  11 
   1  -5  10 7093.93 1676.24  11 
   1  -5  11 79992.8 6381.31  11 
   1  -5  12 3193.99 1770.95  11 
   1  -5  13 317.978 440.186   6 
   1  -5  13 636.321 642.917  11 
  -1   5 -14 4550.51 932.378   5 
   1  -5  14 4485.98 913.794   6 
   1  -5  14 4142.06 2010.43  11 
   1  -5  15 30609.3 5059.45  11 
   1  -5  15 32548.3 2137.83   6 
  -1   5 -15 33675.9 2023.29   5 
   1  -5  16 31743.3 4935.73  11 
  -1   5 -16 28551.3 1858.21   5 
   1  -5  16 28561.4 2093.58   6 
   1  -5  17 30838.8 2125.05   6 
   1  -5  17 34535.6 5261.66  11 
   1  -5  18 19688.3 1677.70   6 
   1  -5  19 2550.73 772.208   6 
   1  -5  20 3429.62 846.468   6 
   1  -5  21 47991.5 2343.76   6 
   1  -5  22 2177.67 649.968   6 
   1  -5  23 59027.3 2209.48   6 
   1  -5  24 5325.87 644.068   6 
   1  -5  25 3288.40 450.403   6 
  -1   4  25 1861.19 585.641   8 
  -1   4  25 1921.99 404.861   6 
  -1   4  24 11720.0 1159.35   8 
  -1   4  24 16821.6 1101.43   6 
  -1   4  23 37341.2 2194.66   8 
  -1   4  23 41107.4 1800.76   6 
  -1   4  22 349.124 489.825   6 
  -1   4  21 28343.8 1742.12   6 
  -1   4  20 10554.5 1198.62   6 
  -1   4  19 26.6475 639.079   6 
  -1   4  18 64564.2 2659.49   6 
  -1   4  17 5138.85 959.144   6 
  -1   4  16 15937.2 1396.53   6 
  -1   4  15 35710.9 1877.30   6 
  -1   4  14 19372.9 1372.72   6 
  -1   4  13 27773.8 1548.75   6 
  -1   4  13 28370.5 3331.34  10 
  -1   4  13 23532.9 3454.77   1 
  -1   4  12 9000.66 1850.48  10 
  -1   4  12 8685.17 2223.77   1 
  -1   4  11 111429. 6217.90  10 
  -1   4  11 104174. 6485.02   1 
  -1   4  10 55133.1 4486.72  10 
  -1   4  10 54789.6 4549.38   1 
  -1   4   9 2850.21 1227.27  10 
  -1   4   9 860.971 1056.54   1 
  -1   4   8 94458.4 5392.01   1 
  -1   4   7 4401.96 1715.00   1 
  -1   4   6 84495.4 4902.39   1 
  -1   4   5 93095.0 4953.88   1 
  -1   4   4 216.957 1065.35   1 
  -1   4   3 250996. 8060.98   1 
  -1   4   2 50677.2 3787.65   1 
   1  -4   0 43300.0 2005.67  11 
  -1   4  -1 81111.4 3791.00  10 
   1  -4   1 84651.2 3325.40  11 
  -1   4  -2 142882. 4856.19  10 
   1  -4   2 146271. 4278.61  11 
  -1   4  -3 4225.11 993.996  10 
   1  -4   3 4608.89 1058.63  11 
   1  -4   4 301856. 7481.88  11 
  -1   4  -4 279460. 6621.78  10 
   1  -4   5 16463.7 2060.74  11 
  -1   4  -5 17655.7 1708.39  10 
  -1   4  -6 50570.2 2606.02  10 
   1  -4   6 51832.2 3723.47  11 
  -1   4  -7 82552.2 2859.67  10 
   1  -4   7 78626.8 4667.02  11 
   1  -4   8 22983.4 2852.95  11 
   1  -4   9 6353.46 1822.10  11 
   1  -4  10 69125.4 5057.63  11 
   1  -4  11 22583.0 3232.50  11 
   1  -4  12 30228.6 3698.89  11 
   1  -4  13 8184.80 2150.86  11 
   1  -4  14 24611.8 3779.14  11 
   1  -4  14 23873.5 1546.84   6 
   1  -4  15 2213.41 1484.92  11 
  -1   4 -15 666.057 264.186   5 
   1  -4  15 1112.87 412.606   6 
   1  -4  15 907.812 342.367   9 
   1  -4  16 35741.3 1754.84   9 
   1  -4  16 32401.2 4782.23  11 
  -1   4 -16 31786.6 1888.64   5 
   1  -4  16 35804.8 2052.42   6 
   1  -4  17 3677.84 937.067   6 
   1  -4  17-89.0467 304.913  11 
   1  -4  18-4686.33 2634.83  11 
   1  -4  18-82.8919 596.112   6 
   1  -4  19 18898.2 1704.13   6 
   1  -4  20 50931.7 2727.39   6 
   1  -4  21 110.117 546.082   6 
   1  -4  22 67549.6 2786.54   6 
   1  -4  23 7153.51 954.949   6 
   1  -4  24 9506.07 962.723   6 
   1  -4  25 4884.31 609.986   6 
   1  -4  26 957.544 293.882   6 
  -1   3  26 3730.40 552.990   8 
  -1   3  26 3279.08 461.026   6 
  -1   3  25 4033.80 725.784   8 
  -1   3  25 4874.54 638.672   6 
  -1   3  24 2542.12 752.847   8 
  -1   3  24 2399.81 604.124   6 
  -1   3  23 16737.9 1305.04   6 
  -1   3  22 38786.1 1966.74   6 
  -1   3  21 2990.36 817.578   6 
  -1   3  20 14160.1 1384.00   6 
  -1   3  19 87673.9 3107.60   6 
  -1   3  18 9950.73 1192.95   6 
  -1   3  17 12461.9 3037.43  11 
  -1   3  17 10787.4 1206.66   6 
  -1   3  16 49833.6 2217.25   6 
  -1   3  16 49103.4 5137.61  11 
  -1   3  15 7371.26 1840.09  11 
  -1   3  15 12596.7 1104.31   6 
  -1   3  14 7510.38 915.949   6 
  -1   3  14 6207.14 1710.86  11 
  -1   3  13 3021.60 1302.58   1 
  -1   3  12 8298.47 1902.80   1 
  -1   3  12 11681.6 1878.07  10 
  -1   3  11 196.888 296.938  10 
  -1   3  11 7267.71 1635.78   1 
  -1   3  10 77891.7 4631.72   1 
  -1   3  10 75479.5 4401.46  10 
  -1   3   9 1215.09 1092.54   1 
  -1   3   9-6.80757 851.886  10 
  -1   3   8 88967.3 4487.75   1 
  -1   3   7 623928. 11317.9   1 
  -1   3   6 151068. 5423.83   1 
  -1   3   5 74441.1 3732.74   1 
  -1   3   4 36797.8 2653.77   1 
  -1   3   3 1325.63 957.005   1 
  -1   3   2 254502. 6919.67   1 
   1  -3   0 133328. 2775.00  11 
  -1   3   0 142611. 4968.25  10 
   1  -3   1 246545. 4586.44  11 
  -1   3  -1 253145. 6087.59  10 
  -1   3  -2 141180. 4261.60  10 
   1  -3   2 146010. 4073.73  11 
   1  -3   3 139311. 4295.69  11 
  -1   3  -3 133972. 3811.73  10 
  -1   3  -4 6710.46 884.136  10 
   1  -3   4 6587.82 1182.82  11 
   1  -3   5 282927. 6752.44  11 
  -1   3  -5 264240. 4651.01  10 
  -1   3  -6 451191. 5460.06  10 
   1  -3   6 450059. 9108.37  11 
  -1   3  -7 1412.31 325.965  10 
   1  -3   7 1901.61 1077.70  11 
   1  -3   8 67305.5 4078.92  11 
   1  -3   9 111765. 5544.21  11 
   1  -3  10 13748.5 2175.33  11 
   1  -3  10 11961.8 1535.45   1 
   1  -3  11 182701. 7987.71  11 
   1  -3  11 181951. 6268.69   1 
   1  -3  12 718.285 614.181  11 
   1  -3  13 58721.8 5155.23  11 
   1  -3  14 32341.7 4084.96  11 
   1  -3  15 1910.28 716.579   6 
   1  -3  15 2800.98 1339.43  11 
   1  -3  15 1857.53 550.318   9 
  -1   3 -16 8488.80 859.933   5 
   1  -3  16 9209.00 2384.65  11 
   1  -3  16 9923.66 1051.62   6 
   1  -3  16 8128.63 962.359   9 
   1  -3  17 3926.96 1921.55  11 
   1  -3  17 4725.82 890.558   6 
   1  -3  18 49762.1 2392.77   6 
   1  -3  18 47278.0 6235.76  11 
   1  -3  19 23259.7 1739.90   6 
   1  -3  20 7178.80 1109.21   6 
   1  -3  21 65246.9 2869.32   6 
   1  -3  22 2601.67 814.938   6 
   1  -3  23 24811.4 1734.62   6 
   1  -3  24 8852.99 990.466   6 
   1  -3  25 873.657 398.210   6 
   1  -3  26 7098.23 614.122   6 
  -1   2  27 6285.54 595.875   6 
  -1   2  26 8263.23 773.991   6 
  -1   2  26 7742.69 757.949   8 
  -1   2  25 1986.66 516.816   6 
  -1   2  25 1876.80 566.357   8 
  -1   2  24 6391.65 968.846   8 
  -1   2  24 7070.34 899.358   6 
  -1   2  23 9560.33 1079.02   6 
  -1   2  22 8188.52 1097.25   6 
  -1   2  21 27110.7 1807.81   6 
  -1   2  20 66790.9 2755.92   6 
  -1   2  19 317.464 645.307   6 
  -1   2  18 122101. 3563.31   6 
  -1   2  18 115162. 8814.26  11 
  -1   2  17 72278.5 2711.13   6 
  -1   2  17 70095.4 6450.17  11 
  -1   2  16 30026.1 1676.40   6 
  -1   2  16 29602.1 3871.80  11 
  -1   2  15 52069.6 4887.10  11 
  -1   2  15 54001.5 2151.87   6 
  -1   2  14 289.829 730.400  11 
  -1   2  12 1880.06 1000.34   1 
  -1   2  11 45669.4 2906.70  10 
  -1   2  11 41336.2 3174.49   1 
  -1   2  10 21036.9 2263.88   1 
  -1   2  10 22734.2 2076.30  10 
  -1   2   9 25457.7 2186.65   1 
  -1   2   9 30072.0 2345.94  10 
  -1   2   8 168740. 5211.10  10 
  -1   2   8 168327. 5233.98   1 
  -1   2   7 179985. 5252.62  10 
  -1   2   7 179955. 5158.76   1 
  -1   2   6 300174. 6318.67   1 
  -1   2   5 389139. 6870.07   1 
  -1   2   4 216963. 5017.02   1 
  -1   2   3 94333.9 3347.19   1 
  -1   2   2 89068.2 3442.01   1 
  -1   2   2 87672.4 3061.05  10 
  -1   2   1 1355.55 598.117  10 
  -1   2   0 56518.0 2224.59  10 
   1  -2   0 57038.2 1432.89  11 
  -1   2  -1 327.937 479.879  10 
   1  -2   1 667.538 380.319  11 
   1  -2   2 311617. 4559.37  11 
  -1   2  -2 300736. 4500.37  10 
  -1   2  -3 10638.1 880.936  10 
  -1   2  -4 116328. 2527.42  10 
  -1   2  -5 6614.55 617.622  10 
   1  -2   8 33381.4 2339.36   1 
   1  -2   9 25980.8 2211.31   1 
   1  -2  10 29853.8 2472.22   1 
   1  -2  11 6787.91 1394.91   1 
   1  -2  11 6697.14 1617.75  11 
   1  -2  12 52909.9 3493.25   1 
   1  -2  12 61565.0 4768.25  11 
   1  -2  13 47653.4 4504.16  11 
   1  -2  14 66257.8 5630.00  11 
   1  -2  15 46135.0 2160.73   9 
   1  -2  15 47149.1 2084.28   6 
   1  -2  15 41875.0 4736.75  11 
  -1   2 -16 2460.46 549.805   5 
   1  -2  16 1850.45 568.790   6 
   1  -2  16 601.494 1776.09  11 
   1  -2  17 13393.3 3224.32  11 
   1  -2  17 11080.1 1138.86   6 
   1  -2  18 3115.84 814.197   6 
   1  -2  18 4633.92 2035.90  11 
   1  -2  19 3524.40 826.040   6 
   1  -2  20 20110.6 1616.85   6 
   1  -2  21 1115.71 653.622   6 
   1  -2  22 28613.6 1897.61   6 
   1  -2  23 1278.69 653.365   6 
   1  -2  24 4905.59 891.526   6 
   1  -2  25 14564.7 1095.87   6 
   1  -2  26 270.419 284.541   6 
  -1   1  27 23145.5 1197.94   6 
  -1   1  26 8312.57 747.249   8 
  -1   1  26 10967.6 931.775   6 
  -1   1  25 1260.45 548.560   8 
  -1   1  25 1658.05 596.902   6 
  -1   1  24 20895.6 1498.93   8 
  -1   1  24 22380.7 1483.02   6 
  -1   1  23 1966.73 693.641   6 
  -1   1  22-68.7981 716.325   6 
  -1   1  21 10471.0 1282.91   6 
  -1   1  20 2974.32 899.027   6 
  -1   1  19 43159.3 5914.53  11 
  -1   1  19 43033.9 2205.48   6 
  -1   1  18 3669.35 855.859   6 
  -1   1  18 7093.00 2631.54  11 
  -1   1  17 36766.5 1863.82   9 
  -1   1  17 39842.2 1996.32   6 
  -1   1  16 31512.0 1709.76   6 
  -1   1  16 31911.2 4107.57  11 
  -1   1  16 31101.3 1662.44   9 
  -1   1  15 24714.3 1397.87   9 
  -1   1  15 23997.5 1468.77   6 
  -1   1  14 80974.6 5776.08  11 
  -1   1  13 4301.76 1727.64  11 
  -1   1  12 147058. 6811.12  11 
  -1   1  11 105326. 4281.78   1 
  -1   1  10 9436.62 1030.66  10 
  -1   1  10 10575.8 1483.36   1 
  -1   1   9 9155.48 1059.53  10 
  -1   1   9 8800.88 1147.42   1 
  -1   1   8 241052. 4986.48  10 
  -1   1   8 240507. 5167.88   1 
  -1   1   7 261654. 5062.81   1 
  -1   1   7 267784. 5069.01  10 
  -1   1   6 27180.6 1599.19  10 
  -1   1   6 27654.3 1577.77   1 
  -1   1   5 142455. 3233.54   1 
  -1   1   5 142587. 3399.11  10 
  -1   1   4 12132.5 967.179   1 
  -1   1   4 12202.8 1023.81  10 
  -1   1   3 272841. 4156.12  10 
  -1   1   3 238443. 4075.68   1 
  -1   1   2 2615.92 352.637  11 
  -1   1   2 2618.81 501.313  10 
  -1   1   1 313146. 3979.99  10 
  -1   1   0 906.082 368.272  10 
  -1   1  -1 441941. 4379.90  10 
  -1   1  -2 139479. 2483.49  10 
  -1   1  -3 17066.1 922.600  10 
   1  -1   5 152.842 631.613   1 
   1  -1   6 193342. 4824.45   1 
   1  -1   7 1835.84 763.251   1 
   1  -1   8 343.519 706.877   1 
   1  -1   9 53692.0 3037.65   1 
   1  -1  10 942.953 752.358   1 
   1  -1  11 257509. 7359.42   1 
   1  -1  12 8665.37 1584.69   1 
   1  -1  13 158323. 6328.69   1 
   1  -1  14 27622.0 3658.80  11 
   1  -1  15 11480.6 1063.14   6 
   1  -1  15 10247.5 2268.26  11 
  -1   1 -16 29110.0 1603.18   5 
   1  -1  16 32103.8 1748.09   6 
   1  -1  17 63543.6 6242.20  11 
  -1   1 -17 57497.7 2298.71   5 
   1  -1  17 61249.9 2516.03   6 
   1  -1  18 10165.6 1176.34   6 
   1  -1  18 11186.1 3278.45  11 
   1  -1  19 13438.7 1324.87   6 
   1  -1  20 3098.86 740.791   6 
   1  -1  21 8417.32 1086.93   6 
   1  -1  22-529.085 631.227   6 
   1  -1  23 7586.85 1013.97   6 
   1  -1  24 4062.02 794.492   6 
   1  -1  24 2385.44 531.537   8 
   1  -1  25 5005.25 758.479   6 
   1  -1  26 20767.8 1099.28   6 
  -1   0  27 14691.3 1029.37   6 
  -1   0  26 3712.11 734.475   6 
  -1   0  25 27499.5 1446.10   8 
  -1   0  25 30377.7 1690.91   6 
  -1   0  24 5949.60 819.599   8 
  -1   0  24 6218.92 947.679   6 
  -1   0  23 3982.92 799.831   8 
  -1   0  23 3128.51 871.944   6 
  -1   0  22 24112.3 1724.72   6 
  -1   0  21 15766.0 1459.03   6 
  -1   0  20 651.666 574.508   6 
  -1   0  19 10565.4 3431.06  11 
  -1   0  19 9584.58 1189.57   6 
  -1   0  18 4575.87 890.985   9 
  -1   0  18 4413.86 923.830   6 
  -1   0  18 7286.59 2214.42  11 
  -1   0  17 13745.3 1245.65   6 
  -1   0  17 13301.8 1231.64   9 
  -1   0  17 11994.1 2846.83  11 
  -1   0  16 158552. 3792.81   6 
  -1   0  16 156662. 9181.63  11 
  -1   0  16 149671. 3598.17   9 
  -1   0  15 115069. 7498.80  11 
  -1   0  14 1526.77 1063.45  11 
  -1   0  13 104676. 6211.81  11 
  -1   0  12 231034. 8691.46  11 
  -1   0  11 104.474 721.244  11 
  -1   0  10 61347.3 3986.10  11 
  -1   0  10 58175.3 2452.79   1 
  -1   0   9 13743.8 1160.99   1 
  -1   0   9 13863.6 794.591  10 
  -1   0   9 13573.9 1858.99  11 
  -1   0   8 139620. 3149.30   1 
  -1   0   8 141127. 5160.60  11 
  -1   0   8 142197. 2551.48  10 
  -1   0   7 27081.2 1241.41   1 
  -1   0   7 29928.4 1162.66  10 
  -1   0   7 28707.9 2207.54  11 
  -1   0   6 33132.5 1196.63  10 
  -1   0   6 33132.0 2213.91  11 
  -1   0   6 34748.8 1208.04   1 
  -1   0   5 360767. 6403.02  11 
  -1   0   5 364772. 3196.62   1 
  -1   0   4 871498. 5384.90  10 
  -1   0   4 825424. 8926.95  11 
  -1   0   3 290849. 3105.99  10 
  -1   0   3 288303. 5028.72  11 
  -1   0   2 92116.0 1810.80  10 
  -1   0   2 90515.8 2749.23  11 
  -1   0   1 72821.7 1682.65  10 
   1   0  -1 83044.9 1496.31   1 
  -1   0   0 615540. 5054.15  10 
  -1   0   0 617025. 5132.47  11 
   1   0   1 67001.6 1902.24   1 
   1   0   2 1722.79 529.625   1 
   1   0   3 536137. 6513.80   1 
   1   0   4 377025. 5968.45   1 
   1   0   5 315721. 5889.73   1 
   1   0   6 201.660 570.657   1 
   1   0   7 5345.42 1076.03   1 
   1   0   8 127311. 4608.34   1 
   1   0   9 13798.0 1691.70   1 
   1   0  10 211634. 6656.87   1 
   1   0  11 32240.9 2778.63   1 
   1   0  12 175046. 6713.01   1 
   1   0  13 25059.1 2693.30   1 
  -1   0 -15 122058. 3145.30   5 
   1   0  15 136901. 3459.46   6 
   1   0  16 39642.5 1971.03   6 
  -1   0 -16 37321.5 1804.08   5 
   1   0  16 37815.9 4625.65  11 
   1   0  17 35930.4 4780.72  11 
   1   0  17 34876.5 1921.60   6 
  -1   0 -17 35725.9 1863.46   5 
   1   0  18 18394.6 3951.41  11 
   1   0  18 15645.7 1396.06   6 
  -1   0 -18 15520.9 1236.40   5 
   1   0  19 2654.24 759.251   6 
   1   0  20 33622.4 1986.50   6 
   1   0  21 1296.82 691.572   6 
   1   0  22 5983.15 953.821   6 
   1   0  23 2021.88 627.044   6 
   1   0  24 3231.10 669.730   6 
   1   0  25 13340.3 1014.21   6 
   1   0  25 10490.2 857.931   8 
   1   0  26 8144.48 746.941   6 
  -1  -1  27 15113.2 1019.99   6 
  -1  -1  26 22773.7 1506.96   6 
  -1  -1  25 941.111 630.587   6 
  -1  -1  24 7288.15 1046.69   6 
  -1  -1  23 10066.1 1252.85   6 
  -1  -1  22 536.376 617.172   6 
  -1  -1  21 33879.4 2083.03   6 
  -1  -1  20-512.409 606.044   6 
  -1  -1  19 65751.9 2874.20   9 
  -1  -1  19 67671.8 2794.13   6 
  -1  -1  19 71882.1 7696.08  11 
  -1  -1  18 3691.60 2376.55  11 
  -1  -1  18 824.527 720.326   9 
  -1  -1  18 1623.66 645.139   6 
  -1  -1  17 75149.7 2742.17   6 
  -1  -1  17 69086.5 2779.29   9 
  -1  -1  16 35586.0 1916.51   9 
  -1  -1  16 35884.4 4462.57  11 
  -1  -1  16 37734.3 1912.85   6 
  -1  -1  15 5955.99 2064.97  11 
  -1  -1  14 209063. 9685.11  11 
  -1  -1  13 216148. 9324.32  11 
  -1  -1  12 22173.9 2863.28  11 
  -1  -1  11 171862. 7391.96  11 
  -1  -1  10 76737.7 4669.67  11 
  -1  -1   9 24105.8 1194.90   1 
  -1  -1   9 22753.0 2382.53  11 
  -1  -1   8 1982.97 1129.86  11 
  -1  -1   8 2970.93 461.565   1 
  -1  -1   7 139681. 5193.99  11 
  -1  -1   7 133548. 2245.07   1 
  -1  -1   6 173301. 2317.55   1 
  -1  -1   6 179532. 5603.32  11 
  -1  -1   5 148868. 4921.39  11 
  -1  -1   4 126654. 4549.18  11 
   1   1  -3 101274. 2220.05   1 
  -1  -1   3 97320.7 3586.22  11 
  -1  -1   2 27599.0 1759.16  11 
   1   1  -2 27441.0 1141.37   1 
   1   1  -1 96756.1 2255.38   1 
  -1  -1   1 106810. 2915.15  11 
  -1  -1   0 142377. 3276.40  11 
   1   1   0 142121. 3020.25   1 
   1   1   1 221965. 4107.71   1 
   1   1   2 448491. 6258.44   1 
   1   1   3 178982. 4283.49   1 
   1   1   4 1207.58 778.230   1 
   1   1   5 9254.58 1219.18   1 
   1   1   6 1040.64 838.450   1 
   1   1   7 355070. 7734.02   1 
   1   1   8 1953.65 874.203   1 
   1   1   9 136404. 5409.38   1 
   1   1  10 25532.5 2575.20   1 
   1   1  11 19289.6 2488.21   1 
   1   1  12 10389.6 2068.59   1 
   1   1  13 9815.63 2162.51   1 
   1   1  14 55088.5 4609.36   1 
   1   1  14 60989.2 2277.86   6 
   1   1  15 6752.91 877.968   6 
  -1  -1 -15 6605.94 835.213   5 
   1   1  16 10523.9 1073.93   6 
  -1  -1 -16 12281.2 1120.27   5 
   1   1  17 3256.43 2152.43  11 
   1   1  17 3537.76 796.686   6 
  -1  -1 -17 4367.27 800.763   5 
   1   1  18 3017.73 797.035   6 
  -1  -1 -18 2525.54 572.676   5 
  -1  -1 -19 46522.6 2149.49   5 
   1   1  19 47392.6 2293.35   6 
   1   1  20 602.898 615.934   6 
   1   1  21 20293.7 1519.78   6 
   1   1  22 7579.74 955.698   6 
   1   1  23-219.105 528.402   6 
   1   1  24 12560.7 1032.52   6 
   1   1  25 6786.07 725.409   6 
   1   1  25 4779.63 642.124   8 
  -1  -2  27 12865.7 907.118   6 
  -1  -2  26-337.251 362.175   6 
  -1  -2  25 5821.80 1015.57   6 
  -1  -2  24 4492.16 1032.72   6 
  -1  -2  23 3324.46 965.069   6 
  -1  -2  22 17835.0 1605.14   6 
  -1  -2  21 6388.02 1127.63   6 
  -1  -2  20 112683. 3717.46   6 
  -1  -2  20 106802. 3363.52   9 
  -1  -2  19 5673.88 3528.50  11 
  -1  -2  19 1925.82 716.356   9 
  -1  -2  19 3017.85 836.652   6 
  -1  -2  18 17153.9 1474.91   6 
  -1  -2  18 15917.4 1361.15   9 
  -1  -2  17 25215.9 1710.20   6 
  -1  -2  17 28099.4 4732.10  11 
  -1  -2  17 23524.3 1581.80   9 
  -1  -2  16 21161.3 1477.38   9 
  -1  -2  16 21936.3 1491.93   6 
  -1  -2  15 19562.0 3563.62  11 
  -1  -2  15 20079.9 1381.76   6 
  -1  -2  14 18515.2 3336.39  11 
  -1  -2  13 9831.81 2407.75  11 
  -1  -2  12 4872.39 1619.45  11 
  -1  -2  11 15898.6 1232.38  11 
  -1  -2  10 69557.3 4992.72  11 
  -1  -2   9 2749.92 544.243   1 
  -1  -2   9 1512.01 1370.00  11 
  -1  -2   8 153489. 6664.01  11 
  -1  -2   7 77452.4 4685.60  11 
  -1  -2   6 1521.28 1167.48  11 
  -1  -2   5 6120.57 1407.88  11 
  -1  -2   4 57310.6 3174.76  11 
  -1  -2   3 3645.58 1029.86  11 
   1   2  -3 3145.27 804.106   1 
  -1  -2   2 546814. 8690.29  11 
   1   2  -2 570060. 7276.71   1 
   1   2  -1 252432. 4922.46   1 
  -1  -2   1 257692. 5495.73  11 
   1   2   0 26152.2 1741.88   1 
  -1  -2   0 26849.1 1805.11  11 
   1   2   1 3203.34 879.251   1 
  -1  -2  -1 2707.36 873.541  11 
   1   2   2 15162.7 1507.37   1 
   1   2   3 43313.7 2536.49   1 
   1   2   4 515.976 717.395   1 
   1   2   5 180865. 5557.88   1 
   1   2   6 189451. 5978.72   1 
   1   2   7 126208. 5141.78   1 
   1   2   8 130518. 5508.90   1 
   1   2   9 9079.80 1699.11   1 
   1   2  10 71753.9 4586.02   1 
   1   2  11 59468.2 4323.24   1 
   1   2  12-181.513 954.575   1 
   1   2  13 55816.4 4749.27   1 
   1   2  13 56076.3 2127.66   6 
  -1  -2 -14 9274.71 942.755   5 
   1   2  14 7921.98 856.778   6 
   1   2  14 8569.34 2297.16   1 
  -1  -2 -15 29959.2 1677.28   5 
   1   2  15 32060.2 1791.02   6 
  -1  -2 -16 2724.36 641.079   5 
   1   2  16 1674.03 618.816   6 
   1   2  17 10169.8 1166.45   6 
  -1  -2 -17 12471.6 1170.62   5 
   1   2  18 68468.4 2750.75   6 
  -1  -2 -18 68865.1 2638.48   5 
  -1  -2 -19 2296.30 665.291   5 
   1   2  19 1879.87 758.698   6 
   1   2  20 42437.8 2141.29   6 
   1   2  21 11859.2 1182.91   6 
   1   2  22 377.100 476.192   6 
   1   2  23 17001.1 1214.33   6 
   1   2  24 7316.73 780.822   6 
   1   2  25 4185.22 556.173   6 
   1   2  25 4353.19 576.753   8 
  -1  -3  27-52.8708 250.990   6 
  -1  -3  26 3165.47 551.358   6 
  -1  -3  25-307.865 521.902   6 
  -1  -3  24 24932.1 1754.64   6 
  -1  -3  23 8206.67 1160.52   6 
  -1  -3  22 6275.62 1267.15   6 
  -1  -3  21 84436.2 3490.98   6 
  -1  -3  21 91780.8 2953.61   9 
  -1  -3  20 11586.2 1151.08   9 
  -1  -3  20 10723.4 1350.44   6 
  -1  -3  19 11457.6 1438.81   6 
  -1  -3  19 12138.4 1162.75   9 
  -1  -3  18 23931.7 1525.63   9 
  -1  -3  18 23194.8 4445.78  11 
  -1  -3  18 23667.9 1755.85   6 
  -1  -3  17 5789.82 786.594   9 
  -1  -3  17 6360.12 950.137   6 
  -1  -3  16 21240.0 4171.57  11 
  -1  -3  16 20158.0 1369.32   9 
  -1  -3  16 18960.7 1506.17   6 
  -1  -3  15 20854.7 3833.84  11 
  -1  -3  15 22528.0 1580.39   6 
  -1  -3  15 21730.0 1335.29   9 
  -1  -3  14 1350.84 939.067  11 
  -1  -3  13-938.552 1907.24  11 
  -1  -3  12 89410.5 6679.62  11 
  -1  -3  11 58378.5 5156.91  11 
  -1  -3  10 23776.2 3375.67  11 
  -1  -3   9 191951. 8388.22  11 
  -1  -3   8 203129. 8015.07  11 
  -1  -3   7 37226.9 3340.53  11 
  -1  -3   6 120020. 5416.90  11 
  -1  -3   5 131176. 5319.58  11 
  -1  -3   4 18318.8 2051.94  11 
   1   3  -3 143775. 4987.32   1 
  -1  -3   3 139367. 5318.41  11 
  -1  -3   2 1136.97 981.690  11 
   1   3  -2 899.650 851.625   1 
  -1  -3   1 115237. 4309.27  11 
   1   3  -1 107542. 4026.84   1 
   1   3   0 7721.47 1306.03   1 
  -1  -3   0 7760.51 1281.60  11 
   1   3   1 69000.5 3436.22   1 
   1   3   2 2608.30 1023.96   1 
   1   3   3 32993.2 2623.79   1 
   1   3   4 92769.2 4422.38   1 
   1   3   5 30528.4 2625.91   1 
   1   3   6 67608.8 4061.26   1 
   1   3   7 297033. 8790.51   1 
   1   3   8 882.463 690.201   1 
   1   3   9 36158.1 3429.58   1 
   1   3  10 14564.8 2212.79   1 
   1   3  11-2861.84 1284.16   1 
   1   3  12 27836.6 3551.93   1 
   1   3  12 27551.6 1543.13   6 
  -1  -3 -12 29050.7 1561.27   5 
  -1  -3 -13-322.021 341.069   5 
   1   3  13 136.237 378.211   6 
   1   3  13 249.671 1425.76   1 
   1   3  14 31432.1 4452.76   1 
  -1  -3 -14 28082.4 1641.97   5 
   1   3  14 29088.5 1714.72   6 
   1   3  15 670.997 528.835   6 
  -1  -3 -15 634.531 600.841   5 
  -1  -3 -16 24929.7 1658.96   5 
   1   3  16 20312.4 1522.14   6 
   1   3  17 63302.0 2627.75   6 
  -1  -3 -17 64084.9 2573.68   5 
   1   3  18 37574.2 2068.44   6 
  -1  -3 -18 39651.1 2041.73   5 
   1   3  19 56660.7 2500.65   6 
  -1  -3 -19 60444.2 2433.07   5 
   1   3  20 2712.44 745.564   6 
   1   3  21 1566.96 605.783   6 
   1   3  22 15815.0 1203.41   6 
   1   3  23 7322.87 812.144   6 
   1   3  24 4249.51 663.525   8 
   1   3  24 4386.74 548.598   6 
  -1  -4  27 4364.68 466.008   6 
  -1  -4  26 1249.69 409.051   6 
  -1  -4  25 33152.9 1630.02   6 
  -1  -4  24 2424.47 728.591   6 
  -1  -4  23 19224.1 1575.14   6 
  -1  -4  22 60156.5 2766.67   6 
  -1  -4  21 2630.53 644.362   9 
  -1  -4  21 2047.44 789.863   6 
  -1  -4  20 40323.7 1930.90   9 
  -1  -4  20 34798.1 2354.06   6 
  -1  -4  19 24894.7 2082.05   6 
  -1  -4  19 28038.6 1618.84   9 
  -1  -4  18 406.867 759.370   6 
  -1  -4  18 1725.91 1901.27  11 
  -1  -4  18 1323.57 562.670   9 
  -1  -4  17 10419.9 999.551   9 
  -1  -4  17 7323.13 2632.26  11 
  -1  -4  17 8816.24 1308.25   6 
  -1  -4  16 55.8559 421.174   9 
  -1  -4  16 1432.04 792.896   6 
  -1  -4  16 2364.37 1722.86  11 
  -1  -4  15 29158.8 1491.07   9 
  -1  -4  15 27883.1 1929.19   6 
  -1  -4  15 27492.7 1794.68   3 
  -1  -4  15 30922.9 4304.90  11 
  -1  -4  14 5116.12 1752.14  11 
  -1  -4  14 5183.98 866.146   3 
  -1  -4  13 11096.2 2405.11  11 
  -1  -4  12 120062. 7660.91  11 
  -1  -4  11 13442.0 2685.33  11 
  -1  -4  10 129079. 7159.51  11 
  -1  -4   9 62065.1 4726.46  11 
  -1  -4   8 7017.11 1603.36  11 
  -1  -4   7 365584. 10211.8  11 
  -1  -4   6 70449.6 4339.66  11 
  -1  -4   5 16185.8 2268.01  11 
  -1  -4   4 102625. 4880.12  11 
  -1  -4   3 11134.6 1922.52  11 
   1   4  -2 72931.4 4209.79   1 
  -1  -4   2 71882.6 4329.96  11 
  -1  -4   1 3946.92 1269.21  11 
   1   4  -1 4080.52 1311.33   1 
  -1  -4   0 80760.7 4068.99  11 
   1   4   0 80275.7 4296.55   1 
   1   4   1 10766.4 1895.82   1 
   1   4   2 1986.98 1249.93   1 
   1   4   3 33912.9 3065.27   1 
   1   4   4 110708. 5527.71   1 
   1   4   5 142938. 6461.22   1 
   1   4   6 304332. 9699.25   1 
   1   4   7 8687.85 2108.88   1 
   1   4   8 53281.6 4442.12   1 
   1   4   9 20684.5 3078.30   1 
   1   4  10-1028.67 1326.11   1 
   1   4  11 3416.35 616.557   6 
  -1  -4 -11 1853.34 441.211   5 
  -1  -4 -12-280.841 371.345   5 
   1   4  12 664.506 1089.76   1 
   1   4  12-35.6209 364.937   6 
   1   4  13 8240.70 1013.59   6 
   1   4  13 6980.85 2487.84   1 
  -1  -4 -13 10005.8 1090.75   5 
  -1  -4 -14 1834.01 544.924   5 
   1   4  14 1162.20 566.641   6 
  -1  -4 -15 27646.5 1770.30   5 
   1   4  15 29436.1 1831.46   6 
  -1  -4 -16 65100.0 2635.64   5 
   1   4  16 63764.9 2645.78   6 
   1   4  17 30101.2 1879.87   6 
  -1  -4 -17 33562.6 1930.87   5 
   1   4  18 42141.4 2174.84   6 
  -1  -4 -18 43550.3 2105.15   5 
   1   4  19 375.468 486.497   6 
   1   4  20 761.014 592.437   6 
   1   4  21 14961.7 1170.77   6 
   1   4  22 1144.74 475.221   6 
   1   4  23 12526.7 1186.06   8 
   1   4  23 12789.6 900.180   6 
   1   4  24 3783.70 620.020   8 
  -1  -5  26 19439.3 1018.78   6 
  -1  -5  25 4080.13 632.905   6 
  -1  -5  24 8283.04 930.077   6 
  -1  -5  23 26988.8 1648.16   6 
  -1  -5  22-487.945 486.003   6 
  -1  -5  21 32762.5 2002.38   6 
  -1  -5  20 2656.40 669.118   9 
  -1  -5  20 2936.69 862.439   6 
  -1  -5  19-662.189 686.701   6 
  -1  -5  19 83.6062 495.258   9 
  -1  -5  18 13454.4 1501.93   6 
  -1  -5  18 14756.5 1162.03   9 
  -1  -5  17 7246.86 847.210   9 
  -1  -5  17 8383.45 1201.02   6 
  -1  -5  16 22101.5 3908.38  11 
  -1  -5  16 20656.3 1674.05   6 
  -1  -5  16 18306.8 1197.78   9 
  -1  -5  15 14929.7 1067.55   9 
  -1  -5  15 13707.4 1336.62   3 
  -1  -5  15 16613.9 3291.76  11 
  -1  -5  14 11244.3 1231.30   3 
  -1  -5  14 13984.6 3004.37  11 
  -1  -5  13 31209.0 1776.87   3 
  -1  -5  13 31496.4 4194.11  11 
  -1  -5  12-794.757 730.736  11 
  -1  -5  11 26960.2 3518.91  11 
  -1  -5  10 27971.4 3533.81  11 
  -1  -5   9 5957.91 1784.59  11 
  -1  -5   8 47130.1 3971.81  11 
  -1  -5   7-2098.36 859.621  11 
   1   5  -7 123.653 421.104  10 
  -1  -5   6 21943.9 2715.89  11 
  -1  -5   5 82398.0 4873.46  11 
  -1  -5   4 22374.1 2541.81  11 
  -1  -5   3 125608. 5918.84  11 
  -1  -5   2 7706.17 1743.05  11 
   1   5  -2 12770.2 2252.89   1 
   1   5  -1 16326.5 2658.91   1 
  -1  -5   1 25677.0 2749.69  11 
   1   5   0 629.243 1248.19   1 
   1   5   1 14044.9 2411.91   1 
   1   5   2 112604. 6147.90   1 
   1   5   3 43707.9 4000.68   1 
   1   5   4 160974. 7645.40   1 
   1   5   5 26728.6 3319.61   1 
   1   5   6 12446.8 2545.99   1 
   1   5   7 57726.8 5117.66   1 
   1   5   8 3570.51 1667.12   1 
   1   5   9 65323.2 2374.97   6 
  -1  -5  -9 64731.3 2443.43   5 
   1   5   9 60290.7 5593.33   1 
   1   5  10 11122.7 2640.36   1 
   1   5  10 10179.6 1023.27   6 
  -1  -5 -10 12071.5 1115.98   5 
  -1  -5 -11 179.591 487.406   5 
   1   5  11 984.083 474.660   6 
   1   5  12 44458.3 5829.28  10 
   1   5  12 46156.1 5434.61   1 
   1   5  12 46795.0 2198.31   6 
  -1  -5 -12 46253.7 2242.31   5 
  -1  -5 -13 4237.08 819.666   5 
   1   5  13 2976.59 785.661   6 
  -1  -5 -14 22888.3 1680.79   5 
   1   5  14 22540.2 4187.92   1 
   1   5  14 23457.8 1670.80   6 
  -1  -5 -15 61276.2 2630.87   5 
   1   5  15 62100.7 2377.58   2 
   1   5  16 12944.9 1328.41   6 
   1   5  16 11047.7 1124.87   2 
   1   5  17 29258.4 1845.34   6 
   1   5  18 993.256 713.857   6 
   1   5  19 655.578 621.806   6 
   1   5  20 6527.62 860.619   6 
  -1  -5 -21-275.007 221.025   4 
   1   5  21-79.7657 369.337   6 
   1   5  22 8250.05 750.194   6 
   1   5  22 7958.10 876.208   8 
  -1  -6  26 3207.45 419.951   6 
  -1  -6  25 5972.99 627.435   6 
  -1  -6  24 10239.4 890.557   6 
  -1  -6  23-279.125 502.433   6 
  -1  -6  22 14770.9 1262.87   6 
  -1  -6  21-526.005 573.322   6 
  -1  -6  20 6239.12 1008.45   6 
  -1  -6  19 11806.9 1329.03   6 
  -1  -6  18 276.424 555.532   6 
  -1  -6  17 57783.6 2690.11   6 
  -1  -6  16 25907.8 4490.80  11 
  -1  -6  16 26363.6 1767.83   3 
  -1  -6  15 28564.0 1803.06   3 
  -1  -6  15 31172.5 4514.50  11 
  -1  -6  14 21549.9 3411.63  11 
  -1  -6  14 18437.7 1441.55   3 
  -1  -6  13 604.894 477.460   3 
  -1  -6  13 2019.04 1226.32  11 
  -1  -6  12 21347.1 1446.96   3 
  -1  -6  12 23383.9 3401.11  11 
  -1  -6  11 16205.4 3091.19  11 
  -1  -6  11 18225.5 1310.57   3 
  -1  -6  10-79.7945 436.821   3 
  -1  -6  10 376.890 938.053  11 
  -1  -6   9 28592.2 3573.83  11 
  -1  -6   8-434.883 879.898  11 
  -1  -6   7 50035.0 4256.85  11 
   1   6  -6 6161.72 1304.84  10 
  -1  -6   6 7831.78 1703.73  11 
  -1  -6   5 83510.9 5266.43  11 
  -1  -6   4 93887.8 5468.95  11 
  -1  -6   3 6547.84 1544.68  11 
  -1  -6   2 102029. 5806.05  11 
  -1  -6   1 8154.76 1702.06  11 
   1   6   0-168.484 1212.81   1 
   1   6   1 111223. 7178.57   1 
   1   6   2 20626.7 3424.41   1 
   1   6   3 31736.9 4153.72   1 
   1   6   4 12899.3 2989.71   1 
   1   6   5 5195.91 1856.50   1 
   1   6   6 7455.76 906.755   6 
   1   6   6 7367.49 2455.09   1 
   1   6   6 8307.38 922.019   2 
   1   6   7 1959.19 613.355   6 
   1   6   7 2022.70 628.815   2 
   1   6   8 40509.1 2013.30   6 
   1   6   8 43600.0 1988.84   2 
   1   6   8 39311.2 5237.23   1 
   1   6   9 5444.09 843.796   2 
   1   6   9 4975.82 834.755   6 
   1   6   9 4780.15 1694.20   1 
   1   6  10 18920.0 3745.48   1 
   1   6  10 19401.6 1514.73   6 
   1   6  10 19938.3 1465.32   2 
   1   6  11 80699.5 7762.29   1 
   1   6  11 91639.6 2967.39   2 
   1   6  11 86179.4 3066.58   6 
   1   6  11 94002.9 7773.68  10 
   1   6  12-92.3690 643.402   6 
   1   6  12 54.6720 537.507   2 
   1   6  13 47872.4 2352.88   6 
   1   6  13 53820.3 2317.68   2 
   1   6  14 32801.2 1965.92   6 
   1   6  14 34136.7 1858.22   2 
   1   6  15 3932.05 757.386   2 
   1   6  15 3586.24 895.231   6 
   1   6  16 17282.5 1470.02   6 
   1   6  16 16043.0 1244.26   2 
   1   6  17-526.308 598.019   6 
  -1  -6 -18 386.722 376.157   4 
   1   6  18 291.686 511.010   6 
  -1  -6 -19 366.858 356.143   4 
   1   6  19 929.589 525.902   6 
  -1  -6 -20 1101.18 304.601   4 
   1   6  20 1316.94 527.565   8 
   1   6  21 9855.47 837.114   8 
  -1  -7  25 8122.88 611.428   6 
  -1  -7  24 466.370 300.708   6 
  -1  -7  23 8291.15 836.920   6 
  -1  -7  22 541.905 454.780   6 
  -1  -7  21 5182.88 885.041   6 
  -1  -7  20 674.366 659.449   6 
  -1  -7  19 8487.35 1099.44   6 
  -1  -7  18 42229.2 2236.87   6 
  -1  -7  17 5385.78 1064.58   6 
  -1  -7  16 33910.0 1944.27   3 
  -1  -7  15 49791.7 2346.49   3 
  -1  -7  15 51630.5 5526.37  11 
  -1  -7  14-115.749 548.179   3 
  -1  -7  14 1082.66 1643.46  11 
  -1  -7  13 60617.9 5822.09  11 
  -1  -7  13 59903.6 2463.54   3 
   1   7 -13 58384.7 2285.55   2 
  -1  -7  12 13238.9 1216.92   3 
   1   7 -12 11617.3 1081.82   2 
  -1  -7  12 11515.1 2351.52  11 
  -1  -7  11 1044.34 594.465   3 
   1   7 -11 667.137 427.284   2 
  -1  -7  11-41.5548 820.059  11 
  -1  -7  10 17542.6 2913.07  11 
   1   7 -10 19809.5 1345.37   2 
  -1  -7   9 3671.33 2015.03  11 
   1   7  -9 4477.97 630.328   2 
   1   7  -8 13857.3 1106.72   2 
  -1  -7   8 12089.3 2313.65  11 
  -1  -7   7-428.197 605.787  11 
   1   7  -7-429.667 412.903   2 
   1   7  -6 62901.0 2248.69   2 
  -1  -7   6 73758.4 5286.78  11 
  -1  -7   5 24121.5 2903.28  11 
   1   7  -5 22791.6 2834.83  10 
  -1  -7   4 3099.56 1342.49  11 
  -1  -7   3 107679. 6118.31  11 
  -1  -7   0 59513.0 2329.07   4 
   1   7   0 54964.5 2399.03   2 
   1   7   1 19095.1 1547.37   2 
  -1  -7  -1 18766.1 1448.59   4 
   1   7   2 67463.2 2740.08   2 
  -1  -7  -2 73509.0 2819.47   4 
  -1  -7  -3 42285.9 2100.03   4 
   1   7   3 42896.6 5159.79   1 
   1   7   3 42494.8 2139.47   2 
   1   7   4 6447.28 1028.14   2 
   1   7   4 5976.75 2138.61   1 
  -1  -7  -4 6196.03 916.479   4 
   1   7   5-521.466 1337.07   1 
   1   7   5 362.988 448.191   2 
  -1  -7  -5 861.392 579.368   4 
   1   7   6 2013.77 802.964   2 
  -1  -7  -6 1567.08 628.401   4 
   1   7   6 2262.56 2157.39   1 
  -1  -7  -7 22071.9 1534.97   4 
   1   7   7 20927.7 1621.55   2 
   1   7   7 21654.6 4278.88   1 
   1   7   8 143.046 661.167   2 
   1   7   8-1522.25 1782.00   1 
  -1  -7  -8 97.2675 425.661   4 
   1   7   9 28003.7 1912.76   6 
   1   7   9 28143.5 1807.73   2 
  -1  -7  -9 28482.7 1745.54   4 
   1   7   9 25161.4 5285.92   1 
   1   7   9 35545.7 4546.98  10 
   1   7  10 60255.5 2634.18   2 
  -1  -7 -10 60512.3 2467.81   4 
   1   7  10 61750.2 2724.31   6 
   1   7  11-217.320 711.882   2 
   1   7  11 268.001 682.945   6 
  -1  -7 -11 154.377 610.616   4 
   1   7  12 44513.5 2361.61   6 
  -1  -7 -12 41413.8 2055.53   4 
   1   7  12 40710.8 2184.62   2 
  -1  -7 -13 12842.9 1237.15   4 
   1   7  13 11893.6 1334.15   6 
   1   7  13 12385.6 1308.40   2 
   1   7  14 4681.94 902.055   2 
   1   7  14 6079.54 1063.66   6 
  -1  -7 -14 4629.26 881.007   4 
  -1  -7 -15 34415.5 1758.00   4 
   1   7  15 32438.0 1821.76   2 
   1   7  16 1972.88 601.321   2 
  -1  -7 -16 1809.26 537.977   4 
  -1  -7 -17 282.586 353.769   4 
  -1  -7 -18 1832.56 446.836   4 
   1   7  18 3360.13 595.618   8 
   1   7  19 663.813 375.127   8 
  -1  -7 -19 1053.00 290.175   4 
  -1  -8  24 7207.88 575.645   6 
  -1  -8  23 96.4525 227.595   6 
  -1  -8  22 66.6344 401.502   6 
  -1  -8  21 501.742 413.658   6 
  -1  -8  20 3706.38 707.344   6 
  -1  -8  19 17868.9 1373.47   6 
  -1  -8  18 615.434 568.041   6 
  -1  -8  17 43374.1 2094.93   3 
  -1  -8  17 44518.9 2219.27   6 
  -1  -8  16 24606.7 1661.22   3 
  -1  -8  15 8728.09 1121.67   3 
  -1  -8  14 53665.2 2379.94   3 
   1   8 -14 53281.9 2220.56   2 
   1   8 -13 16544.4 1296.93   2 
  -1  -8  13 15924.0 1378.14   3 
  -1  -8  12 5426.24 896.656   3 
   1   8 -12 4462.05 816.496   2 
   1   8 -11 27468.1 1701.44   2 
  -1  -8  11 26677.8 1701.44   3 
   1   8 -10 208.523 476.029   2 
  -1  -8  10 323.732 534.724   3 
   1   8  -9 2256.81 615.379   2 
   1   8  -8 988.416 542.667   2 
   1   8  -7 18068.1 1366.11   2 
   1   8  -6 24743.4 1550.06   2 
   1   8  -5 1652.95 576.344   2 
   1   8  -4 88926.1 6095.28  10 
   1   8  -4 92764.6 2927.35   2 
   1   8  -3 2610.06 1176.66  10 
   1   8  -3 1066.86 524.874   2 
  -1  -8   2 31058.3 1698.87   4 
   1   8  -2 33096.0 1837.76   2 
   1   8  -2 31651.2 3924.03  10 
  -1  -8   1 35937.7 1877.29   4 
   1   8  -1 36737.0 1987.26   2 
   1   8  -1 36705.4 4300.13  10 
  -1  -8   0 2452.52 737.162   4 
   1   8   0 2533.18 701.638   2 
  -1  -8  -1 80190.8 2838.21   4 
   1   8   1 76845.2 2916.99   2 
  -1  -8  -2 19208.4 1551.06   4 
   1   8   2 17855.3 1562.46   2 
   1   8   3 16767.6 1606.94   2 
  -1  -8  -3 18679.2 1565.75   4 
  -1  -8  -4 2567.57 869.745   4 
   1   8   4 1742.30 1161.24  10 
   1   8   4 2998.35 882.462   2 
   1   8   5 235.135 383.543  10 
  -1  -8  -5-102.829 740.473   4 
   1   8   5 339.306 731.324   2 
  -1  -8  -6 18375.0 1632.73   4 
   1   8   6 16342.0 3120.54  10 
   1   8   6 21045.6 1836.92   2 
  -1  -8  -7 815.818 748.325   4 
   1   8   7 1117.10 920.627   2 
   1   8   8 13049.8 1561.02   2 
  -1  -8  -8 12349.0 1381.70   4 
   1   8   9 13542.0 1526.58   2 
  -1  -8  -9 14656.9 1424.40   4 
   1   8  10 183.038 791.449   2 
  -1  -8 -10 633.036 701.321   4 
   1   8  11 27022.8 1958.68   2 
  -1  -8 -11 30008.6 1883.53   4 
   1   8  12 5650.91 1008.01   2 
  -1  -8 -12 8258.96 1094.42   4 
   1   8  13 4279.95 775.508   2 
  -1  -8 -13 2833.39 749.178   4 
  -1  -8 -14 15172.1 1262.96   4 
   1   8  14 15776.7 1241.38   2 
  -1  -8 -15 1093.62 565.500   4 
   1   8  15 7.60213 327.511   2 
  -1  -8 -16 4038.81 681.532   4 
  -1  -8 -17 1549.72 371.109   4 
  -1  -9  22 1095.12 338.010   6 
  -1  -9  21 1630.21 410.683   6 
  -1  -9  20 11694.5 970.885   6 
  -1  -9  19 372.337 397.621   6 
  -1  -9  18 19262.0 1355.55   6 
  -1  -9  17 6192.10 923.050   6 
  -1  -9  16 1131.29 569.526   3 
  -1  -9  15 4702.61 850.591   3 
   1   9 -14 855.182 439.048   2 
  -1  -9  14-142.850 603.170   3 
  -1  -9  13 9830.72 1140.73   3 
   1   9 -13 9929.75 996.988   2 
   1   9 -12 14795.2 1291.70   2 
  -1  -9  12 14341.1 1340.42   3 
  -1  -9  11 1214.13 704.976   3 
   1   9 -11 896.603 560.810   2 
   1   9 -10 15110.4 1344.23   2 
  -1  -9  10 15426.0 1384.85   3 
   1   9  -9 1595.93 638.468   2 
   1   9  -8 10880.0 1202.06   2 
   1   9  -7 13549.5 1268.79   2 
   1   9  -6 7934.19 1065.01   2 
   1   9  -5 57767.5 2455.61   2 
   1   9  -4 603.566 687.522   2 
   1   9  -3 15702.2 2957.16  10 
   1   9  -3 13320.7 1320.63   2 
   1   9  -2 742.013 665.014   2 
   1   9  -2-3373.77 1779.80  10 
   1   9  -1 2511.90 827.680   2 
  -1  -9   1 1757.21 675.659   4 
  -1  -9   0 23442.4 1600.59   4 
   1   9   0 20977.9 3363.74  10 
   1   9   0 25037.3 1760.51   2 
  -1  -9  -1 871.624 626.739   4 
   1   9   1 95.2664 697.983   2 
   1   9   2 59594.3 2652.34   2 
  -1  -9  -2 54828.4 2439.68   4 
  -1  -9  -3 7004.07 1055.43   4 
   1   9   3 6804.18 1111.74   2 
  -1  -9  -4 5111.73 1040.54   4 
   1   9   4 4556.52 1003.24   2 
   1   9   5 16119.7 1531.57   2 
  -1  -9  -5 17508.7 1510.43   4 
  -1  -9  -6 700.745 755.994   4 
   1   9   6 853.431 873.582   2 
  -1  -9  -7 26580.5 1854.88   4 
   1   9   7 27892.9 1899.84   2 
   1   9   8 29175.1 1945.93   2 
  -1  -9  -8 26418.8 1848.10   4 
   1   9   9-526.862 749.047   2 
  -1  -9  -9-449.536 718.432   4 
   1   9  10 16984.0 1390.72   2 
  -1  -9 -10 16886.7 1475.39   4 
  -1  -9 -11 189.509 531.769   4 
   1   9  11 187.270 488.200   2 
   1   9  12 3060.24 643.551   2 
  -1  -9 -12 3209.35 653.367   4 
  -1  -9 -13 1741.22 547.255   4 
   1   9  13 2069.44 551.752   2 
   1   9  14 7881.81 687.953   2 
  -1  -9 -14 6796.49 733.381   4 
  -1  -9 -15 14562.2 877.282   4 
  -1  -9 -16 781.015 230.820   4 
  -1 -10  20 648.329 307.857   6 
  -1 -10  19 12465.5 911.371   6 
  -1 -10  18 13077.0 992.641   6 
  -1 -10  17 105.685 384.046   6 
  -1 -10  16 828.165 463.224   3 
  -1 -10  16 714.619 493.208   6 
  -1 -10  15 3220.48 704.781   3 
  -1 -10  14 2856.93 673.413   3 
   1  10 -14 3161.27 625.165   2 
   1  10 -13 206.606 386.862   2 
  -1 -10  13-32.5973 513.519   3 
  -1 -10  12 25448.8 1620.94   3 
   1  10 -12 20462.4 1386.67   2 
  -1 -10  11 54511.3 2323.62   3 
   1  10 -11 52689.8 2198.75   2 
  -1 -10  10 1768.94 729.797   3 
   1  10 -10 1376.81 604.260   2 
   1  10  -9 48575.8 2213.65   2 
  -1 -10   9 53900.0 2349.61   3 
   1  10  -8 19269.2 1473.67   2 
   1  10  -7 2484.37 746.350   2 
   1  10  -6 36277.0 1983.02   2 
   1  10  -5 9416.81 1100.05   2 
   1  10  -4 4899.96 967.505   2 
   1  10  -3 7091.86 1047.12   2 
   1  10  -2 108.797 585.615   2 
   1  10  -1 12172.0 1334.34   2 
   1  10   0 2433.92 830.819   2 
   1  10   1 49821.4 2395.16   2 
  -1 -10  -2 966.262 652.244   4 
   1  10   2 511.345 743.500   2 
  -1 -10  -3 9824.00 1140.40   4 
   1  10   3 8861.06 1206.48   2 
  -1 -10  -4 17321.4 1374.06   4 
   1  10   4 18405.2 1504.89   2 
  -1 -10  -5 4845.37 887.546   4 
   1  10   5 6177.40 1023.74   2 
  -1 -10  -6 17667.6 1350.73   4 
   1  10   6 15624.8 1371.72   2 
   1  10   7 30479.3 1782.85   2 
  -1 -10  -7 29369.8 1650.66   4 
   1  10   8 38.7846 622.814   2 
  -1 -10  -8 620.214 507.999   4 
  -1 -10  -9 11354.0 1018.08   4 
   1  10   9 12145.2 1101.62   2 
   1  10  10 1704.11 518.447   2 
  -1 -10 -10 677.719 437.180   4 
  -1 -10 -11-41.6397 325.642   4 
   1  10  11-295.367 391.520   2 
   1  10  12 41.2699 239.923   2 
  -1 -10 -12-8.90596 302.544   4 
  -1 -10 -13 6200.16 561.642   4 
  -1 -11  18-26.7897 223.982   6 
  -1 -11  17 404.059 257.715   6 
  -1 -11  16 1045.76 408.194   6 
  -1 -11  15 2142.97 485.886   3 
  -1 -11  15 2202.57 529.056   6 
   1  11 -14 687.066 325.459   2 
  -1 -11  14 265.896 413.379   3 
  -1 -11  13 12936.9 1028.12   3 
   1  11 -13 10701.2 875.735   2 
  -1 -11  12 13548.7 1080.13   3 
   1  11 -12 13475.4 1033.01   2 
   1  11 -11 3705.86 649.568   2 
  -1 -11  11 4399.17 754.746   3 
  -1 -11  10 45869.6 1999.78   3 
   1  11 -10 42160.0 1871.23   2 
   1  11  -9 12399.6 1154.48   2 
  -1 -11   9 13205.7 1182.28   3 
  -1 -11   8 6670.30 903.552   3 
   1  11  -8 6047.54 870.621   2 
   1  11  -7 34733.0 1830.01   2 
   1  11  -6 4939.68 896.719   2 
   1  11  -5 671.825 599.923   2 
   1  11  -4 4563.94 903.468   2 
   1  11  -3 513.592 692.336   2 
   1  11  -2 9351.50 1082.04   2 
   1  11  -1 4217.16 913.389   2 
   1  11   0 24638.5 1628.78   2 
   1  11   1 1228.15 701.018   2 
   1  11   2 18489.9 1424.05   2 
   1  11   3 17619.9 1346.75   2 
   1  11   4 806.244 621.827   2 
   1  11   5 21378.8 1379.64   2 
   1  11   6 20009.6 1298.21   2 
   1  11   7 40.2357 493.622   2 
   1  11   8 11277.7 899.404   2 
   1  11   9 1364.19 422.683   2 
   1  11  10 4838.30 514.516   2 
  -1 -12  15 602.902 276.220   6 
  -1 -12  14 6198.38 569.056   6 
  -1 -12  14 6472.85 593.963   3 
  -1 -12  13 5795.81 600.348   3 
  -1 -12  12 664.720 348.564   3 
   1  12 -12 528.550 233.055   2 
   1  12 -11 10194.6 811.565   2 
  -1 -12  11 9929.40 796.323   3 
  -1 -12  10 601.646 418.382   3 
   1  12 -10 453.087 377.870   2 
  -1 -12   9 6107.27 713.758   3 
   1  12  -9 6054.10 674.799   2 
  -1 -12   8 4351.10 632.402   3 
   1  12  -8 3873.04 642.213   2 
  -1 -12   7 1412.26 531.959   3 
   1  12  -7 2201.66 559.836   2 
   1  12  -6 7676.76 860.215   2 
  -1 -12   6 7815.93 873.024   3 
   1  12  -5 3388.46 635.452   2 
   1  12  -4-122.826 430.282   2 
   1  12  -3 6405.19 823.192   2 
   1  12  -2 1689.95 608.332   2 
   1  12  -1 16164.9 1184.00   2 
   1  12   0-339.979 526.883   2 
   1  12   1 16570.4 1154.25   2 
   1  12   2 9417.37 885.795   2 
   1  12   3 610.644 435.229   2 
   1  12   4 8014.12 751.610   2 
   1  12   5 2042.90 457.987   2 
   1  12   6 3287.52 476.940   2 
   1  12   7 9475.55 654.979   2 
  -1 -13  10 3500.75 391.485   3 
  -1 -13   9 1388.99 328.565   3 
   1  13  -8 1315.43 317.506   2 
  -1 -13   8 1260.91 315.624   3 
   1  13  -7 8762.18 652.202   2 
  -1 -13   7 10275.5 716.844   3 
  -1 -13   6 400.759 288.371   3 
   1  13  -6 466.805 264.189   2 
   1  13  -5 10052.3 734.585   2 
  -1 -13   5 11080.7 742.305   3 
   1  13  -4 16622.1 924.044   2 
  -1 -13   4 16839.8 907.438   3 
   1  13  -3 743.922 333.487   2 
  -1 -13   3 627.925 308.070   3 
  -1 -13   2 27474.5 1128.31   3 
   1  13  -2 26348.4 1156.66   2 
   1  13  -1 6106.40 621.394   2 
   1  13   0 1700.29 389.926   2 
   1  13   1 5802.50 559.682   2 
   1  13   2-25.8867 211.113   2 
  -2  14   2 6741.46 576.068   2 
  -2  14   1 153.812 236.105   2 
  -2  14   0 7316.19 651.912   2 
  -2  14  -1 11440.1 787.789   2 
   2 -14   1 10939.8 684.460   3 
  -2  14  -2 388.585 356.390   2 
   2 -14   2 877.060 289.297   3 
   2 -14   3 30544.7 1108.25   3 
  -2  14  -3 33334.9 1321.81   2 
  -2  14  -4 11458.2 823.964   2 
   2 -14   4 11015.0 685.812   3 
   2 -14   5 2466.25 345.707   3 
  -2  14  -5 2945.86 513.816   2 
  -2  14  -6 7614.17 663.593   2 
  -2  14  -7 1099.52 293.275   5 
  -2  14  -7 586.559 334.225   2 
  -2  14  -8 169.548 227.282   2 
  -2  14  -8 112.650 203.355   5 
  -2  14  -9-216.746 235.440   2 
  -2  13   7-161.018 234.914   2 
  -2  13   6 7796.27 675.045   2 
  -2  13   5 2783.60 465.517   2 
  -2  13   5 2613.57 356.967   7 
  -2  13   4 216.143 347.663   2 
  -2  13   3 885.467 436.288   2 
  -2  13   2 1027.49 476.755   2 
  -2  13   1 10702.6 969.512   2 
  -2  13   0 6388.68 813.033   2 
  -2  13  -1 1712.55 638.500   2 
  -2  13  -2 23062.0 1405.42   2 
  -2  13  -3 978.128 585.459   2 
  -2  13  -4 5873.07 866.457   2 
  -2  13  -5 961.948 594.448   2 
   2 -13   5 1884.45 479.321   3 
   2 -13   6 7106.51 742.419   3 
  -2  13  -6 7927.63 863.395   2 
   2 -13   7 16743.2 1011.89   3 
  -2  13  -7 17492.0 1218.00   2 
   2 -13   8 1115.62 385.712   3 
  -2  13  -8 407.585 511.384   2 
   2 -13   9 4040.23 526.582   3 
  -2  13  -9 3445.96 644.692   2 
  -2  13 -10 11975.3 865.202   5 
   2 -13  10 12807.5 754.515   3 
  -2  13 -10 14112.1 1010.84   2 
  -2  13 -11 228.211 308.041   5 
  -2  13 -11 701.924 391.827   2 
  -2  13 -12 9321.09 636.645   5 
   2 -12 -13-123.421 206.288   4 
   2 -12 -12 7690.01 644.332   4 
   2 -12 -11 4187.91 530.062   4 
   2 -12 -10 2118.78 491.615   4 
   2 -12  -9 11470.6 924.161   4 
  -2  12   9 457.517 194.011   2 
   2 -12  -8 550.252 421.673   4 
  -2  12   8 31.9594 316.415   2 
  -2  12   7 15116.3 1069.85   2 
   2 -12  -7 16195.8 1151.60   4 
   2 -12  -6 1632.22 521.354   4 
  -2  12   6 2308.97 581.093   2 
  -2  12   5 9804.27 959.783   2 
   2 -12  -5 10331.1 1011.96   4 
  -2  12   4 11474.6 1096.04   2 
  -2  12   3 1311.67 628.849   2 
  -2  12   2 12191.9 1183.93   2 
  -2  12   1 18111.4 1422.08   2 
  -2  12   0 95.5066 609.455   2 
  -2  12  -1 6881.13 995.864   2 
  -2  12  -2-274.394 699.721   2 
  -2  12  -3 13225.7 1329.23   2 
  -2  12  -4 242.684 667.989   2 
  -2  12  -5 10099.0 1168.45   2 
  -2  12  -6 7952.16 1082.40   2 
   2 -12   7 447.883 361.846   3 
  -2  12  -7 222.187 647.527   2 
  -2  12  -8 26735.1 1640.45   2 
   2 -12   8 27182.6 1446.34   3 
  -2  12  -9 35560.4 1851.94   2 
   2 -12   9 32031.6 1533.87   3 
  -2  12 -10 2383.35 718.967   2 
   2 -12  10 2043.54 496.121   3 
  -2  12 -11 31550.3 1612.91   5 
   2 -12  11 32818.5 1459.05   3 
  -2  12 -11 32991.0 1698.76   2 
   2 -12  12 3248.50 531.928   3 
  -2  12 -12 4269.11 743.377   2 
  -2  12 -12 3483.79 589.777   5 
  -2  12 -13-6.76899 316.068   5 
  -2  12 -14 1797.25 400.966   5 
  -2  12 -15-486.024 255.093   5 
   2 -11 -16 10606.0 644.066   4 
   2 -11 -15 15771.9 907.088   4 
   2 -11 -14 738.779 354.571   4 
   2 -11 -13 941.099 452.951   4 
   2 -11 -12 609.747 451.860   4 
   2 -11 -11 4998.81 759.962   4 
   2 -11 -10 12304.5 1146.74   4 
  -2  11  10 10600.5 876.534   2 
  -2  11   9 4021.49 659.243   2 
   2 -11  -9 4947.92 829.256   4 
   2 -11  -8 28561.6 1737.78   4 
  -2  11   8 28265.2 1563.89   2 
  -2  11   7 533.996 498.546   2 
   2 -11  -7 246.226 642.194   4 
   2 -11  -6 42327.4 2108.75   4 
  -2  11   6 40868.9 1994.68   2 
  -2  11   5 24982.1 1646.90   2 
   2 -11  -5 25154.7 1635.91   4 
  -2  11   4 60.4818 695.959   2 
   2 -11  -4 431.703 606.783   4 
   2 -11  -3 43099.5 2085.48   4 
  -2  11   3 40829.0 2075.67   2 
  -2  11   2 40731.6 2116.23   2 
   2 -11  -2 40947.9 2000.12   4 
   2 -11  -1 798.950 559.655   4 
  -2  11   1 208.879 677.290   2 
  -2  11   0 10588.2 1222.22   2 
  -2  11  -1 1463.66 770.488   2 
  -2  11  -2 14581.6 1425.43   2 
  -2  11  -3 1074.47 793.956   2 
  -2  11  -4 10696.2 1299.32   2 
  -2  11  -5 8552.96 1171.23   2 
  -2  11  -6 416.035 735.945   2 
  -2  11  -7 41102.6 2177.55   2 
   2 -11   8 14156.9 1174.15   3 
  -2  11  -8 11728.8 1280.90   2 
   2 -11   9 8505.97 945.624   3 
  -2  11  -9 9120.64 1132.06   2 
   2 -11  10 44356.4 1931.53   3 
  -2  11 -10 44185.3 2157.06   2 
  -2  11 -11 1784.89 726.861   2 
   2 -11  11 1329.67 487.208   3 
   2 -11  12 11237.9 972.631   3 
  -2  11 -12 12127.9 1129.28   5 
  -2  11 -12 11065.3 1108.37   2 
   2 -11  13 11917.9 907.267   3 
  -2  11 -13 13646.5 1193.64   2 
  -2  11 -13 12526.6 1087.76   5 
   2 -11  13 11430.6 954.074   6 
   2 -11  14 129.426 334.953   6 
  -2  11 -14-2.06344 354.459   5 
  -2  11 -15 1365.53 437.912   5 
  -2  11 -16 292.814 263.761   5 
   2 -10 -18 3947.23 457.961   4 
   2 -10 -17 19629.0 1121.97   4 
   2 -10 -16 16654.7 1197.21   4 
   2 -10 -15 1618.32 650.638   4 
   2 -10 -14 4710.39 884.741   4 
   2 -10 -13 15001.4 1365.74   4 
   2 -10 -12 675.606 712.561   4 
   2 -10 -11 1674.52 751.163   4 
  -2  10  10 8445.44 979.966   2 
   2 -10 -10 9464.59 1237.42   4 
  -2  10   9 15904.8 1247.03   2 
   2 -10  -9 15365.6 1493.70   4 
   2 -10  -8 283.484 739.364   4 
  -2  10   8 735.148 650.352   2 
  -2  10   7 56377.5 2393.22   2 
   2 -10  -7 57053.3 2796.05   4 
  -2  10   6 21510.9 1557.73   2 
   2 -10  -6 22576.7 1858.78   4 
  -2  10   5 1932.13 738.678   2 
   2 -10  -5 1626.46 763.746   4 
   2 -10  -4 11965.3 1269.40   4 
  -2  10   4 10221.8 1183.15   2 
   2 -10  -3 3051.14 775.938   4 
  -2  10   3 3364.09 783.110   2 
   2 -10  -2 3658.90 857.815   4 
  -2  10   2 3388.32 811.790   2 
  -2  10   2 4943.55 2034.16  10 
  -2  10   1 14453.5 2856.40  10 
  -2  10   1 18780.3 1519.74   2 
   2 -10  -1 19169.2 1394.70   4 
  -2  10   0 3592.78 883.690   2 
   2 -10   0 4184.46 772.089   4 
  -2  10   0 5415.63 2656.82  10 
  -2  10  -1 21454.3 1611.82   2 
   2 -10   1 22253.3 1464.58   4 
  -2  10  -2-2221.49 1350.12  10 
  -2  10  -2 441.350 674.178   2 
  -2  10  -3 18555.9 1542.03   2 
  -2  10  -4 8573.70 1155.22   2 
  -2  10  -5 3690.47 881.432   2 
  -2  10  -6 52847.2 2440.85   2 
  -2  10  -7 2632.41 809.761   2 
  -2  10  -8 7833.85 1141.05   2 
  -2  10  -9 32225.1 1965.22   2 
   2 -10   9 32760.2 1745.22   3 
   2 -10  10 3886.40 693.545   3 
  -2  10 -10 3711.72 883.377   2 
   2 -10  11 44195.9 1996.14   3 
  -2  10 -11 41491.1 2205.86   2 
   2 -10  12 3128.56 649.246   3 
  -2  10 -12 1926.16 765.999   2 
  -2  10 -13 11363.1 1106.98   5 
  -2  10 -13 9463.79 1144.72   2 
   2 -10  13 8777.84 917.795   6 
   2 -10  13 10327.8 973.104   3 
   2 -10  14 12163.9 1068.44   6 
  -2  10 -14 11046.6 1077.31   5 
  -2  10 -14 11207.7 1156.93   2 
   2 -10  14 12704.3 1060.58   3 
  -2  10 -15-342.590 400.697   5 
   2 -10  15 561.875 362.045   6 
   2 -10  16 14642.0 1081.34   6 
  -2  10 -16 15504.4 1130.16   5 
   2 -10  17 5342.61 635.807   6 
  -2  10 -17 5969.20 660.057   5 
   2  -9 -20 31571.4 1261.62   4 
   2  -9 -19 395.602 335.402   4 
   2  -9 -18 19281.1 1197.13   4 
   2  -9 -17 1508.81 516.061   4 
   2  -9 -16 122.815 420.312   4 
   2  -9 -15 14254.1 1229.20   4 
   2  -9 -14 3350.42 763.660   4 
   2  -9 -13 8792.11 1098.44   4 
   2  -9 -12 5440.80 930.696   4 
   2  -9 -11 15285.4 1340.95   4 
  -2   9  10 17159.9 1311.36   2 
   2  -9 -10 16604.1 1393.57   4 
  -2   9   9 11473.5 1124.76   2 
   2  -9  -9 9987.02 1194.74   4 
  -2   9   8 43168.6 2098.77   2 
   2  -9  -8 45960.4 2229.45   4 
  -2   9   8 46384.2 5526.36  10 
   2  -9  -7 15916.9 1362.96   4 
  -2   9   7 16173.3 1373.72   2 
   2  -9  -6 10595.0 1190.15   4 
  -2   9   6 14831.1 1281.68   2 
  -2   9   6 13109.9 2749.71  10 
  -2   9   5 3955.42 843.620   2 
  -2   9   5 4173.81 1627.31  10 
   2  -9  -5 3774.55 784.229   4 
  -2   9   4 1525.56 636.543   2 
  -2   9   4 1442.63 1945.56  10 
   2  -9  -4 2484.63 831.067   4 
   2  -9  -3 33353.3 2018.48   4 
  -2   9   3 34479.0 1858.85   2 
  -2   9   2 22566.8 3702.45  10 
  -2   9   2 27349.3 1682.45   2 
   2  -9  -2 23852.9 1692.49   4 
   2  -9  -1 649.064 486.921   4 
  -2   9   1 1249.02 1732.49  10 
  -2   9   1 13.2857 562.463   2 
  -2   9   0 47394.6 4884.36  10 
   2  -9   0 51064.5 2130.82   4 
  -2   9   0 51304.5 2226.83   2 
   2  -9   1 5272.49 754.398   4 
  -2   9  -1 3336.78 1276.22  10 
  -2   9  -1 5398.54 916.872   2 
  -2   9  -2 57881.6 5383.42  10 
  -2   9  -2 60996.9 2431.23   2 
   2  -9   2 59680.4 2231.71   4 
  -2   9  -3 18110.4 1425.04   2 
  -2   9  -3 16368.5 2958.37  10 
  -2   9  -4 389.853 660.624   2 
  -2   9  -5 31509.8 1875.17   2 
  -2   9  -6 15297.6 1335.35   2 
  -2   9  -7 2549.85 708.870   2 
  -2   9  -8 23264.9 1677.06   2 
  -2   9  -9 10243.0 1149.79   2 
   2  -9   9 10902.8 1051.87   3 
  -2   9 -10 31073.7 1905.17   2 
   2  -9  10 29734.5 1661.14   3 
   2  -9  11 497.943 393.076   3 
  -2   9 -11 237.842 631.239   2 
   2  -9  12 13614.4 1112.17   3 
  -2   9 -12 14240.9 1390.09   2 
  -2   9 -13 17239.8 1515.87   2 
   2  -9  13 17667.1 1307.99   3 
  -2   9 -13 16192.1 1383.06   5 
   2  -9  14 2027.60 630.996   6 
   2  -9  14 1994.37 601.792   3 
  -2   9 -14 2142.79 610.592   5 
  -2   9 -14 1565.21 815.301   2 
   2  -9  15 32279.5 1778.17   6 
  -2   9 -15 33797.0 1827.91   5 
   2  -9  16 4195.15 698.626   6 
  -2   9 -16 3205.74 683.738   5 
  -2   9 -17 8827.29 896.599   5 
   2  -9  17 8866.73 909.612   6 
   2  -9  18 21682.6 1282.25   6 
  -2   9 -18 23518.2 1299.20   5 
   2  -9  19 111.992 231.034   6 
   2  -9  20 2324.86 424.073   6 
   2  -8 -21 24067.0 1131.41   4 
  -2   8  21 20897.4 1035.13   8 
  -2   8  20 809.106 350.089   8 
   2  -8 -20 26.9888 379.564   4 
   2  -8 -19 9696.23 893.269   4 
  -2   8  19 9832.57 954.524   8 
  -2   8  18 2046.83 650.318   8 
  -2   8  17 3381.75 724.500   6 
  -2   8  17 4975.38 864.617   8 
  -2   8  16 9656.59 1162.14   8 
  -2   8  16 9472.58 1090.12   6 
  -2   8  15 416.212 644.419   6 
  -2   8  15-521.818 617.565   8 
  -2   8  14 32072.9 1935.60   8 
  -2   8  14 30569.5 1873.59   6 
  -2   8  13 15189.0 1447.45   8 
  -2   8  13 15709.5 1431.17   6 
  -2   8  12 33788.4 1973.58   8 
  -2   8  12 30282.8 1852.52   6 
  -2   8  11 58605.8 6041.52  10 
  -2   8  11 58878.5 2519.66   6 
  -2   8  10 7956.79 1058.93   6 
  -2   8  10 6526.00 2420.79  10 
  -2   8   9 23439.7 4109.92  10 
  -2   8   9 27193.6 1670.49   2 
  -2   8   9 25795.5 1704.36   6 
  -2   8   8 21412.1 1507.77   2 
  -2   8   8 22506.0 3667.97  10 
  -2   8   7 858.014 1266.64  10 
  -2   8   7 804.080 617.821   2 
   2  -8  -6 3906.66 684.159   4 
  -2   8   6 3855.19 601.413   2 
  -2   8   6 2038.06 1564.48  10 
  -2   8   5-142.187 967.918  10 
  -2   8   5-220.677 473.386   2 
   2  -8  -5 608.366 424.485   4 
   2  -8  -4 58575.7 2255.74   4 
  -2   8   4 59979.7 5499.76  10 
  -2   8   4 58769.8 2274.82   2 
   2  -8  -3 2627.55 584.940   4 
  -2   8   3 4427.70 756.104   2 
  -2   8   3 4044.68 1636.95  10 
  -2   8   2 31148.2 3901.69  10 
  -2   8   2 32467.7 1688.40   2 
   2  -8  -2 32010.6 1751.47   4 
  -2   8   1 71412.0 5509.46  10 
  -2   8   0 2816.22 1439.95  10 
  -2   8  -1 100472. 6335.59  10 
  -2   8  -2 6330.19 1917.71  10 
  -2   8  -3 743.972 552.124   2 
  -2   8  -3 3578.83 1146.94  10 
  -2   8  -4 78405.7 5255.24  10 
  -2   8  -4 81343.3 2665.09   2 
  -2   8  -5 38494.0 3478.67  10 
  -2   8  -5 41904.3 1941.05   2 
  -2   8  -6 12398.1 1089.09   2 
  -2   8  -7 15875.6 1279.84   2 
  -2   8  -8 14923.2 1246.59   2 
   2  -8   9 4572.88 661.168   3 
  -2   8  -9 3835.89 783.146   2 
   2  -8  10 9992.68 1010.49   3 
  -2   8 -10 11200.4 1168.40   2 
   2  -8  11 47229.1 2064.41   3 
  -2   8 -11 44813.4 2172.25   2 
   2  -8  12 23280.0 1463.05   3 
  -2   8 -12 25096.2 1702.83   2 
  -2   8 -13 19484.6 1567.27   2 
   2  -8  13 20875.2 1403.79   3 
  -2   8 -13 21413.2 1533.83   5 
  -2   8 -14 44007.1 2254.09   2 
   2  -8  14 44167.7 2005.60   3 
  -2   8 -14 46500.8 2227.45   5 
   2  -8  14 44223.2 2142.37   6 
   2  -8  15 2455.21 703.627   6 
  -2   8 -15 4022.92 815.356   5 
   2  -8  16 30804.4 1788.75   6 
  -2   8 -16 29091.9 1698.25   5 
  -2   8 -17 41319.5 1949.64   5 
   2  -8  17 38538.3 1928.96   6 
   2  -8  18 117.402 389.674   6 
  -2   8 -18 511.974 307.258   5 
   2  -8  19 13932.5 1078.26   6 
   2  -8  20 4895.88 681.445   6 
   2  -8  21 178.745 278.802   6 
   2  -7 -23 3886.71 455.951   4 
  -2   7  22 15733.4 1075.85   8 
   2  -7 -22 15618.3 935.140   4 
  -2   7  21 587.550 407.455   6 
  -2   7  21-349.786 503.821   8 
  -2   7  20 2145.98 740.323   8 
  -2   7  20 2454.96 646.566   6 
  -2   7  19 1951.06 624.167   6 
  -2   7  19 1756.53 723.017   8 
  -2   7  18 1976.95 859.438   8 
  -2   7  18 2253.13 643.931   6 
  -2   7  17 13777.6 1456.31   8 
  -2   7  17 12020.3 1231.31   6 
  -2   7  16 7527.22 1074.38   6 
  -2   7  15 41620.5 2121.63   6 
  -2   7  14 16942.5 1435.96   6 
  -2   7  13 48119.1 2251.53   6 
  -2   7  13 43630.8 5693.61  10 
  -2   7  12 61805.9 2452.00   6 
  -2   7  12 58703.3 6804.84  10 
  -2   7  11 1233.52 1434.36  10 
  -2   7  11 3359.07 725.681   6 
  -2   7  10 28812.0 1655.31   6 
  -2   7  10 23512.6 3806.35  10 
  -2   7   9 41021.0 1941.94   6 
  -2   7   9 49321.0 5367.95  10 
  -2   7   8 1276.70 516.933   6 
  -2   7   8 637.363 719.229  10 
  -2   7   7 16711.3 2978.77  10 
  -2   7   6 712.810 712.856  10 
  -2   7   5 16889.1 2632.44  10 
  -2   7   4 1721.26 1398.18  10 
  -2   7   3 74620.8 5503.91  10 
  -2   7   2 58313.0 4749.31  10 
  -2   7   1 1038.06 1079.06  10 
  -2   7   0 147517. 7084.77  10 
  -2   7  -1 4496.47 1565.19  10 
  -2   7  -2 2307.68 1022.06  10 
  -2   7  -3 120675. 5971.40  10 
  -2   7  -4 35721.7 3170.72  10 
  -2   7  -5 87649.1 4930.46  10 
   2  -7   9 6019.78 1496.83  11 
  -2   7  -9 1139.21 465.394   2 
  -2   7 -10 29191.5 1699.06   2 
   2  -7  10 29716.0 1554.26   3 
   2  -7  10 27667.5 3400.11  11 
  -2   7 -11 17236.7 1412.50   2 
   2  -7  11 17427.7 1248.77   3 
  -2   7 -12 16885.3 1402.35   5 
   2  -7  12 17877.2 3229.69  11 
   2  -7  12 14955.7 1167.08   3 
  -2   7 -12 17009.5 1451.02   2 
   2  -7  13 45719.9 2030.46   3 
  -2   7 -13 46350.0 2321.79   2 
   2  -7  13 44867.0 4872.70  11 
  -2   7 -13 50216.3 2326.32   5 
   2  -7  13 47482.3 2247.37   6 
   2  -7  14 1856.88 683.674   6 
  -2   7 -14 2588.48 755.921   5 
   2  -7  14 1794.88 509.585   3 
   2  -7  15 48707.1 2316.08   6 
  -2   7 -15 51125.1 2342.84   5 
   2  -7  16 49485.7 2359.90   6 
  -2   7 -16 49752.3 2316.02   5 
   2  -7  17 11349.7 1128.17   6 
  -2   7 -17 11893.2 1155.40   5 
  -2   7 -18 20078.2 1396.83   5 
   2  -7  18 20418.5 1497.50   6 
   2  -7  19 1158.46 516.570   6 
  -2   7 -19 186.967 372.564   5 
   2  -7  20 1422.79 528.701   6 
   2  -7  21 2306.98 546.848   6 
   2  -7  22 295.773 256.763   6 
   2  -7  23 8475.99 634.748   6 
  -2   6  24 8497.50 816.341   8 
   2  -6 -24 7689.79 588.352   4 
  -2   6  23 6806.12 859.213   8 
  -2   6  23 7438.56 715.081   6 
  -2   6  22-345.440 358.631   6 
  -2   6  22-5.50873 617.584   8 
  -2   6  21 11573.2 1323.09   8 
  -2   6  21 10059.5 1003.77   6 
  -2   6  20 3.46347 654.043   8 
  -2   6  20-332.076 463.624   6 
  -2   6  19 1360.87 620.056   6 
  -2   6  19 1704.90 881.890   8 
  -2   6  18 6295.20 1018.55   6 
  -2   6  17 3794.17 850.479   6 
  -2   6  16 37394.2 2042.60   6 
  -2   6  15 15515.3 1379.82   6 
  -2   6  14 32621.6 1824.55   6 
  -2   6  13 14996.0 3170.96  10 
  -2   6  13 17693.4 1334.34   6 
  -2   6  12 2892.22 1465.79  10 
  -2   6  12 3894.35 677.298   6 
  -2   6  11 6860.05 2053.81  10 
  -2   6  11 8176.69 906.443   6 
  -2   6  10 24457.1 1450.57   6 
  -2   6  10 23860.3 4039.57  10 
  -2   6   9 28333.4 4155.98  10 
  -2   6   8 50358.9 5189.78  10 
  -2   6   7 6825.67 2083.01  10 
  -2   6   6 13928.2 2535.77  10 
  -2   6   5 10953.3 2138.77  10 
  -2   6   4 101417. 6059.21  10 
  -2   6   3 49409.6 4209.34  10 
  -2   6   2 3593.72 1738.80  10 
  -2   6   1 119702. 5994.36  10 
  -2   6   0 11201.6 1902.63  10 
  -2   6  -1 1002.13 1174.20  10 
  -2   6  -2 80527.8 4606.73  10 
  -2   6  -3 833.006 728.229  10 
   2  -6   3 2745.52 756.380  11 
   2  -6   4 192552. 5900.66  11 
  -2   6  -4 173571. 6436.44  10 
   2  -6   5 29875.3 2570.16  11 
  -2   6  -5 26621.3 2642.68  10 
   2  -6   6 25831.6 2681.38  11 
  -2   6  -6 24855.7 2327.03  10 
   2  -6   7 39923.5 3549.36  11 
   2  -6   8 1490.27 1108.18  11 
   2  -6   9 42469.2 4267.10  11 
   2  -6  10 23182.1 3469.14  11 
  -2   6 -11 16314.1 1338.90   2 
   2  -6  11 18793.1 3180.04  11 
  -2   6 -12 26225.5 1783.91   2 
   2  -6  12 29501.9 4326.47  11 
  -2   6 -12 29296.9 1775.30   5 
   2  -6  13 620.047 432.068   6 
  -2   6 -13-666.837 589.580   2 
   2  -6  13 652.573 1769.62  11 
  -2   6 -13 816.248 571.201   5 
   2  -6  14 20957.6 1629.87   6 
   2  -6  14 16184.6 3238.38  11 
  -2   6 -14 17887.7 1477.25   5 
   2  -6  15 4716.62 925.609   6 
  -2   6 -15 4873.24 860.272   5 
  -2   6 -16 68908.7 2813.12   5 
   2  -6  16 63998.3 6683.12  11 
   2  -6  16 67953.2 2853.19   6 
  -2   6 -17 13110.2 1221.88   5 
   2  -6  17 13447.1 1330.90   6 
   2  -6  18 3183.83 815.803   6 
  -2   6 -18 4305.20 794.606   5 
   2  -6  19 18887.5 1496.98   6 
  -2   6 -19 18826.4 1331.56   5 
   2  -6  20 6350.07 901.460   6 
   2  -6  21 5223.88 768.948   6 
   2  -6  22 14226.1 1049.96   6 
   2  -6  23 304.671 228.454   6 
   2  -6  24 12256.5 745.399   6 
  -2   5  25 15956.6 871.774   6 
  -2   5  25 15961.2 1141.53   8 
  -2   5  24 4068.92 601.120   6 
  -2   5  24 2515.74 841.028   8 
  -2   5  23 6935.91 1255.56   8 
  -2   5  23 6072.88 773.475   6 
  -2   5  22 18350.9 1301.69   6 
  -2   5  22 16641.3 1835.43   8 
  -2   5  21 1381.01 543.973   6 
  -2   5  21 1689.56 1069.61   8 
  -2   5  20 8248.38 1070.47   6 
  -2   5  19 12085.7 1242.40   6 
  -2   5  18 1170.05 714.561   6 
  -2   5  17 39296.0 2068.71   6 
  -2   5  16 3370.06 708.089   6 
  -2   5  15 24332.4 1576.44   6 
  -2   5  14 13275.1 1177.97   6 
  -2   5  13 10277.9 2127.90  10 
  -2   5  13 11689.7 1038.19   6 
  -2   5  12 18974.4 2797.00  10 
  -2   5  12 17195.7 1202.30   6 
  -2   5  11 2625.65 1367.96  10 
  -2   5  10 18391.3 2789.05  10 
  -2   5   9 86416.9 5940.58  10 
  -2   5   8 42469.2 4282.74  10 
  -2   5   7 176665. 8598.10  10 
  -2   5   6-11.8124 921.554  10 
  -2   5   5 168613. 8106.83  10 
  -2   5   4 63092.5 4938.61  10 
  -2   5   3 4670.86 1524.29  10 
  -2   5   2 93029.1 5214.11  10 
  -2   5   1 2169.65 1116.31  10 
   2  -5   0 858.101 318.449  11 
  -2   5   0 982.586 1094.87  10 
  -2   5  -1 1129.77 842.801  10 
   2  -5   1 781.352 568.033  11 
   2  -5   2 5689.89 895.908  11 
  -2   5  -2 5714.26 1406.38  10 
  -2   5  -3 169792. 6153.58  10 
   2  -5   3 169805. 4972.60  11 
  -2   5  -4 17269.5 2110.30  10 
   2  -5   4 15053.9 1746.18  11 
  -2   5  -5 124522. 5150.30  10 
   2  -5   5 129794. 5524.39  11 
  -2   5  -6 158299. 5597.38  10 
   2  -5   6 154755. 6732.92  11 
   2  -5   7 26742.2 2955.40  11 
   2  -5   8 171032. 7555.52  11 
   2  -5   9 22551.0 3014.45  11 
   2  -5  10 10146.8 2000.69  11 
   2  -5  11 33338.5 3925.22  11 
   2  -5  12 13377.6 2598.01  11 
   2  -5  13 18170.8 1402.09   6 
  -2   5 -13 17450.0 1394.34   5 
   2  -5  13 19509.4 3295.26  11 
   2  -5  14 7865.15 989.116   6 
  -2   5 -14 8288.06 1067.28   5 
   2  -5  14 8344.57 2498.28  11 
  -2   5 -15 39065.4 2222.89   5 
   2  -5  15 40289.8 2205.28   6 
   2  -5  15 45995.5 5769.98  11 
  -2   5 -16 942.794 716.319   5 
   2  -5  16 1783.52 772.123   6 
  -2   5 -17 26020.8 1929.01   5 
   2  -5  17 24579.2 1894.77   6 
   2  -5  17 25225.2 4982.27  11 
   2  -5  18 30554.3 2061.41   6 
  -2   5 -18 29309.3 1930.18   5 
  -2   5 -19 74.7841 432.306   5 
   2  -5  19 860.054 566.404   6 
   2  -5  20 26672.6 1800.64   6 
   2  -5  21 25753.8 1638.28   6 
   2  -5  22 5737.13 782.715   6 
   2  -5  23 21964.0 1250.70   6 
   2  -5  24 16441.9 958.783   6 
  -2   4  26 21404.9 992.112   6 
  -2   4  26 21060.3 1103.33   8 
  -2   4  25 1733.99 611.058   8 
  -2   4  25 2211.07 509.235   6 
  -2   4  24 15182.4 1097.80   6 
  -2   4  24 14494.3 1308.05   8 
  -2   4  23 9908.50 1324.80   8 
  -2   4  23 13020.4 1127.06   6 
  -2   4  22 398.219 581.764   6 
  -2   4  22-12.2901 985.264   8 
  -2   4  21 11968.9 1258.80   6 
  -2   4  20 20780.4 1554.09   6 
  -2   4  19 8869.91 1140.51   6 
  -2   4  18 57989.7 2513.05   6 
  -2   4  17 7478.74 958.505   6 
  -2   4  16 15595.2 1342.12   6 
  -2   4  15 33798.3 1788.08   6 
  -2   4  14 26072.6 1569.52   6 
  -2   4  13 19345.4 2652.23  10 
  -2   4  12 1517.32 921.017  10 
  -2   4  12 1986.87 1110.53  11 
  -2   4  11 2259.89 1537.96   1 
  -2   4  11 1891.80 928.907  10 
  -2   4  11-1033.52 829.972  11 
  -2   4  10 17628.0 2240.92  10 
  -2   4  10 20001.3 3182.53   1 
  -2   4   9 16714.5 2255.88  10 
  -2   4   9 13335.6 2420.84   1 
  -2   4   8 191739. 7226.43  10 
  -2   4   8 181423. 7950.96   1 
  -2   4   7 1703.36 1313.54   1 
  -2   4   7 3000.24 1313.23  10 
  -2   4   6 367246. 9856.69  10 
  -2   4   5 76574.2 4434.34  10 
  -2   4   4 2091.80 1244.30  10 
  -2   4   3 193221. 6746.81  10 
  -2   4   2 3135.82 1361.42  10 
  -2   4   1 16134.6 2068.04  10 
  -2   4   0 2813.62 1239.17  10 
   2  -4   0 2868.55 381.893  11 
   2  -4   1 5071.64 731.587  11 
  -2   4  -1 3050.38 996.279  10 
  -2   4  -2 156287. 5269.09  10 
   2  -4   2 148674. 4189.66  11 
  -2   4  -3 2237.72 857.866  10 
   2  -4   3 2962.22 861.425  11 
   2  -4   4 148789. 4871.49  11 
  -2   4  -4 146712. 4775.70  10 
   2  -4   5 83337.0 3932.92  11 
  -2   4  -5 72758.3 3204.48  10 
  -2   4  -6 110819. 3885.40  10 
   2  -4   6 122678. 5014.77  11 
   2  -4   7 138918. 5696.12  11 
  -2   4  -7 132654. 4015.89  10 
   2  -4   8 1071.47 898.972  11 
   2  -4   9 10956.0 2066.95  11 
   2  -4  10 225474. 8747.29  11 
   2  -4  11 2203.69 874.076   1 
   2  -4  11 2832.50 1355.97  11 
   2  -4  12 96391.7 5795.10   1 
   2  -4  12 103278. 6733.25  11 
   2  -4  13 9534.39 2304.70  11 
  -2   4 -14 31260.6 1722.19   5 
   2  -4  14 30533.4 4230.30  11 
   2  -4  14 31667.2 1720.38   6 
  -2   4 -15 3549.79 717.784   5 
   2  -4  15 2854.38 655.981   6 
   2  -4  15 3382.13 1474.99  11 
  -2   4 -16 19662.1 1526.77   5 
   2  -4  16 17236.7 3436.27  11 
   2  -4  16 19567.1 1469.25   6 
  -2   4 -17 7165.92 1015.77   5 
   2  -4  17 6594.10 1037.25   6 
   2  -4  17 5250.50 3330.99  11 
   2  -4  18-167.828 530.072   6 
  -2   4 -18 764.486 688.285   5 
  -2   4 -19 24164.5 1852.53   5 
   2  -4  19 23597.6 1765.22   6 
  -2   4 -20 13246.8 1283.34   5 
   2  -4  20 15853.9 1471.32   6 
   2  -4  21 273.861 599.071   6 
   2  -4  22 42373.0 2080.45   6 
   2  -4  23 11465.1 1019.20   6 
   2  -4  24 5278.44 628.927   6 
   2  -4  25 8415.52 632.186   6 
  -2   3  26 649.496 398.921   8 
  -2   3  26 791.373 369.339   6 
  -2   3  25 15071.3 1212.66   8 
  -2   3  25 13914.8 1039.74   6 
  -2   3  24 4218.94 742.109   6 
  -2   3  24 4182.32 932.087   8 
  -2   3  23 3465.85 901.307   8 
  -2   3  23 3433.69 772.949   6 
  -2   3  22 45734.8 2191.95   6 
  -2   3  21 15606.9 1408.68   6 
  -2   3  20 9862.22 1160.52   6 
  -2   3  19 24578.4 1700.32   6 
  -2   3  18 11788.5 1256.42   6 
  -2   3  17 54590.4 2326.53   6 
  -2   3  16 59250.4 2343.80   6 
  -2   3  16 55738.6 5429.39  11 
  -2   3  15 21745.4 1433.30   6 
  -2   3  15 19795.8 3016.92  11 
  -2   3  15 23246.4 1342.33   9 
  -2   3  14 8118.66 1977.38  11 
  -2   3  13 4752.05 1440.37  11 
  -2   3  12 4494.77 1073.36  10 
  -2   3  12 5561.69 1396.92  11 
  -2   3  11 1867.52 707.465  11 
  -2   3  11 65.3136 1472.80   1 
  -2   3  11 319.296 307.755  10 
  -2   3  10 12293.2 1896.56  11 
  -2   3  10 12606.7 2267.59   1 
  -2   3  10 13770.0 1860.15  10 
  -2   3   9 211947. 7941.18   1 
  -2   3   9 230935. 6973.30  10 
  -2   3   8 37469.9 2781.87  10 
  -2   3   8 35444.9 3273.13   1 
  -2   3   7 94011.0 4963.98   1 
  -2   3   7 91895.7 4203.30  10 
  -2   3   6 17445.1 1837.61  10 
  -2   3   5 10468.7 1483.45  10 
  -2   3   4 64129.5 3276.77  10 
  -2   3   4 63878.6 1923.24  11 
  -2   3   3 49390.9 2821.42  10 
  -2   3   2 37675.6 2426.30  10 
  -2   3   1 22846.0 1866.64  10 
  -2   3   0 51131.6 2657.43  10 
   2  -3   0 50676.2 1359.55  11 
  -2   3  -1 472956. 7645.58  10 
   2  -3   1 492962. 5423.99  11 
   2  -3   2 62172.9 2270.99  11 
  -2   3  -2 58187.4 2701.82  10 
  -2   3  -3 131995. 3853.93  10 
  -2   3  -4 499.794 534.920  10 
  -2   3  -5 21705.3 1516.24  10 
  -2   3  -6 25747.0 1662.90  10 
  -2   3  -7 1114.79 536.550  10 
   2  -3   9 53842.9 3609.60   1 
   2  -3  10 24335.5 2608.21   1 
   2  -3  11 87546.3 5637.30  11 
   2  -3  11 77854.4 4677.62   1 
   2  -3  12-605.172 763.016   1 
   2  -3  12-1177.89 950.880  11 
   2  -3  13 62581.7 5311.00  11 
   2  -3  13 56590.3 4295.30   1 
  -2   3 -14 3166.08 641.431   5 
   2  -3  14 3174.73 663.292   6 
   2  -3  15 15716.9 1268.77   6 
  -2   3 -15 14034.6 1212.37   5 
   2  -3  15 17203.0 3290.27  11 
   2  -3  16 11878.6 1193.74   6 
  -2   3 -16 10580.2 1127.40   5 
   2  -3  16 12234.8 2835.03  11 
   2  -3  17 2453.35 696.699   6 
  -2   3 -17 1491.20 508.494   5 
   2  -3  18 20593.5 1553.90   6 
  -2   3 -18 21362.2 1576.57   5 
  -2   3 -19 9460.82 1108.13   5 
   2  -3  19 8952.39 1136.15   6 
   2  -3  20 2473.52 774.932   6 
  -2   3 -20 1297.21 433.864   5 
   2  -3  21 30006.0 1916.94   6 
   2  -3  22-15.5541 463.119   6 
   2  -3  23 19377.5 1399.15   6 
   2  -3  24 9121.71 874.491   6 
   2  -3  25 6248.53 586.514   6 
  -2   2  27 1648.04 381.058   6 
  -2   2  26 5397.92 705.798   8 
  -2   2  26 5467.06 691.948   6 
  -2   2  25 587.739 421.520   6 
  -2   2  25 178.054 493.129   8 
  -2   2  24 6337.17 866.941   6 
  -2   2  24 6781.37 1037.22   8 
  -2   2  23 18189.8 1610.84   8 
  -2   2  23 18404.5 1411.96   6 
  -2   2  22 1646.44 783.822   6 
  -2   2  21 47228.0 2328.30   6 
  -2   2  20 27010.0 1829.75   6 
  -2   2  19 2570.18 777.960   6 
  -2   2  19 5793.10 3551.42  11 
  -2   2  18 45888.9 2084.77   9 
  -2   2  18 46340.1 2221.18   6 
  -2   2  18 43083.9 5468.00  11 
  -2   2  17 20569.2 1490.29   6 
  -2   2  17 19894.9 1362.99   9 
  -2   2  17 19834.4 3558.70  11 
  -2   2  16 38298.4 1876.75   6 
  -2   2  16 36292.1 1769.18   9 
  -2   2  16 33631.7 4364.50  11 
  -2   2  15 3880.29 706.155   9 
  -2   2  15 1711.89 1325.85  11 
  -2   2  15 3980.41 699.163   6 
  -2   2  14 32540.5 3730.64  11 
  -2   2  13 36420.7 3653.96  11 
  -2   2  12 42908.4 3649.80  11 
  -2   2  11 64040.0 3260.00  10 
  -2   2  11 55736.0 3990.03  11 
  -2   2  10 71548.6 4141.42  11 
  -2   2  10 70104.8 4345.37   1 
  -2   2  10 77140.6 3512.09  10 
  -2   2   9 32115.8 2598.88  11 
  -2   2   9 28809.7 3014.90   1 
  -2   2   9 33320.4 2244.10  10 
  -2   2   8 69811.6 4182.50   1 
  -2   2   8 71491.9 3594.35  11 
  -2   2   8 70242.7 3224.12  10 
  -2   2   7 57880.2 2898.17  11 
  -2   2   7 52903.1 2709.96  10 
  -2   2   6 28299.1 1936.92  10 
  -2   2   6 30069.8 1944.87  11 
  -2   2   5 234332. 5344.99  10 
  -2   2   5 226824. 4712.86  11 
  -2   2   4 35295.6 1835.44  11 
  -2   2   4 32538.1 1997.82  10 
  -2   2   3 389253. 4165.11  11 
  -2   2   3 406884. 6596.87  10 
  -2   2   2 13145.4 1295.42  10 
  -2   2   2 11751.2 465.578  11 
  -2   2   1 317532. 5569.58  10 
  -2   2   0 763451. 8433.36  10 
  -2   2  -1 149017. 3707.81  10 
  -2   2  -2 541731. 6977.15  10 
  -2   2  -3 37300.2 1874.44  10 
  -2   2  -4 77600.0 2731.49  10 
  -2   2  -5 163029. 3888.91  10 
   2  -2   7 24252.5 2148.90   1 
   2  -2   8 10593.5 1610.59   1 
   2  -2   9 8657.18 1561.55   1 
   2  -2  10 102156. 4935.15   1 
   2  -2  11 17984.6 2345.04   1 
   2  -2  12 114288. 5696.46   1 
   2  -2  13 4210.57 1566.82   1 
   2  -2  14 6572.45 758.964   6 
  -2   2 -14 5209.18 724.448   5 
   2  -2  14 4938.45 1934.04  11 
   2  -2  15 63801.9 6108.81  11 
  -2   2 -15 58676.5 2330.23   5 
   2  -2  15 62061.8 2352.51   6 
  -2   2 -16 29064.9 1702.31   5 
   2  -2  16 29134.6 4155.57  11 
   2  -2  16 28059.6 1699.84   6 
  -2   2 -17 49005.8 2228.49   5 
   2  -2  17 45597.3 5349.23  11 
   2  -2  17 50721.1 2292.63   6 
   2  -2  18 7730.57 1059.09   6 
  -2   2 -18 8171.95 1015.25   5 
   2  -2  18 8445.99 2902.04  11 
   2  -2  19 1729.47 543.918   6 
  -2   2 -19 2030.59 621.837   5 
  -2   2 -20 17829.7 1405.53   5 
   2  -2  20 18812.7 1511.33   6 
   2  -2  21 924.471 604.099   6 
   2  -2  22 10993.2 1184.59   6 
   2  -2  23-34.6241 498.438   6 
   2  -2  24 14300.5 1144.67   6 
   2  -2  25 2150.99 425.918   6 
  -2   1  27 17012.9 1085.29   6 
  -2   1  26 12667.6 967.907   8 
  -2   1  26 13742.7 1074.16   6 
  -2   1  25 942.160 563.464   8 
  -2   1  25 866.667 546.161   6 
  -2   1  24 16115.5 1361.43   6 
  -2   1  24 16233.9 1363.87   8 
  -2   1  23 694.823 722.265   6 
  -2   1  23 409.914 676.449   8 
  -2   1  22 31010.0 1913.77   6 
  -2   1  22 33181.5 2059.08   8 
  -2   1  21 8506.50 1177.84   6 
  -2   1  20 907.755 766.116   6 
  -2   1  19 51508.1 2360.13   9 
  -2   1  19 49666.8 2340.05   6 
  -2   1  18 8755.38 1092.90   6 
  -2   1  18 7885.48 1095.37   9 
  -2   1  17 43170.2 2010.96   9 
  -2   1  17 45258.8 5310.88  11 
  -2   1  17 45507.1 2114.64   6 
  -2   1  16 6697.65 857.051   9 
  -2   1  16 7181.81 2138.96  11 
  -2   1  16 6906.46 892.054   6 
  -2   1  15 17199.8 2970.65  11 
  -2   1  14 77092.9 5711.77  11 
  -2   1  13 35311.6 3746.38  11 
  -2   1  12 18348.7 2625.62  11 
  -2   1  11 32859.8 3043.77  11 
  -2   1  10 22485.2 1568.68  10 
  -2   1  10 21570.5 2436.04  11 
  -2   1  10 21532.5 1787.47   1 
  -2   1   9 52881.0 2340.39  10 
  -2   1   9 50256.1 3358.39  11 
  -2   1   8 54507.0 2336.62  10 
  -2   1   8 46748.3 3096.18  11 
  -2   1   7 56091.4 3088.57  11 
  -2   1   7 55936.2 2351.17  10 
  -2   1   6 208954. 5559.76  11 
  -2   1   6 206081. 4356.33  10 
  -2   1   5 18331.0 1702.51  11 
  -2   1   5 17121.6 1306.13  10 
  -2   1   4 474233. 8216.57  11 
  -2   1   4 546142. 6706.30  10 
  -2   1   3 407.036 443.682  10 
  -2   1   3 861.737 442.412  11 
  -2   1   2 203233. 3324.95  11 
  -2   1   2 202897. 4020.38  10 
  -2   1   1 9712.24 767.845  11 
  -2   1   1 9624.16 945.660  10 
  -2   1   0 58971.9 2202.31  10 
  -2   1  -1 4201.27 757.369  10 
  -2   1  -2 154364. 3649.06  10 
  -2   1  -3 300385. 5134.36  10 
   2  -1   4 88336.0 3449.12   1 
   2  -1   5 111279. 4084.11   1 
   2  -1   6 1143.90 792.333   1 
   2  -1   7 27353.6 2326.19   1 
   2  -1   8 1187.94 962.562   1 
   2  -1   9 125499. 5312.60   1 
   2  -1  10 144635. 5981.04   1 
   2  -1  11 64940.0 4245.12   1 
   2  -1  12-880.656 1159.64   1 
   2  -1  13 10465.9 2290.92   1 
  -2   1 -14 159971. 3645.12   5 
   2  -1  14 161672. 3677.75   6 
   2  -1  14 160979. 7655.60   1 
   2  -1  15 11849.5 1106.96   6 
  -2   1 -15 11183.2 1058.38   5 
   2  -1  16 114978. 3307.29   6 
  -2   1 -16 119566. 3352.42   5 
   2  -1  16 112234. 8018.79  11 
   2  -1  17 928.532 577.696   6 
  -2   1 -17 678.641 493.326   5 
   2  -1  17 1000.07 2167.61  11 
   2  -1  18 2630.85 691.613   6 
  -2   1 -18 1984.94 610.067   5 
   2  -1  19 32478.4 1907.57   6 
  -2   1 -19 31293.8 1830.65   5 
  -2   1 -20 2566.75 622.568   5 
   2  -1  20 3022.51 638.119   6 
  -2   1 -21 30610.4 1766.66   5 
   2  -1  21 37587.1 1990.06   6 
   2  -1  22 930.775 491.174   6 
   2  -1  23 9187.34 987.635   6 
   2  -1  24 769.904 438.489   6 
   2  -1  25 85.3835 238.268   6 
  -2   0  28 30603.4 1202.02   6 
  -2   0  27 19592.3 1262.47   6 
  -2   0  26 7309.88 903.682   6 
  -2   0  25 26339.1 1637.28   6 
  -2   0  24 6362.44 986.973   6 
  -2   0  24 6232.27 890.849   8 
  -2   0  23 6601.16 1075.58   6 
  -2   0  23 6522.00 956.706   8 
  -2   0  22 13551.0 1356.52   8 
  -2   0  22 13818.7 1378.30   6 
  -2   0  21 1871.74 810.203   6 
  -2   0  21 2945.08 984.882   9 
  -2   0  20 3135.24 2813.10  11 
  -2   0  20 3764.87 978.059   9 
  -2   0  20 2835.62 866.566   6 
  -2   0  19 9286.78 1124.96   6 
  -2   0  19 7519.23 1192.62   9 
  -2   0  18 56081.9 2460.06   9 
  -2   0  18 60307.9 2523.52   6 
  -2   0  17-486.841 503.464   9 
  -2   0  17-242.941 530.925   6 
  -2   0  17-2380.10 2082.00  11 
  -2   0  16 31958.8 4356.86  11 
  -2   0  16 31552.8 1711.44   9 
  -2   0  16 33386.0 1767.60   6 
  -2   0  15 93703.1 7043.51  11 
  -2   0  14 25396.2 3592.42  11 
  -2   0  13 27413.2 3572.34  11 
  -2   0  12 64130.7 4864.29  11 
  -2   0  11 3128.43 1022.23  11 
  -2   0  10 33888.7 3317.79  11 
  -2   0   9 36074.4 1438.45  10 
  -2   0   9 36271.5 3067.03  11 
  -2   0   8 91641.5 4653.64  11 
  -2   0   8 94242.7 2406.82  10 
  -2   0   7 105738. 4841.64  11 
  -2   0   7 104769. 2622.16  10 
  -2   0   6 9958.10 868.637  10 
  -2   0   6 9338.44 1739.25  11 
  -2   0   5 458099. 9024.58  11 
  -2   0   5 475403. 5747.69  10 
   2   0  -4 100.044 126.343   1 
  -2   0   4 160.546 793.491  11 
  -2   0   4-3.86415 383.826  10 
  -2   0   3 421005. 5581.41  10 
  -2   0   3 440548. 6845.86  11 
  -2   0   2 8294.52 915.651  10 
  -2   0   2 9886.96 1052.93  11 
   2   0  -2 8663.21 742.783   1 
  -2   0   1 9889.27 1015.62  11 
  -2   0   1 10513.0 1011.49  10 
   2   0  -1 10375.0 914.734   1 
   2   0   0 143872. 3390.91   1 
  -2   0   0 146303. 3485.02  10 
  -2   0   0 143857. 3548.44  11 
   2   0   1 69550.3 2561.69   1 
   2   0   2 158791. 4137.12   1 
   2   0   3 579.277 704.475   1 
   2   0   4-70.2773 705.477   1 
   2   0   5 119303. 4309.05   1 
   2   0   6 37435.7 2626.81   1 
   2   0   7 79880.1 3983.88   1 
   2   0   8 18667.3 2233.58   1 
   2   0   9 46650.7 3429.37   1 
   2   0  10 3094.55 1328.36   1 
   2   0  11 1920.58 1348.57   1 
   2   0  12 43504.3 3859.81   1 
   2   0  13 133903. 6861.66   1 
   2   0  14 1447.85 492.271   6 
  -2   0 -14 1299.10 490.176   5 
   2   0  14 373.794 1078.30   1 
   2   0  15 61319.8 2375.85   6 
  -2   0 -15 62267.0 2419.16   5 
  -2   0 -16 764.264 458.092   5 
   2   0  16 1010.17 477.945   6 
  -2   0 -17 3450.18 804.972   5 
   2   0  17 3379.36 772.763   6 
   2   0  17 1862.75 1479.51  11 
   2   0  18 48718.8 2287.99   6 
  -2   0 -18 46918.6 2209.23   5 
   2   0  19 3168.27 766.168   6 
  -2   0 -19 3838.44 794.628   5 
  -2   0 -20 42252.2 2047.79   5 
   2   0  20 40058.5 2088.66   6 
   2   0  21 7094.36 931.187   6 
  -2   0 -21 6100.58 809.686   5 
   2   0  22 6905.28 923.511   6 
   2   0  23 2222.23 552.365   6 
   2   0  24 199.578 341.009   6 
   2   0  25 15957.9 979.553   6 
  -2  -1  28 6061.30 560.827   6 
  -2  -1  27 17444.5 1142.89   6 
  -2  -1  26 17660.7 1425.78   6 
  -2  -1  25 8061.36 1055.58   6 
  -2  -1  24 623.058 688.804   6 
  -2  -1  23 3852.12 997.423   6 
  -2  -1  22 2342.73 856.494   6 
  -2  -1  21 5672.82 1056.81   9 
  -2  -1  21 4380.00 1089.31   6 
  -2  -1  20 409.135 739.827   9 
  -2  -1  20 679.020 702.938   6 
  -2  -1  19 25620.4 1802.21   6 
  -2  -1  19 24174.2 1748.16   9 
  -2  -1  19 24239.4 4592.49  11 
  -2  -1  18 352.594 719.403   9 
  -2  -1  18 198.678 599.851   6 
  -2  -1  17 72189.1 7318.00  11 
  -2  -1  17 69687.2 2667.09   6 
  -2  -1  17 65318.8 2694.95   9 
  -2  -1  16 37731.5 2029.05   9 
  -2  -1  16 34339.0 4903.71  11 
  -2  -1  16 37962.8 1899.00   6 
  -2  -1  15 4402.98 2137.26  11 
  -2  -1  14 147688. 8829.04  11 
  -2  -1  13 137937. 8222.34  11 
  -2  -1  12-703.848 1138.41  11 
  -2  -1  11 48364.1 4361.53  11 
  -2  -1  10 612.413 1105.66  11 
  -2  -1   9 107008. 6009.03  11 
  -2  -1   8 16944.4 2479.16  11 
  -2  -1   7 6394.59 1581.99  11 
  -2  -1   6 329644. 8469.32  11 
  -2  -1   5 4614.25 1267.15  11 
   2   1  -4 141328. 2584.98   1 
  -2  -1   4 142351. 5275.96  11 
   2   1  -3 10173.3 854.384   1 
  -2  -1   3 9288.96 1362.90  11 
  -2  -1   2 291088. 6095.00  11 
   2   1  -2 293002. 4575.20   1 
  -2  -1   1 672187. 9025.02  11 
   2   1  -1 695859. 7584.82   1 
   2   1   0 31979.8 1861.58   1 
  -2  -1   0 32002.6 2081.88  11 
   2   1   1 432583. 6949.23   1 
   2   1   2 25545.2 1901.87   1 
   2   1   3 287.194 863.133   1 
   2   1   4 22518.1 2009.04   1 
   2   1   5 27701.6 2296.91   1 
   2   1   6 141329. 5309.55   1 
   2   1   7 71776.8 3984.77   1 
   2   1   8 18933.2 2209.99   1 
   2   1   9 23791.8 2556.02   1 
   2   1  10 3926.21 1270.00   1 
   2   1  11 61120.2 4540.52   1 
   2   1  12 23713.5 3054.76   1 
   2   1  13 251.532 248.947   6 
  -2  -1 -13 737.552 444.593   5 
   2   1  14 66893.5 2424.83   6 
  -2  -1 -14 70640.2 2529.19   5 
   2   1  14 75187.7 5704.96   1 
  -2  -1 -15 5209.23 773.065   5 
   2   1  15 5545.97 864.229   6 
   2   1  16 20356.7 1495.43   6 
  -2  -1 -16 21465.6 1514.20   5 
  -2  -1 -17 18697.6 1444.41   5 
   2   1  17 16954.3 1403.64   6 
   2   1  18 17453.7 1427.30   6 
  -2  -1 -18 19119.4 1457.78   5 
  -2  -1 -19 41707.1 2085.22   5 
   2   1  19 37032.1 2018.65   6 
   2   1  20 1154.70 642.889   6 
  -2  -1 -20 428.291 559.830   5 
   2   1  21 8252.54 1017.34   6 
  -2  -1 -21 7234.15 881.096   5 
   2   1  22 16552.8 1236.37   6 
   2   1  23 446.293 454.331   6 
   2   1  24 19745.7 1115.62   6 
  -2  -2  28 11050.1 707.453   6 
  -2  -2  27 6989.38 747.820   6 
  -2  -2  26 1552.41 583.618   6 
  -2  -2  25 9253.04 1173.69   6 
  -2  -2  24 2111.57 843.126   6 
  -2  -2  23 16305.8 1567.27   6 
  -2  -2  22 15122.3 1572.55   6 
  -2  -2  22 17693.8 1442.55   9 
  -2  -2  21 487.539 634.199   9 
  -2  -2  21 54.2582 786.781   6 
  -2  -2  20 79194.9 2886.43   9 
  -2  -2  20 79672.1 3182.52   6 
  -2  -2  19 5361.61 2341.69  11 
  -2  -2  19 7669.99 1008.13   9 
  -2  -2  19 7674.44 1203.45   6 
  -2  -2  18 23815.6 4279.76  11 
  -2  -2  18 18173.8 1415.54   9 
  -2  -2  18 19755.1 1603.55   6 
  -2  -2  17 13542.9 3234.44  11 
  -2  -2  17 12456.6 1262.03   6 
  -2  -2  17 12581.7 1175.01   9 
  -2  -2  16 680.917 506.782   6 
  -2  -2  16 894.960 475.318   9 
  -2  -2  16-782.942 1306.94  11 
  -2  -2  15 34151.2 1813.58   6 
  -2  -2  15 33536.8 4524.36  11 
  -2  -2  14 70470.1 6310.94  11 
  -2  -2  13 31968.6 4108.58  11 
  -2  -2  12 154028. 8454.82  11 
  -2  -2  11 1042.51 1148.84  11 
  -2  -2  10 98234.1 6087.51  11 
  -2  -2   9 9413.53 2116.98  11 
  -2  -2   8 3698.82 1375.77  11 
  -2  -2   7 27918.4 2870.12  11 
  -2  -2   6 4144.24 1387.03  11 
  -2  -2   5 34374.8 2946.78  11 
   2   2  -5 39108.4 2091.15   1 
   2   2  -4 166704. 4011.50   1 
  -2  -2   4 160005. 6122.50  11 
  -2  -2   3 198840. 6317.63  11 
   2   2  -3 214569. 4643.19   1 
  -2  -2   2 25505.0 2224.59  11 
   2   2  -2 23734.2 1700.30   1 
  -2  -2   1 306.921 741.243  11 
   2   2  -1-10.1126 576.943   1 
   2   2   0 63049.3 2940.66   1 
  -2  -2   0 58304.3 3148.63  11 
   2   2   1 53939.7 2888.88   1 
   2   2   2 63203.2 3248.92   1 
   2   2   3 22621.7 2098.06   1 
   2   2   4 888.527 947.406   1 
   2   2   5 141884. 5531.39   1 
   2   2   6 55527.1 3680.90   1 
   2   2   7 81140.5 4642.78   1 
   2   2   8 74795.5 4642.34   1 
   2   2   9 634.860 933.307   1 
   2   2  10 28260.6 3236.99   1 
   2   2  11 464.124 1052.82   1 
  -2  -2 -12 6165.12 773.205   5 
   2   2  12 8334.34 2210.22   1 
   2   2  12 5495.01 718.179   6 
   2   2  13 64567.7 5161.27   1 
   2   2  13 63523.4 2346.52   6 
  -2  -2 -13 61233.5 2408.42   5 
  -2  -2 -14-46.5286 484.825   5 
   2   2  14 1341.32 1259.40   1 
   2   2  14 545.325 403.605   6 
  -2  -2 -15 28847.6 1759.14   5 
   2   2  15 29554.1 1720.24   6 
   2   2  16 31.6461 584.131   6 
  -2  -2 -16-377.558 429.924   5 
  -2  -2 -17 26572.5 1707.96   5 
   2   2  17 28809.1 1782.72   6 
   2   2  18 86485.5 3015.23   6 
  -2  -2 -18 82577.9 2915.74   5 
   2   2  19 45.3522 442.967   6 
  -2  -2 -19-268.144 427.439   5 
   2   2  20 30563.3 1757.96   6 
  -2  -2 -20 29256.1 1663.48   5 
  -2  -2 -21 32081.7 1649.14   5 
   2   2  21 37134.6 1841.87   6 
   2   2  22 390.878 433.384   6 
   2   2  23 12376.8 956.602   6 
   2   2  24 2305.20 495.598   8 
   2   2  24 2421.10 447.671   6 
  -2  -3  27-295.005 286.354   6 
  -2  -3  26 4661.92 714.041   6 
  -2  -3  25 135.101 477.064   6 
  -2  -3  24 29311.4 1919.22   6 
  -2  -3  23 15782.1 1600.10   6 
  -2  -3  22 3510.13 1191.88   6 
  -2  -3  22 5491.78 893.627   9 
  -2  -3  21 71419.1 3358.19   6 
  -2  -3  21 71957.6 2637.56   9 
  -2  -3  20 4169.41 867.905   9 
  -2  -3  20 2767.06 1102.78   6 
  -2  -3  19 3038.96 765.287   9 
  -2  -3  19 1814.64 914.575   6 
  -2  -3  19 993.694 1496.24  11 
  -2  -3  18 15060.9 1255.99   9 
  -2  -3  18 15277.9 1582.75   6 
  -2  -3  18 14853.0 3210.19  11 
  -2  -3  17 22914.1 1476.31   9 
  -2  -3  17 23397.5 1796.10   6 
  -2  -3  17 21251.3 3922.20  11 
  -2  -3  16 18678.9 1289.61   9 
  -2  -3  16 16287.9 3606.18  11 
  -2  -3  16 18866.7 1547.40   6 
  -2  -3  15 15895.6 3180.42  11 
  -2  -3  15 14626.7 1085.95   9 
  -2  -3  15 14937.9 1365.62   6 
  -2  -3  14 72870.6 6371.88  11 
  -2  -3  13 1957.10 1610.21  11 
  -2  -3  12 62092.1 5415.75  11 
  -2  -3  11 105038. 6545.20  11 
  -2  -3  10 13239.7 2344.32  11 
  -2  -3   9 119350. 6358.22  11 
  -2  -3   8 87458.9 5241.12  11 
  -2  -3   7 282.417 869.381  11 
  -2  -3   6 90861.3 4932.19  11 
  -2  -3   5 64314.1 4143.25  11 
   2   3  -4 69380.8 3421.61   1 
  -2  -3   4 67885.8 4309.67  11 
   2   3  -3 32159.6 2302.86   1 
  -2  -3   3 33091.0 3081.36  11 
   2   3  -2 872.306 807.891   1 
  -2  -3   2 266.102 955.741  11 
   2   3  -1 221567. 6117.83   1 
  -2  -3   1 216501. 6742.61  11 
  -2  -3   0 51793.9 3314.41  11 
   2   3   0 53479.2 3220.46   1 
   2   3   1 63109.8 3560.17   1 
   2   3   2 33545.5 2731.49   1 
   2   3   3 37078.9 3063.42   1 
   2   3   4 118406. 5388.13   1 
   2   3   5 88001.5 4921.63   1 
   2   3   6 147243. 6523.96   1 
   2   3   7 86047.5 5185.35   1 
   2   3   8 2890.39 1414.85   1 
   2   3   9 18015.0 2707.23   1 
   2   3  10 9576.17 2084.43   1 
   2   3  11-32.7482 183.325   6 
  -2  -3 -11-491.951 446.568   5 
   2   3  11-12.1844 1157.56   1 
  -2  -3 -12 10464.3 1047.31   5 
   2   3  12 10719.9 1037.08   6 
   2   3  13 143.344 504.786   6 
  -2  -3 -13 137.337 519.180   5 
   2   3  13-1034.16 1214.98   1 
   2   3  14 5577.93 1849.04   1 
   2   3  14 5310.13 866.421   6 
  -2  -3 -14 4745.69 846.376   5 
   2   3  15 1995.73 673.606   6 
  -2  -3 -15 2412.70 646.297   5 
   2   3  16 20156.7 1547.22   6 
  -2  -3 -16 20770.4 1571.78   5 
   2   3  17 57877.4 2542.35   6 
  -2  -3 -17 60715.0 2557.11   5 
   2   3  18 6399.92 927.846   6 
  -2  -3 -18 5928.24 943.935   5 
   2   3  19 38661.8 1984.05   6 
  -2  -3 -19 37932.6 1903.45   5 
  -2  -3 -20 14825.2 1207.99   5 
   2   3  20 13587.8 1217.33   6 
   2   3  21-60.1038 410.975   6 
   2   3  22 18898.1 1183.97   6 
   2   3  23 1035.54 384.262   6 
  -2  -4  27 749.902 305.103   6 
  -2  -4  26 60.4986 343.365   6 
  -2  -4  25 21422.4 1373.19   6 
  -2  -4  24 10092.8 1102.85   6 
  -2  -4  23 18631.4 1519.29   6 
  -2  -4  22 77028.9 3127.80   6 
  -2  -4  22 78058.8 2524.45   9 
  -2  -4  21 1357.89 569.983   9 
  -2  -4  21 957.508 809.542   6 
  -2  -4  20 15435.5 1240.66   9 
  -2  -4  20 15146.3 1702.01   6 
  -2  -4  19 36768.5 1841.60   9 
  -2  -4  19 32184.0 2246.02   6 
  -2  -4  18 2865.56 1568.66  11 
  -2  -4  18 5757.43 810.215   9 
  -2  -4  18 4802.87 1174.89   6 
  -2  -4  17 21695.0 1911.93   6 
  -2  -4  17 23696.0 1433.41   9 
  -2  -4  17 22113.4 3714.80  11 
  -2  -4  16 4592.89 688.196   9 
  -2  -4  16 2835.13 928.566   6 
  -2  -4  15 35273.5 2185.60   3 
  -2  -4  15 35901.4 1698.57   9 
  -2  -4  15 36893.2 4673.97  11 
  -2  -4  14 7277.42 1045.77   3 
  -2  -4  14 6943.04 2402.06  11 
  -2  -4  14 8233.07 867.441   9 
  -2  -4  13 26178.4 3648.03  11 
  -2  -4  12 40819.3 4585.85  11 
  -2  -4  11 30424.7 3627.77  11 
  -2  -4  10 74374.6 5454.31  11 
  -2  -4   9 87539.4 5754.43  11 
  -2  -4   8 1120.00 834.660  11 
  -2  -4   7 154112. 7027.46  11 
  -2  -4   6 83112.7 5027.02  11 
  -2  -4   5 47050.0 3836.56  11 
  -2  -4   4 98755.6 5481.79  11 
   2   4  -4 94497.8 4952.26   1 
   2   4  -3 1903.35 962.429   1 
  -2  -4   3-702.790 1036.39  11 
  -2  -4   2 42486.8 3651.40  11 
   2   4  -2 37924.9 3147.24   1 
  -2  -4   1 4533.79 1373.48  11 
   2   4  -1 2400.62 1083.51   1 
  -2  -4   0 85877.3 4796.55  11 
   2   4   0 84625.2 4617.62   1 
   2   4   1 1029.40 1042.59   1 
   2   4   2 3755.37 1484.81   1 
   2   4   3 49530.1 3879.73   1 
   2   4   4 22313.5 2867.33   1 
   2   4   5 147138. 6980.22   1 
   2   4   6 14823.2 2419.77   1 
   2   4   7-698.969 962.241   1 
   2   4   8 90516.6 6164.91   1 
  -2  -4  -9 14937.2 1164.85   5 
   2   4   9 13651.1 1085.63   6 
   2   4   9 12750.2 2746.72   1 
  -2  -4 -10 9983.13 1006.69   5 
   2   4  10 9430.71 2577.30   1 
   2   4  10 9644.75 966.157   6 
   2   4  11 1672.80 607.143   6 
   2   4  11 1808.37 1259.41   1 
  -2  -4 -11 1118.28 570.271   5 
  -2  -4 -12 1166.84 592.603   5 
   2   4  12 2308.68 664.916   6 
   2   4  13 28763.3 4700.00   1 
  -2  -4 -13 25858.0 1721.13   5 
   2   4  13 26991.6 1704.04   6 
   2   4  14 2504.44 732.471   6 
  -2  -4 -14 2642.35 772.208   5 
  -2  -4 -15 18308.6 1513.70   5 
   2   4  15 17742.8 1482.71   6 
  -2  -4 -16 43000.3 2233.41   5 
   2   4  16 40966.9 2164.47   6 
  -2  -4 -17 602.527 587.987   5 
   2   4  17 1975.27 738.175   6 
  -2  -4 -18 16890.4 1349.71   5 
   2   4  18 17785.7 1424.56   6 
   2   4  18 14978.2 1122.75   2 
   2   4  19 2676.94 729.515   6 
   2   4  20 11686.8 1036.98   6 
   2   4  21 21651.4 1253.58   6 
   2   4  22 2801.33 497.562   6 
  -2  -5  27 265.131 149.991   6 
  -2  -5  26 17856.6 1007.59   6 
  -2  -5  25 4088.28 646.684   6 
  -2  -5  24 8867.44 963.501   6 
  -2  -5  23 32699.1 1845.87   6 
  -2  -5  22 444.599 655.540   6 
  -2  -5  22-468.269 382.543   9 
  -2  -5  21 32470.6 2025.96   6 
  -2  -5  21 35019.4 1647.48   9 
  -2  -5  20 7825.34 890.593   9 
  -2  -5  20 6887.22 1092.84   6 
  -2  -5  19 2901.20 798.690   6 
  -2  -5  19 3091.15 666.386   9 
  -2  -5  18 18995.8 1316.52   9 
  -2  -5  18 16730.9 1560.91   6 
  -2  -5  17 18381.9 1277.19   9 
  -2  -5  17 17811.5 3604.01  11 
  -2  -5  17 20233.6 1673.49   6 
  -2  -5  16 29683.7 1927.74   3 
  -2  -5  16 28417.9 1536.89   9 
  -2  -5  16 31289.5 4450.52  11 
  -2  -5  15 28171.8 1487.01   9 
  -2  -5  15 26565.3 1792.40   3 
  -2  -5  15 31809.4 4570.74  11 
  -2  -5  14 39322.2 2090.70   3 
  -2  -5  14 41286.9 1754.50   9 
  -2  -5  14 38579.2 4925.53  11 
  -2  -5  13 33940.7 1850.97   3 
  -2  -5  13 38742.4 4801.37  11 
  -2  -5  12 13463.7 1151.15   3 
  -2  -5  12 11114.6 2301.99  11 
  -2  -5  11 28255.7 3664.66  11 
  -2  -5  10 26159.9 3326.42  11 
  -2  -5   9 7588.96 2038.05  11 
  -2  -5   8 65116.7 4963.77  11 
  -2  -5   7 12787.1 2180.48  11 
  -2  -5   6 107597. 6139.29  11 
  -2  -5   5 52746.4 4279.16  11 
  -2  -5   4 25205.1 2942.20  11 
   2   5  -3 73702.8 5199.43   1 
  -2  -5   3 68407.6 4997.70  11 
  -2  -5   2-1007.21 1366.81  11 
   2   5  -2-345.391 599.484   1 
  -2  -5   1 41468.6 3917.71  11 
   2   5  -1 42234.0 3796.12   1 
   2   5   0 18024.0 2669.98   1 
   2   5   1 16906.4 2501.31   1 
   2   5   2 55267.8 4505.76   1 
   2   5   3 4102.45 1655.17   1 
   2   5   4 78170.4 5568.12   1 
   2   5   5 60451.2 5053.48   1 
   2   5   6 3126.46 1723.30   1 
  -2  -5  -7 41144.8 1958.68   5 
   2   5   7 43887.6 1995.44   6 
   2   5   7 45734.8 4663.71   1 
   2   5   8 2898.54 579.817   6 
  -2  -5  -8 3062.00 639.254   5 
   2   5   8 3367.71 1888.09   1 
  -2  -5  -9 17092.0 1366.59   5 
   2   5   9 16146.1 3088.46   1 
   2   5   9 17657.3 1391.88   6 
  -2  -5 -10 5158.18 906.371   5 
   2   5  10 5842.89 936.222   6 
   2   5  10 3683.86 1442.75   1 
  -2  -5 -11 530.102 601.085   5 
   2   5  11 181.014 539.255   6 
  -2  -5 -12 88566.0 3201.32   5 
   2   5  12 89089.5 7903.12   1 
   2   5  12 86538.4 3089.45   6 
   2   5  13 17724.8 1482.75   6 
  -2  -5 -13 17928.4 1530.23   5 
  -2  -5 -14 14152.1 1376.91   5 
   2   5  14 16092.5 1433.98   6 
   2   5  15 25374.2 1701.27   6 
  -2  -5 -15 24934.1 1764.90   5 
   2   5  15 25498.9 1610.89   2 
   2   5  16 568.352 582.250   6 
   2   5  16 49.2548 518.186   2 
  -2  -5 -17 15431.3 1094.14   4 
   2   5  17 14826.3 1171.38   2 
   2   5  17 16216.4 1346.59   6 
  -2  -5 -18 4259.11 605.600   4 
   2   5  18 4270.74 635.853   2 
   2   5  18 5094.52 789.915   6 
   2   5  19 3334.58 666.894   6 
  -2  -6  26 3349.04 439.988   6 
  -2  -6  25 1131.35 405.353   6 
  -2  -6  24 15773.4 1098.51   6 
  -2  -6  23-181.926 458.916   6 
  -2  -6  22 11450.2 1184.95   6 
  -2  -6  21 153.865 596.521   6 
  -2  -6  20 5955.51 1000.49   6 
  -2  -6  19 13931.2 1421.19   6 
  -2  -6  18 1960.65 837.818   6 
  -2  -6  17 69233.7 2833.71   3 
  -2  -6  17 67944.3 2891.07   6 
  -2  -6  16 14379.7 1420.31   3 
  -2  -6  16 8729.41 2798.94  11 
  -2  -6  15 18424.9 3334.00  11 
  -2  -6  15 24687.0 1758.17   3 
  -2  -6  14 39774.4 2086.60   3 
  -2  -6  14 41863.1 4870.29  11 
  -2  -6  13 139.854 353.220  11 
  -2  -6  13 1030.49 590.648   3 
  -2  -6  12 25137.6 1616.22   3 
  -2  -6  12 22897.8 3577.10  11 
  -2  -6  11 1487.82 926.248  11 
  -2  -6  11 3413.06 605.947   3 
  -2  -6  10 1556.44 1146.93  11 
  -2  -6   9 8806.24 2336.12  11 
  -2  -6   8-191.708 1369.94  11 
  -2  -6   7 35919.1 3819.37  11 
  -2  -6   6 11171.3 2474.19  11 
  -2  -6   5 57183.4 4699.94  11 
  -2  -6   4 65831.2 4984.34  11 
  -2  -6   3 4189.76 1496.69  11 
   2   6  -2 48182.4 4733.66   1 
  -2  -6   2 55086.6 4785.73  11 
   2   6  -1 15349.1 2890.10   1 
   2   6   0 5272.25 2415.37   1 
   2   6   1 49710.8 5161.52   1 
   2   6   2 15386.4 2902.70   1 
   2   6   3 42116.0 4893.53   1 
   2   6   3 42694.2 1955.52   2 
  -2  -6  -4 21792.6 1426.03   4 
   2   6   4 23393.8 1489.91   2 
   2   6   4 19210.2 3170.61   1 
   2   6   5 14032.1 1171.70   2 
   2   6   5 13106.3 2876.90   1 
  -2  -6  -5 16303.8 1233.61   4 
  -2  -6  -6 1318.23 580.662   4 
   2   6   6 538.214 459.086   2 
  -2  -6  -7 10556.8 1067.48   4 
   2   6   7 11262.8 1166.31   2 
   2   6   7 11898.2 3000.31   1 
   2   6   7 11707.7 1226.96   6 
   2   6   8 13832.2 1344.16   6 
   2   6   8 16547.5 1369.77   2 
   2   6   8 16380.9 3910.99   1 
  -2  -6  -8 15554.9 1272.85   4 
   2   6   9 3402.74 884.718   6 
  -2  -6  -9 4098.09 737.200   4 
   2   6   9 3786.37 844.967   2 
   2   6   9 2237.45 1500.69   1 
   2   6  10 2219.55 780.774   6 
   2   6  10 1809.94 754.804   2 
  -2  -6 -10 1317.23 611.263   4 
   2   6  11 86087.2 3165.23   6 
   2   6  11 89457.0 3020.88   2 
  -2  -6 -11 85287.7 2831.29   4 
   2   6  12 2893.35 752.202   2 
   2   6  12 3584.56 857.713   6 
  -2  -6 -12 3375.11 736.680   4 
  -2  -6 -13 44310.6 2030.40   4 
   2   6  13 46487.9 2216.38   2 
   2   6  13 48879.3 2404.05   6 
  -2  -6 -14 16145.0 1283.46   4 
   2   6  14 19574.9 1591.33   6 
   2   6  14 18117.4 1431.37   2 
   2   6  15-219.101 565.909   6 
   2   6  15 585.656 525.972   2 
  -2  -6 -15 760.118 438.156   4 
   2   6  16 10388.5 1052.22   2 
  -2  -6 -16 9658.81 922.918   4 
   2   6  16 10725.2 1162.52   6 
   2   6  17 751.858 484.577   2 
  -2  -6 -17 1132.04 394.342   4 
   2   6  20 5519.80 577.362   8 
  -2  -7  25 16605.8 841.327   6 
  -2  -7  24 714.735 373.661   6 
  -2  -7  23 1517.88 499.747   6 
  -2  -7  22 1262.66 535.341   6 
  -2  -7  21 2233.45 659.084   6 
  -2  -7  20 7457.10 1052.91   6 
  -2  -7  19 9378.41 1141.69   6 
  -2  -7  18 68231.3 2795.46   6 
  -2  -7  17 2329.05 756.841   3 
  -2  -7  16 32330.5 1954.03   3 
  -2  -7  15 37249.5 2080.82   3 
  -2  -7  14-213.427 569.718   3 
  -2  -7  14 619.624 2358.06  11 
  -2  -7  13 50444.1 5575.81  11 
  -2  -7  13 52117.4 2393.53   3 
  -2  -7  12 35604.3 4952.07  11 
  -2  -7  12 37861.7 2027.68   3 
  -2  -7  11 1252.47 677.018   3 
   2   7 -11 812.027 420.859   2 
  -2  -7  11 1720.70 1578.95  11 
   2   7 -10 13939.2 1130.42   2 
  -2  -7  10 17507.9 3542.22  11 
   2   7  -9 189.821 396.019   2 
  -2  -7   9 537.840 854.838  11 
   2   7  -8 24937.6 1492.72   2 
  -2  -7   8 26880.0 3583.85  11 
   2   7  -7 2661.21 598.446   2 
  -2  -7   7 4338.82 1901.56  11 
   2   7  -6 65733.1 2367.36   2 
  -2  -7   6 65024.1 5415.04  11 
  -2  -7   5 23016.2 3175.84  11 
   2   7  -5 22414.6 1438.81   2 
  -2  -7   4 9422.51 2199.24  11 
   2   7  -4 7167.65 963.239   2 
   2   7  -3 45769.1 2063.20   2 
  -2  -7   3 45453.8 1954.90   4 
   2   7  -2 5970.76 862.166   2 
  -2  -7   2 5963.74 788.497   4 
   2   7  -1 6929.28 961.051   2 
  -2  -7   1 8302.41 979.308   4 
   2   7   0 83403.4 3089.59   2 
  -2  -7   0 83261.0 2742.19   4 
   2   7   1 26063.0 4156.14   1 
   2   7   1 29337.0 1873.59   2 
  -2  -7  -1 26520.1 1638.61   4 
   2   7   2 31758.7 4613.46   1 
   2   7   2 35870.5 2034.52   2 
  -2  -7  -2 37282.6 2006.22   4 
   2   7   3 12017.5 1284.74   2 
  -2  -7  -3 11796.6 1301.92   4 
   2   7   4 1479.98 1108.00   1 
   2   7   4 1507.22 801.673   2 
  -2  -7  -4 1971.99 822.154   4 
   2   7   5 1220.31 723.074   2 
  -2  -7  -5 354.380 747.923   4 
   2   7   6 11565.4 1321.69   2 
  -2  -7  -6 12312.3 1323.08   4 
   2   7   7 41111.2 2197.53   2 
  -2  -7  -7 42347.6 2220.74   4 
   2   7   8 3425.04 889.805   2 
  -2  -7  -8 3399.65 893.364   4 
  -2  -7  -9 11720.3 1254.08   4 
   2   7   9 11306.5 1301.50   2 
   2   7  10 35526.1 2080.50   2 
  -2  -7 -10 37179.2 2026.72   4 
  -2  -7 -11 1874.87 775.418   4 
   2   7  11 1987.77 832.485   2 
   2   7  12 25257.1 1748.72   2 
  -2  -7 -12 22761.1 1599.77   4 
   2   7  13 5960.93 931.657   2 
  -2  -7 -13 5237.69 843.044   4 
   2   7  14 6510.87 910.689   2 
  -2  -7 -14 4740.53 801.241   4 
   2   7  15 18695.7 1400.92   2 
  -2  -7 -15 18355.8 1308.45   4 
   2   7  16 173.393 414.922   2 
  -2  -7 -16 183.452 337.749   4 
   2   7  17 4107.10 586.071   8 
  -2  -8  24 711.148 244.397   6 
  -2  -8  23 563.787 326.974   6 
  -2  -8  22 711.377 358.692   6 
  -2  -8  21 1858.68 537.473   6 
  -2  -8  20 9238.87 992.922   6 
  -2  -8  19 18227.5 1403.55   6 
  -2  -8  18-407.663 640.037   6 
  -2  -8  17 42069.6 2081.65   3 
  -2  -8  17 38083.4 2082.38   6 
  -2  -8  16 19464.0 1509.48   3 
  -2  -8  15 6163.64 1022.91   3 
  -2  -8  14 30458.3 1852.04   3 
  -2  -8  13 12146.4 1232.82   3 
   2   8 -12 11451.7 1084.46   2 
  -2  -8  12 11610.0 1246.03   3 
  -2  -8  11 37751.0 2036.14   3 
   2   8 -11 37747.4 1908.08   2 
   2   8 -10 1627.62 561.195   2 
  -2  -8  10 526.128 623.372   3 
   2   8  -9 22887.9 1530.22   2 
   2   8  -8 9330.51 1016.94   2 
   2   8  -7 15925.4 1260.14   2 
   2   8  -6 1140.59 673.323   2 
   2   8  -5 8515.54 1028.76   2 
   2   8  -4 62810.7 2484.91   2 
   2   8  -4 62878.3 5390.08  10 
   2   8  -3 2836.35 686.545   2 
   2   8  -2 14961.7 1333.86   2 
   2   8  -1 57869.6 2514.52   2 
  -2  -8   1 54466.3 2293.54   4 
   2   8   0-59.5934 653.297   2 
  -2  -8   0 119.479 549.255   4 
   2   8   1 41031.3 2272.88   2 
  -2  -8  -1 42912.9 2073.77   4 
   2   8   2 6203.73 1085.09   2 
  -2  -8  -2 6225.87 973.186   4 
   2   8   3 18169.1 1727.12   2 
  -2  -8  -3 18156.9 1487.55   4 
   2   8   4 13349.6 1618.02   2 
  -2  -8  -4 14026.6 1346.74   4 
   2   8   5 859.294 909.640   2 
  -2  -8  -5 15.8016 588.511   4 
   2   8   6 25512.6 1991.82   2 
  -2  -8  -6 24541.2 1783.07   4 
  -2  -8  -7 1075.01 706.354   4 
   2   8   7 1568.09 995.724   2 
   2   8   8 26488.1 2058.98   2 
  -2  -8  -8 24157.8 1817.20   4 
   2   8   9 33722.7 2207.43   2 
  -2  -8  -9 31362.2 1989.76   4 
  -2  -8 -10-153.680 603.565   4 
   2   8  10-470.525 770.564   2 
   2   8  11 21813.0 1745.86   2 
  -2  -8 -11 22481.4 1550.65   4 
   2   8  12 2643.82 753.204   2 
  -2  -8 -12 3127.76 686.582   4 
  -2  -8 -13 4136.25 667.933   4 
   2   8  13 3938.11 783.194   2 
  -2  -8 -14 5452.98 660.898   4 
   2   8  14 6443.26 761.347   2 
   2   8  15 1250.18 429.653   2 
  -2  -8 -15 729.943 271.573   4 
  -2  -9  22 4798.53 477.163   6 
  -2  -9  21 3375.63 526.786   6 
  -2  -9  20 9900.51 867.027   6 
  -2  -9  19 2433.80 573.412   6 
  -2  -9  18 14310.9 1168.91   6 
  -2  -9  17 8653.30 985.909   6 
  -2  -9  17 8784.40 970.651   3 
  -2  -9  16 9292.95 1011.98   3 
  -2  -9  15 5552.89 930.651   3 
  -2  -9  14-551.212 538.543   3 
  -2  -9  13 15889.4 1375.05   3 
   2   9 -13 15476.6 1172.23   2 
  -2  -9  12 21595.1 1574.45   3 
   2   9 -12 22054.0 1416.78   2 
  -2  -9  11 835.500 658.155   3 
   2   9 -11 1134.03 602.655   2 
  -2  -9  10 26329.3 1703.09   3 
   2   9 -10 24650.5 1570.21   2 
   2   9  -9-215.353 561.752   2 
   2   9  -8 14072.7 1261.97   2 
   2   9  -7 5467.65 879.238   2 
   2   9  -6 633.606 554.125   2 
   2   9  -5 24009.0 1635.03   2 
   2   9  -4 2893.35 742.751   2 
   2   9  -3 1032.64 721.805   2 
   2   9  -2 6762.46 1012.97   2 
   2   9  -1 1468.25 793.537   2 
   2   9   0 30959.9 1914.61   2 
  -2  -9  -1 893.210 661.378   4 
   2   9   1 1093.17 725.649   2 
   2   9   2 25738.7 1828.93   2 
  -2  -9  -2 25536.4 1676.45   4 
   2   9   3 2844.16 962.927   2 
  -2  -9  -3 3537.40 835.567   4 
   2   9   4 215.436 779.631   2 
  -2  -9  -4-592.269 619.701   4 
  -2  -9  -5 27223.2 1699.00   4 
   2   9   5 23848.3 1783.58   2 
   2   9   6 4988.76 1043.56   2 
  -2  -9  -6 4137.54 817.612   4 
  -2  -9  -7 9272.55 1044.94   4 
   2   9   7 8061.88 1196.52   2 
   2   9   8 19246.4 1528.61   2 
  -2  -9  -8 17808.9 1310.37   4 
   2   9   9 456.862 618.095   2 
  -2  -9  -9 490.317 403.010   4 
  -2  -9 -10 10919.2 967.326   4 
   2   9  10 9557.62 1033.57   2 
  -2  -9 -11 1406.95 452.030   4 
   2   9  11 706.073 500.510   2 
   2   9  12 11778.3 958.103   2 
  -2  -9 -12 11112.2 806.762   4 
   2   9  13 500.623 338.065   2 
  -2  -9 -13 695.214 254.879   4 
   2   9  14 1206.59 327.203   2 
  -2 -10  20 1592.54 337.982   6 
  -2 -10  19 10921.3 786.881   6 
  -2 -10  18 5432.51 662.697   6 
  -2 -10  17 2109.23 522.772   6 
  -2 -10  16-6.41908 399.139   6 
  -2 -10  16 769.952 431.214   3 
  -2 -10  15 1292.76 523.101   3 
  -2 -10  14 15267.6 1226.33   3 
  -2 -10  13 1354.06 666.042   3 
   2  10 -12 22231.9 1320.96   2 
  -2 -10  12 24451.6 1552.54   3 
  -2 -10  11 24679.5 1594.43   3 
   2  10 -11 25110.6 1430.17   2 
  -2 -10  10 266.727 586.901   3 
   2  10 -10-28.4291 462.460   2 
   2  10  -9 49267.8 2141.00   2 
  -2 -10   9 49538.7 2251.59   3 
   2  10  -8 8712.40 1003.86   2 
   2  10  -7 4122.94 801.577   2 
   2  10  -6 25881.3 1676.15   2 
   2  10  -5 5357.49 922.333   2 
   2  10  -4 675.240 542.270   2 
   2  10  -3 5927.14 1036.75   2 
   2  10  -2 1266.81 689.662   2 
   2  10  -1 19528.5 1525.71   2 
   2  10   0 8466.60 1107.27   2 
   2  10   1 38813.2 2039.78   2 
   2  10   2 3708.88 927.544   2 
   2  10   3 6043.01 1054.34   2 
   2  10   4 33227.2 1868.97   2 
   2  10   5 2069.69 784.207   2 
   2  10   6 12894.5 1196.63   2 
  -2 -10  -6 11436.7 1009.13   4 
   2  10   7 23120.9 1436.44   2 
  -2 -10  -7 22257.6 1285.91   4 
   2  10   8 349.563 501.483   2 
  -2 -10  -8 866.078 381.478   4 
   2  10   9 11741.8 985.621   2 
   2  10  10-79.1558 338.675   2 
   2  10  11 4245.34 537.086   2 
  -2 -11  17 174.243 219.219   6 
  -2 -11  16-235.960 345.026   6 
  -2 -11  15 1230.17 383.990   3 
  -2 -11  15 1209.39 417.481   6 
  -2 -11  14 167.570 370.110   3 
  -2 -11  13 17485.4 1134.98   3 
  -2 -11  12 9347.66 910.058   3 
   2  11 -12 8780.35 755.992   2 
   2  11 -11 2960.87 510.904   2 
  -2 -11  11 3690.46 681.557   3 
   2  11 -10 36906.1 1604.85   2 
  -2 -11  10 36209.0 1703.43   3 
  -2 -11   9 6201.33 854.695   3 
   2  11  -9 7015.09 852.838   2 
   2  11  -8 3774.47 649.248   2 
  -2 -11   8 4053.12 755.607   3 
  -2 -11   7 19072.7 1323.50   3 
   2  11  -7 18288.2 1277.04   2 
   2  11  -6 2092.33 621.349   2 
   2  11  -5 3346.05 706.378   2 
   2  11  -4 5855.71 851.416   2 
   2  11  -3-448.067 586.736   2 
   2  11  -2 3924.86 780.219   2 
   2  11  -1 1960.98 610.284   2 
   2  11   0 19525.5 1381.25   2 
   2  11   1 239.986 617.083   2 
   2  11   2 19365.7 1340.06   2 
   2  11   3 15336.5 1153.44   2 
   2  11   4-103.593 476.480   2 
   2  11   5 8292.07 843.915   2 
   2  11   6 12591.4 944.161   2 
   2  11   7 1629.56 457.637   2 
   2  11   8 15802.6 892.016   2 
   2  11   9 149.498 252.004   2 
  -2 -12  14 4956.56 455.882   6 
  -2 -12  13 6000.94 553.223   3 
  -2 -12  13 6038.78 549.195   6 
  -2 -12  12 722.901 311.337   3 
  -2 -12  11 15978.0 942.622   3 
  -2 -12  10 97.7825 272.896   3 
   2  12 -10-486.593 210.105   2 
  -2 -12   9 4634.40 576.686   3 
   2  12  -9 4007.31 494.844   2 
   2  12  -8 7789.20 699.931   2 
  -2 -12   8 7118.64 735.231   3 
  -2 -12   7-121.731 325.560   3 
   2  12  -7-316.629 299.912   2 
  -2 -12   6 11646.6 916.936   3 
   2  12  -6 11579.2 864.685   2 
  -2 -12   5 1223.69 444.276   3 
   2  12  -5 1452.45 480.946   2 
  -2 -12   4 3556.16 559.352   3 
   2  12  -4 3196.80 567.225   2 
   2  12  -3 5064.67 628.345   2 
   2  12  -2 428.075 384.457   2 
   2  12  -1 9072.37 789.815   2 
   2  12   0 949.857 380.281   2 
   2  12   1 3464.98 572.126   2 
   2  12   2 4464.30 586.792   2 
   2  12   3 9.45510 285.445   2 
   2  12   4 5962.78 569.984   2 
   2  12   5 3107.51 401.296   2 
  -3  14   3 1422.65 315.837   2 
  -3  14   2 3850.28 483.354   2 
  -3  14   1 690.568 337.284   2 
  -3  14   0 16457.1 948.286   2 
  -3  14  -1 11097.3 830.042   2 
   3 -14   1 10194.9 651.505   3 
   3 -14   2 1040.35 238.045   3 
  -3  14  -2 635.794 405.317   2 
   3 -14   3 24385.6 979.128   3 
  -3  14  -3 28898.9 1323.47   2 
  -3  14  -4 6298.55 694.580   2 
   3 -14   4 3995.63 418.781   3 
  -3  14  -5 4131.25 609.036   2 
  -3  14  -6 5077.18 637.082   2 
  -3  14  -7 311.647 255.382   5 
  -3  14  -7 204.582 368.467   2 
  -3  14  -8 6019.54 614.977   2 
  -3  14  -8 3567.29 471.133   5 
  -3  14  -9 465.637 228.379   5 
  -3  13  10 7108.75 554.180   7 
  -3  13   6 6196.27 635.832   2 
  -3  13   5 3481.48 528.656   2 
  -3  13   5 3472.73 511.210   7 
  -3  13   4 2352.42 513.440   2 
  -3  13   4 2354.64 445.072   7 
  -3  13   3 7228.93 825.016   2 
  -3  13   3 6142.91 614.716   7 
  -3  13   2 1406.88 521.900   2 
  -3  13   1 8753.36 904.947   2 
  -3  13   0 9568.40 974.103   2 
  -3  13  -1 299.950 537.127   2 
  -3  13  -2 6473.64 845.832   2 
  -3  13  -3-38.6941 505.052   2 
   3 -13   4 13245.5 953.533   3 
  -3  13  -4 12557.3 1135.04   2 
  -3  13  -5 1621.27 583.646   2 
   3 -13   5 1556.02 482.342   3 
   3 -13   6 3914.50 532.620   3 
  -3  13  -6 4440.29 776.633   2 
  -3  13  -7 12599.3 1137.38   2 
   3 -13   7 12006.2 806.977   3 
  -3  13  -8 1248.12 586.099   2 
  -3  13  -9 5932.81 801.307   2 
  -3  13  -9 5525.39 681.788   5 
  -3  13 -10 13402.2 960.528   5 
  -3  13 -10 14996.8 1072.73   2 
  -3  13 -11 1177.96 352.964   5 
  -3  13 -12 7710.43 649.584   5 
  -3  13 -13-289.512 222.791   5 
   3 -12 -14 8681.16 592.364   4 
   3 -12 -13-64.3190 248.521   4 
   3 -12 -12 1468.83 393.276   4 
   3 -12 -11 3266.33 535.261   4 
   3 -12 -10 2741.34 556.711   4 
   3 -12  -9 4069.18 659.004   4 
  -3  12   8 5837.85 675.505   2 
   3 -12  -8 6666.08 793.467   4 
  -3  12   7 32389.5 1527.15   2 
   3 -12  -7 34321.1 1661.39   4 
  -3  12   6 869.254 493.487   2 
   3 -12  -6 1022.69 554.178   4 
  -3  12   5 20780.7 1366.35   2 
   3 -12  -5 20169.8 1333.13   4 
  -3  12   4 22584.5 1453.80   2 
   3 -12  -4 23251.7 1421.34   4 
  -3  12   3 16572.6 1322.56   2 
  -3  12   2 9340.20 1042.82   2 
  -3  12   1 15261.2 1342.38   2 
  -3  12   0 997.198 732.312   2 
  -3  12  -1 6202.89 943.222   2 
  -3  12  -2 566.915 708.948   2 
  -3  12  -3 21555.8 1597.12   2 
  -3  12  -4 759.389 768.604   2 
  -3  12  -5 13889.4 1353.40   2 
   3 -12   6 12382.0 991.289   3 
  -3  12  -6 10327.1 1175.08   2 
   3 -12   7 278.755 341.603   3 
  -3  12  -7 129.386 651.812   2 
  -3  12  -8 29591.8 1797.33   2 
   3 -12   8 29383.5 1446.13   3 
   3 -12   9 36112.8 1530.46   3 
  -3  12  -9 39930.7 2000.03   2 
  -3  12 -10 2834.04 648.431   5 
  -3  12 -10 1820.83 663.858   2 
  -3  12 -11 25684.3 1536.14   2 
  -3  12 -11 25849.2 1482.33   5 
  -3  12 -12 2350.22 523.116   5 
  -3  12 -13-33.0434 341.445   5 
  -3  12 -14 2914.89 479.321   5 
  -3  12 -15-40.9864 228.395   5 
   3 -11 -16 1542.31 389.576   4 
   3 -11 -15 7933.09 793.607   4 
   3 -11 -14 785.990 469.912   4 
   3 -11 -13 964.890 586.058   4 
   3 -11 -12 1815.53 646.196   4 
   3 -11 -11 6826.87 955.812   4 
   3 -11 -10 7192.02 1039.27   4 
   3 -11  -9 16116.8 1386.85   4 
  -3  11   8 27510.9 1530.71   2 
   3 -11  -8 27563.5 1781.41   4 
  -3  11   7 521.911 474.794   2 
   3 -11  -7 1088.06 563.363   4 
  -3  11   6 18348.9 1366.75   2 
   3 -11  -6 18422.4 1456.41   4 
  -3  11   5 40038.5 1998.91   2 
   3 -11  -5 38651.1 1991.26   4 
   3 -11  -4 4231.60 859.282   4 
  -3  11   4 3199.93 770.656   2 
  -3  11   3 40882.5 2069.97   2 
   3 -11  -3 42315.8 2036.16   4 
  -3  11   2 31466.2 1856.73   2 
   3 -11  -2 32307.6 1749.84   4 
  -3  11   1 590.671 649.889   2 
   3 -11  -1 1103.38 455.096   4 
  -3  11   0 6068.49 1036.25   2 
  -3  11  -1 174.174 659.263   2 
  -3  11  -2 7007.24 1152.92   2 
  -3  11  -3 5717.58 1111.93   2 
  -3  11  -4 10325.0 1261.40   2 
  -3  11  -5 10573.2 1293.24   2 
  -3  11  -6 1402.22 867.207   2 
   3 -11   7 30850.9 1611.84   3 
  -3  11  -7 30261.2 1921.52   2 
  -3  11  -8 10457.2 1245.66   2 
   3 -11   8 10564.8 1005.68   3 
   3 -11   9 20630.6 1308.54   3 
  -3  11  -9 19875.4 1555.18   2 
  -3  11 -10 38421.4 2086.07   2 
  -3  11 -11 761.979 593.580   5 
  -3  11 -11 796.255 773.846   2 
  -3  11 -12 6593.01 936.575   5 
  -3  11 -12 6205.76 932.047   2 
  -3  11 -13 7366.64 909.446   5 
  -3  11 -14 2.18508 422.958   5 
  -3  11 -15 835.837 406.286   5 
  -3  11 -16 905.101 394.116   5 
  -3  11 -17 8602.90 653.904   5 
   3 -10 -19 27554.7 1124.39   4 
   3 -10 -18 202.586 376.774   4 
   3 -10 -17 4807.63 740.328   4 
   3 -10 -16 10258.7 1006.47   4 
   3 -10 -15 3013.19 672.513   4 
   3 -10 -14 6501.33 899.950   4 
   3 -10 -13 3570.37 850.549   4 
   3 -10 -12 5599.39 959.972   4 
   3 -10 -11 3313.43 834.412   4 
   3 -10 -10 14440.9 1354.26   4 
   3 -10  -9 29059.7 1920.54   4 
  -3  10   8 6988.71 918.417   2 
   3 -10  -8 6542.56 1026.56   4 
  -3  10   7 18890.2 1414.79   2 
   3 -10  -7 17677.7 1546.73   4 
  -3  10   6 20129.4 1467.07   2 
   3 -10  -6 21755.6 1765.93   4 
  -3  10   5 992.430 576.753   2 
   3 -10  -5 1575.01 719.784   4 
  -3  10   4 34224.0 4434.26  10 
  -3  10   4 37160.4 1990.65   2 
   3 -10  -4 35262.2 2052.21   4 
  -3  10   3 11955.5 1240.28   2 
  -3  10   3 8043.19 2196.65  10 
   3 -10  -3 10695.9 1197.61   4 
  -3  10   2 34327.8 1914.14   2 
  -3  10   2 34131.3 4249.78  10 
   3 -10  -2 34632.9 1837.21   4 
  -3  10   1 7060.32 970.101   2 
  -3  10   1 9656.17 2726.95  10 
   3 -10  -1 7821.96 923.252   4 
  -3  10   0 5.68872 680.771   2 
   3 -10   0-56.2754 366.965   4 
  -3  10  -1 19046.1 1498.59   2 
  -3  10  -1 14519.1 3100.55  10 
  -3  10  -2-3621.18 1581.67  10 
  -3  10  -2 150.954 625.892   2 
  -3  10  -3 12543.1 1348.97   2 
  -3  10  -4 11080.4 1245.11   2 
  -3  10  -5 1675.48 795.309   2 
  -3  10  -6 47020.1 2342.96   2 
  -3  10  -7 8764.08 1201.53   2 
   3 -10   8 21830.7 1362.68   3 
  -3  10  -8 23031.5 1713.59   2 
  -3  10  -9 46755.4 2357.07   2 
   3 -10   9 47405.7 1980.99   3 
  -3  10 -10 4131.10 991.575   2 
  -3  10 -11 21330.8 1661.54   2 
  -3  10 -12 4654.39 860.765   5 
  -3  10 -12 4253.01 976.574   2 
  -3  10 -13 2255.17 694.054   5 
  -3  10 -13 827.034 677.952   2 
  -3  10 -14 20407.8 1466.05   5 
  -3  10 -15 711.762 480.081   5 
  -3  10 -16 9627.68 893.912   5 
  -3  10 -17 1896.48 477.377   5 
  -3  10 -18 13252.5 864.041   5 
   3  -9 -20 16960.1 1013.51   4 
  -3   9  19 1209.93 382.774   8 
   3  -9 -19 324.624 364.011   4 
  -3   9  18 3682.12 599.557   8 
   3  -9 -18 4346.22 691.229   4 
  -3   9  17 6115.12 804.095   8 
   3  -9 -17 6580.69 820.295   4 
   3  -9 -16 730.096 529.906   4 
  -3   9  16 768.948 522.131   8 
  -3   9  15 18625.1 1317.06   8 
   3  -9 -15 20599.5 1442.08   4 
   3  -9 -14 277.052 556.699   4 
   3  -9 -13 16365.9 1363.78   4 
   3  -9 -12 13945.9 1293.03   4 
   3  -9 -11 4460.15 868.345   4 
   3  -9 -10 53971.4 2351.40   4 
   3  -9  -9 3722.20 747.380   4 
  -3   9   9 2168.92 2174.23  10 
  -3   9   8 22940.8 1486.57   2 
   3  -9  -8 21541.6 1514.28   4 
  -3   9   8 25982.6 3973.95  10 
  -3   9   7 1734.15 693.656   2 
   3  -9  -7 766.399 573.630   4 
  -3   9   7 2999.24 1816.53  10 
  -3   9   6 1131.41 1415.98  10 
  -3   9   6 2620.41 733.735   2 
   3  -9  -6 1794.29 550.163   4 
  -3   9   5 16632.4 3434.12  10 
   3  -9  -5 17292.4 1392.52   4 
  -3   9   5 18482.3 1389.31   2 
  -3   9   4 8672.67 1024.77   2 
  -3   9   4 8203.71 2486.39  10 
   3  -9  -4 5633.17 978.210   4 
  -3   9   3 104830. 3099.19   2 
  -3   9   3 101836. 7259.82  10 
   3  -9  -3 108637. 3509.02   4 
  -3   9   2 2792.84 1706.03  10 
  -3   9   2 2580.29 711.344   2 
   3  -9  -2 2248.76 693.123   4 
  -3   9   1 19263.5 1426.41   2 
  -3   9   1 17761.9 3062.73  10 
   3  -9  -1 17143.1 1255.29   4 
   3  -9   0 66244.0 2367.47   4 
  -3   9   0 68538.8 2525.57   2 
  -3   9  -1 336.903 868.187  10 
  -3   9  -1 1124.74 658.489   2 
   3  -9   1 368.263 403.717   4 
   3  -9   2 46204.2 1891.35   4 
  -3   9  -2 48117.9 2166.78   2 
  -3   9  -2 42859.3 4494.50  10 
  -3   9  -3 43568.6 2117.75   2 
  -3   9  -3 43622.3 4370.21  10 
  -3   9  -4 156.887 619.598   2 
  -3   9  -5 39031.8 2043.22   2 
  -3   9  -6 15579.3 1402.37   2 
  -3   9  -7 923.752 661.630   2 
  -3   9  -8 12105.9 1260.80   2 
  -3   9  -9 16214.2 1513.06   2 
  -3   9 -10 20970.6 1643.32   2 
  -3   9 -11 785.104 713.570   2 
  -3   9 -12 6448.56 919.691   5 
  -3   9 -12 6398.82 997.561   2 
  -3   9 -13 24055.2 1682.26   5 
  -3   9 -13 21957.5 1685.50   2 
  -3   9 -14 2655.50 756.378   5 
  -3   9 -15 38681.0 1992.26   5 
  -3   9 -16 6468.64 909.775   5 
  -3   9 -17 20416.1 1327.05   5 
  -3   9 -18 25871.2 1372.92   5 
  -3   9 -19 2661.91 474.965   5 
   3  -8 -22 1188.66 322.131   4 
   3  -8 -21 12220.8 881.709   4 
  -3   8  21 10485.0 908.636   8 
  -3   8  20 642.554 507.676   8 
  -3   8  19 1344.25 609.045   8 
  -3   8  18 370.041 565.049   8 
  -3   8  18 136.377 388.386   6 
  -3   8  17 16069.6 1437.31   8 
  -3   8  17 14868.9 1224.96   6 
  -3   8  16 19802.1 1590.52   8 
  -3   8  16 17973.7 1383.58   6 
  -3   8  15 2896.86 846.465   8 
  -3   8  15 2640.25 721.375   6 
  -3   8  14 27993.9 1890.43   8 
  -3   8  14 24326.0 1656.47   6 
  -3   8  13 33170.4 2014.83   8 
  -3   8  13 31935.1 1864.34   6 
  -3   8  12 17337.4 1467.35   8 
  -3   8  12 18749.4 1413.90   6 
  -3   8  11 113313. 9191.99  10 
  -3   8  11 117632. 3512.38   8 
  -3   8  11 112336. 3288.91   6 
  -3   8  10-133.907 1083.18  10 
  -3   8  10-418.814 527.448   6 
  -3   8   9 20528.6 3538.93  10 
  -3   8   9 20273.9 1462.09   6 
  -3   8   8 11288.2 2579.80  10 
  -3   8   7 9516.94 2257.41  10 
  -3   8   6 1903.53 1563.97  10 
  -3   8   6 2479.30 555.501   2 
  -3   8   5 84.5601 346.309   2 
   3  -8  -5 367.991 278.747   4 
  -3   8   5 1156.16 1214.88  10 
   3  -8  -4 83506.4 2541.89   4 
  -3   8   4 86875.1 6572.91  10 
  -3   8   3 3062.77 1981.08  10 
  -3   8   2 22978.2 3397.25  10 
  -3   8   1 83642.4 6030.70  10 
  -3   8   0 208.306 1550.44  10 
  -3   8  -1 78637.2 5627.76  10 
  -3   8  -2 9054.07 2567.84  10 
  -3   8  -3-1210.71 761.809  10 
  -3   8  -4 76253.3 5271.18  10 
  -3   8  -4 78518.5 2643.18   2 
  -3   8  -5 42436.8 3719.92  10 
  -3   8  -5 44041.2 2047.02   2 
  -3   8  -6 377.709 531.900   2 
  -3   8  -7 1205.39 482.446   2 
  -3   8  -8 5138.70 868.350   2 
  -3   8  -9 2458.55 790.860   2 
  -3   8 -10 29877.5 1899.88   2 
  -3   8 -11 41413.8 2235.69   2 
  -3   8 -12 3719.75 943.229   2 
  -3   8 -12 3828.73 783.887   5 
  -3   8 -13 18910.0 1511.38   5 
  -3   8 -14 64962.9 2668.79   5 
  -3   8 -15 6265.93 984.227   5 
  -3   8 -16 44829.6 2163.90   5 
  -3   8 -17 37596.5 1909.89   5 
  -3   8 -18 255.956 437.918   5 
  -3   8 -19 3119.23 641.973   5 
  -3   8 -20 1421.69 417.125   5 
  -3   7  23 5384.33 679.231   8 
  -3   7  22 14074.2 950.719   6 
  -3   7  22 13344.4 1117.57   8 
  -3   7  21-337.662 632.612   8 
  -3   7  21 5.91766 390.420   6 
  -3   7  20 1345.33 498.140   6 
  -3   7  20 1193.60 719.207   8 
  -3   7  19-366.292 462.902   6 
  -3   7  19 978.468 785.135   8 
  -3   7  18 10074.7 1123.27   6 
  -3   7  18 12906.1 1474.46   8 
  -3   7  17 2439.54 716.378   6 
  -3   7  17 3768.13 1071.90   8 
  -3   7  16 3250.89 761.478   6 
  -3   7  16 3499.32 935.608   8 
  -3   7  15 33872.4 1856.73   6 
  -3   7  15 33741.3 2149.04   8 
  -3   7  14 30247.4 2015.00   8 
  -3   7  14 29440.5 1738.27   6 
  -3   7  13 47194.1 5359.63  10 
  -3   7  13 52940.9 2545.27   8 
  -3   7  13 50718.8 2206.64   6 
  -3   7  12 72049.2 7023.08  10 
  -3   7  12 73890.1 2614.50   6 
  -3   7  12 76731.9 2969.76   8 
  -3   7  11 3451.34 780.816   8 
  -3   7  11 4007.08 2363.23  10 
  -3   7  11 2798.02 623.406   6 
  -3   7  10 32238.9 5211.20  10 
  -3   7  10 30884.6 1833.87   8 
  -3   7  10 32417.8 1668.00   6 
  -3   7   9 9279.58 951.272   6 
  -3   7   9 6779.05 2826.29  10 
  -3   7   8 3098.40 1393.29  10 
  -3   7   7 710.372 1006.40  10 
  -3   7   6 1689.74 1021.59  10 
  -3   7   5 53629.8 4963.53  10 
  -3   7   4 1170.23 1467.90  10 
  -3   7   3 53454.0 4718.07  10 
  -3   7   2 84949.4 5739.89  10 
  -3   7   1 1701.34 1121.69  10 
  -3   7   0 170054. 7697.86  10 
  -3   7  -1 4616.53 1570.92  10 
  -3   7  -2 7398.88 1548.35  10 
  -3   7  -3 87813.2 5291.86  10 
  -3   7  -4 5314.90 1476.46  10 
  -3   7  -5 103653. 5486.31  10 
  -3   7  -8 26330.3 1617.49   2 
  -3   7  -9 20121.8 1479.76   2 
  -3   7 -10 22470.3 1623.88   2 
  -3   7 -11 3105.82 728.364   2 
  -3   7 -11 4042.68 830.599   5 
  -3   7 -12 17226.2 1521.22   2 
  -3   7 -12 17989.2 1484.08   5 
  -3   7 -13 96649.5 3330.09   5 
  -3   7 -14 12090.6 1285.18   5 
  -3   7 -15 51417.0 2450.52   5 
   3  -7  15 50058.1 2278.44   6 
   3  -7  16 32586.2 1859.09   6 
  -3   7 -16 35406.9 2029.31   5 
  -3   7 -17 2330.08 653.954   5 
   3  -7  17 2349.90 461.867   6 
   3  -7  18 8249.51 920.098   6 
  -3   7 -18 10357.5 1144.23   5 
  -3   7 -19 8929.26 944.926   5 
  -3   7 -20 6395.64 724.928   5 
  -3   6  24 17257.6 1271.59   8 
  -3   6  24 15665.8 908.353   6 
  -3   6  23 16948.5 1438.40   8 
  -3   6  23 17272.7 1058.76   6 
  -3   6  22 530.598 372.887   6 
  -3   6  22-424.408 714.367   8 
  -3   6  21 7136.42 1175.54   8 
  -3   6  21 7045.43 848.394   6 
  -3   6  20 806.788 523.502   6 
  -3   6  20 539.882 782.230   8 
  -3   6  19 14843.5 1624.64   8 
  -3   6  19 15058.7 1283.04   6 
  -3   6  18 4206.82 853.501   6 
  -3   6  18 5708.34 1226.62   8 
  -3   6  17 1489.11 670.845   6 
  -3   6  17 2014.70 1000.67   8 
  -3   6  16 60270.5 2446.09   6 
  -3   6  15 33105.6 1839.67   6 
  -3   6  14 46938.1 2089.63   6 
  -3   6  13 30229.1 4007.69  10 
  -3   6  13 32307.4 1676.87   6 
  -3   6  12 18170.5 1263.03   6 
  -3   6  12 15455.4 2712.94  10 
  -3   6  11 25090.2 1403.43   6 
  -3   6  11 25406.5 3521.94  10 
  -3   6  10 9828.85 2457.89  10 
  -3   6   9 1008.77 768.057  10 
  -3   6   8 45562.9 4823.22  10 
  -3   6   7 4052.38 1660.14  10 
  -3   6   6 87718.0 6756.33  10 
  -3   6   5 5022.83 1620.38  10 
  -3   6   4 63002.2 5257.38  10 
  -3   6   3 84255.1 5884.65  10 
  -3   6   2 9172.08 2501.61  10 
  -3   6   1 64641.7 4755.79  10 
  -3   6   0 631.156 707.293  10 
  -3   6  -1 22162.9 2886.67  10 
  -3   6  -2 42583.6 3566.37  10 
  -3   6  -3 9534.39 1907.17  10 
  -3   6  -4 59895.7 4077.20  10 
  -3   6  -5 7705.99 1430.80  10 
   3  -6   5 10459.0 1540.32  11 
   3  -6   6 6464.38 1280.21  11 
  -3   6  -6 5695.85 1156.85  10 
   3  -6   7 24782.3 3108.79  11 
   3  -6   8-102.152 831.350  11 
   3  -6   9 102405. 6746.91  11 
  -3   6 -10 36612.2 2083.82   2 
  -3   6 -10 39247.1 2127.22   5 
   3  -6  10 37645.2 4297.44  11 
  -3   6 -11 2178.23 619.917   5 
   3  -6  11 4372.05 2275.60  11 
  -3   6 -11 1688.62 726.705   2 
  -3   6 -12 22956.0 1767.37   5 
   3  -6  12 28858.2 4010.16  11 
  -3   6 -13 3279.72 887.386   5 
   3  -6  13 3158.73 1631.76  11 
  -3   6 -14 17802.3 1666.94   5 
   3  -6  14 14586.7 1446.81   6 
   3  -6  14 12634.5 3321.76  11 
   3  -6  15 2199.86 2156.13  11 
  -3   6 -15 2573.34 765.023   5 
   3  -6  15 1974.03 682.319   6 
   3  -6  16 13076.7 1293.30   6 
  -3   6 -16 12143.8 1296.75   5 
   3  -6  17 9102.39 1030.45   6 
  -3   6 -17 10314.1 1269.94   5 
   3  -6  18 2496.05 700.420   6 
  -3   6 -18 2066.04 712.778   5 
  -3   6 -19 44928.8 2119.67   5 
   3  -6  19 44437.0 2014.73   6 
   3  -6  20 2314.45 625.336   6 
  -3   6 -20 1218.09 448.579   5 
   3  -6  21 19529.9 1177.67   6 
  -3   6 -21 19135.1 1181.55   5 
  -3   5  25 14319.0 1163.79   8 
  -3   5  25 15666.1 905.358   6 
  -3   5  24 3397.92 876.483   8 
  -3   5  24 3783.91 589.993   6 
  -3   5  23 8716.92 879.557   6 
  -3   5  23 7988.49 1420.58   8 
  -3   5  22 10504.2 1712.28   8 
  -3   5  22 12000.4 1051.24   6 
  -3   5  21-700.832 554.716   6 
  -3   5  21-361.377 1133.35   8 
  -3   5  20 25135.2 2325.11   8 
  -3   5  20 23408.2 1585.34   6 
  -3   5  19 17623.8 2000.69   8 
  -3   5  19 15599.3 1370.29   6 
  -3   5  18 3777.24 817.534   6 
  -3   5  17 32619.4 1843.86   6 
  -3   5  16 17846.7 1377.31   6 
  -3   5  15 38430.2 1907.82   6 
  -3   5  14 12728.7 1082.51   6 
  -3   5  13 31047.3 3583.35  10 
  -3   5  13 30291.8 1554.30   6 
  -3   5  12 1477.40 1149.34  10 
  -3   5  11-871.971 814.430  10 
  -3   5  10 34050.1 3644.94  10 
  -3   5   9 64834.6 4721.97  10 
  -3   5   8 22969.1 2891.65  10 
  -3   5   7 136964. 6733.59  10 
  -3   5   6 24328.4 2770.56  10 
  -3   5   5 107664. 5906.92  10 
  -3   5   4 59482.4 4426.86  10 
  -3   5   3 560.127 1295.61  10 
  -3   5   2 117923. 5938.37  10 
  -3   5   1 1117.30 1048.77  10 
  -3   5   0 29005.4 2865.03  10 
  -3   5  -1 2217.77 1145.15  10 
  -3   5  -2 28379.9 2830.98  10 
   3  -5   2 25885.0 1679.82  11 
   3  -5   3 77355.0 3615.48  11 
  -3   5  -3 70973.6 4177.01  10 
   3  -5   4 2013.71 820.349  11 
  -3   5  -4 2222.05 976.463  10 
  -3   5  -5 35241.0 2891.24  10 
   3  -5   5 38058.8 2907.69  11 
   3  -5   6 63571.3 3890.11  11 
  -3   5  -6 66216.6 3852.46  10 
  -3   5  -7 7545.20 1401.93  10 
   3  -5   7 3274.42 1151.29  11 
   3  -5   8 170747. 7141.94  11 
   3  -5   9 11890.3 2124.71  11 
   3  -5  10 4118.15 1549.76  11 
   3  -5  11 55027.8 5054.85   1 
   3  -5  11 58273.8 5057.21  11 
  -3   5 -12 9766.28 1027.64   5 
   3  -5  12 12026.5 2364.50  11 
   3  -5  13 12264.2 1112.91   6 
  -3   5 -13 11996.3 1134.59   5 
   3  -5  13 10725.5 2936.38  11 
   3  -5  14 1084.87 423.079   6 
  -3   5 -14 442.700 479.979   5 
   3  -5  14 866.545 1392.11  11 
   3  -5  15 9822.25 1156.85   6 
  -3   5 -15 10625.6 1309.65   5 
   3  -5  15 7427.49 2483.33  11 
   3  -5  16 768.891 565.779   6 
  -3   5 -16 1298.52 612.613   5 
  -3   5 -17 12006.1 1503.84   5 
   3  -5  17 9174.09 1145.35   6 
   3  -5  18 120416. 3863.69   6 
  -3   5 -18 114327. 3846.46   5 
  -3   5 -19 3270.93 807.581   5 
   3  -5  19 2684.92 692.348   6 
   3  -5  20 30649.8 1709.33   6 
  -3   5 -20 31200.0 1749.10   5 
  -3   5 -21 43444.8 1866.88   5 
   3  -5  21 40776.1 1832.11   6 
   3  -5  22 1231.74 380.934   6 
  -3   4  26 10181.2 852.438   8 
  -3   4  26 10891.0 746.133   6 
  -3   4  25 728.067 511.285   8 
  -3   4  25 774.344 373.334   6 
  -3   4  24 11136.4 1281.06   8 
  -3   4  24 12840.9 1039.63   6 
  -3   4  23 11774.0 1409.45   8 
  -3   4  23 12084.2 1081.15   6 
  -3   4  22 306.106 490.405   6 
  -3   4  22 811.493 1024.56   8 
  -3   4  21 52848.4 3076.93   8 
  -3   4  21 53672.4 2340.10   6 
  -3   4  20 14775.3 1975.60   8 
  -3   4  20 13923.5 1309.00   6 
  -3   4  19 1833.61 744.990   6 
  -3   4  18 39748.2 2056.75   6 
  -3   4  17 41869.9 2012.74   6 
  -3   4  16 43148.6 1995.91   6 
  -3   4  15 11524.1 1054.74   6 
  -3   4  15 12170.0 988.945   9 
  -3   4  14 21985.0 1336.03   6 
  -3   4  13-1524.67 963.119  10 
  -3   4  12 4304.94 1385.85  10 
  -3   4  11 56781.7 4058.87  10 
  -3   4  10 6034.49 1261.53  10 
  -3   4   9 77956.3 4586.43  10 
  -3   4   8 118898. 5537.73  10 
  -3   4   7 14966.1 2157.23  10 
  -3   4   6 96409.5 4757.99  10 
  -3   4   5 80329.6 4265.49  10 
  -3   4   4 16798.9 2061.70  10 
  -3   4   3 88810.5 4360.46  10 
  -3   4   2 3432.75 1193.71  10 
  -3   4   1 37980.4 2868.49  10 
  -3   4   0 110523. 4602.00  10 
  -3   4  -1 61807.3 3410.09  10 
   3  -4   1 59295.1 2093.16  11 
  -3   4  -2 61785.6 3372.00  10 
   3  -4   2 64019.1 2490.88  11 
   3  -4   3 14968.9 1442.75  11 
  -3   4  -3 15351.2 1672.14  10 
  -3   4  -4 373379. 7882.16  10 
  -3   4  -5 9981.39 1356.95  10 
  -3   4  -6 64210.1 3310.09  10 
  -3   4  -7 70483.8 3465.68  10 
   3  -4   8 38080.6 3290.05  11 
   3  -4   9 19514.2 2521.14  11 
   3  -4  10 102359. 5993.86   1 
   3  -4  10 103994. 6062.37  11 
   3  -4  11-189.084 1204.12   1 
   3  -4  11-120.486 1008.45  11 
   3  -4  12 66527.9 5452.43  11 
   3  -4  12 55325.6 4715.04   1 
   3  -4  13 5538.25 1044.97   1 
  -3   4 -13 5302.42 807.298   5 
   3  -4  13 7921.25 2643.26  11 
  -3   4 -14 27433.1 1697.01   5 
   3  -4  14 27483.4 1590.18   6 
   3  -4  14 30747.0 4296.53  11 
   3  -4  15 4175.90 683.231   6 
  -3   4 -15 3390.91 775.748   5 
   3  -4  16 2158.97 616.407   6 
  -3   4 -16 2231.65 723.101   5 
   3  -4  16 440.291 1536.70  11 
   3  -4  17 64022.2 2644.46   6 
  -3   4 -17 63449.2 2762.56   5 
  -3   4 -18 161.888 696.353   5 
   3  -4  18 179.447 458.206   6 
   3  -4  19 33394.4 1992.02   6 
  -3   4 -19 31731.7 2136.65   5 
  -3   4 -20 24185.3 1740.11   5 
   3  -4  20 22290.3 1666.66   6 
   3  -4  21 1051.48 454.121   6 
  -3   4 -21 918.541 538.039   5 
   3  -4  22 30794.5 1540.25   6 
   3  -4  23 2915.72 427.256   6 
  -3   3  27 5039.02 534.483   6 
  -3   3  26 26.6434 259.945   6 
  -3   3  26-11.3390 378.372   8 
  -3   3  25 19872.4 1212.82   6 
  -3   3  25 20023.9 1394.59   8 
  -3   3  24 13914.4 1363.56   8 
  -3   3  24 14246.8 1150.24   6 
  -3   3  23 2979.16 743.468   6 
  -3   3  23 3146.66 923.291   8 
  -3   3  22 40429.3 2409.39   8 
  -3   3  22 38706.6 2008.57   6 
  -3   3  21 8600.18 1394.32   8 
  -3   3  21 9563.53 1119.60   6 
  -3   3  20 6456.99 1023.59   6 
  -3   3  19 59227.1 2498.61   6 
  -3   3  18 16454.9 1351.76   6 
  -3   3  18 17218.9 1332.05   9 
  -3   3  17 85673.0 2684.53   9 
  -3   3  17 83195.9 2796.60   6 
  -3   3  16 13921.1 1107.99   9 
  -3   3  16 12842.4 1119.12   6 
  -3   3  15 21817.0 1285.48   9 
  -3   3  15 20679.9 1388.74   6 
  -3   3  15 18522.3 3220.95  11 
  -3   3  14 1697.80 1220.65  11 
  -3   3  13 1123.01 1171.40  11 
  -3   3  12 24831.4 2339.81  10 
  -3   3  12 16172.2 2500.32  11 
  -3   3  11 59981.0 4402.79  11 
  -3   3  11 60679.1 3673.86  10 
  -3   3  10 103998. 4781.10  10 
  -3   3  10 101636. 5399.03  11 
  -3   3   9 102870. 5264.75  11 
  -3   3   9 102366. 4566.12  10 
  -3   3   8 4998.93 1136.84  10 
  -3   3   8 8696.67 1555.14  11 
  -3   3   7 132689. 4987.01  11 
  -3   3   7 139673. 5146.94  10 
  -3   3   6 27936.3 2391.74  10 
  -3   3   6 31383.1 1946.46  11 
  -3   3   5 29721.9 1378.89  11 
  -3   3   5 28692.7 2329.04  10 
  -3   3   4 120789. 1878.78  11 
  -3   3   4 128850. 4677.80  10 
  -3   3   3 45288.4 2743.92  10 
  -3   3   2 808.369 665.337  10 
  -3   3   1 45046.9 2698.13  10 
  -3   3   0 5375.88 1058.70  10 
  -3   3  -1 87683.0 3572.25  10 
  -3   3  -2 11293.9 1412.35  10 
  -3   3  -3 202120. 5366.40  10 
  -3   3  -4 11112.3 1356.31  10 
  -3   3  -5 20813.9 1768.09  10 
  -3   3  -6 36222.6 2364.31  10 
   3  -3   8 35243.3 3053.79   1 
   3  -3   9 88310.2 5061.09   1 
   3  -3  10 2980.13 1153.25   1 
   3  -3  11 72873.0 4955.50   1 
   3  -3  12 460.301 1461.17   1 
   3  -3  13 70782.0 5346.56   1 
  -3   3 -13 75006.2 2599.67   5 
   3  -3  13 82416.1 6306.09  11 
  -3   3 -14 1091.06 472.922   5 
   3  -3  14 2617.85 497.635   6 
  -3   3 -15 577.514 505.246   5 
   3  -3  15 514.885 312.975   6 
  -3   3 -16 34683.0 1966.88   5 
   3  -3  16 36658.7 5100.34  11 
   3  -3  16 31723.8 1758.08   6 
   3  -3  17 2381.40 546.298   6 
   3  -3  17-75.9248 2195.15  11 
  -3   3 -17 933.590 653.255   5 
   3  -3  18 5691.69 886.297   6 
  -3   3 -18 5212.58 962.230   5 
   3  -3  19 4861.32 838.657   6 
  -3   3 -19 3096.66 782.731   5 
  -3   3 -20 4704.51 956.452   5 
   3  -3  20 5286.78 931.424   6 
   3  -3  21 29272.3 1762.79   6 
  -3   3 -21 29582.8 1844.60   5 
  -3   3 -22-512.328 328.079   5 
   3  -3  22 435.463 437.518   6 
   3  -3  23 21022.6 1188.68   6 
   3  -3  24 1630.43 350.455   6 
  -3   2  27 845.385 364.739   6 
  -3   2  27 562.957 260.587   8 
  -3   2  26 10230.6 894.480   6 
  -3   2  26 8628.56 855.181   8 
  -3   2  25 2103.00 588.724   6 
  -3   2  25 1593.25 667.122   8 
  -3   2  24 3023.72 807.382   8 
  -3   2  24 3428.80 725.084   6 
  -3   2  23 12409.4 1209.76   6 
  -3   2  23 11878.6 1327.85   8 
  -3   2  22 6367.29 1000.46   6 
  -3   2  22 5576.59 1158.52   8 
  -3   2  21 18668.7 1493.85   6 
  -3   2  21 17737.7 1705.92   8 
  -3   2  20 32270.3 1860.62   9 
  -3   2  20 31391.9 1899.45   6 
  -3   2  19 1637.29 612.562   9 
  -3   2  19 983.721 572.993   6 
  -3   2  18 42224.6 5598.34  11 
  -3   2  18 43701.7 2142.11   6 
  -3   2  18 39173.6 1958.68   9 
  -3   2  17 16.9911 483.003   9 
  -3   2  17-297.803 505.713   6 
  -3   2  17 138.362 1365.65  11 
  -3   2  16 80200.1 6997.26  11 
  -3   2  16 75821.9 2564.48   6 
  -3   2  16 76241.6 2459.78   9 
  -3   2  15 5002.49 1982.84  11 
  -3   2  14-1156.87 1080.02  11 
  -3   2  13 51741.9 4819.55  11 
  -3   2  12 88299.6 5794.11  11 
  -3   2  11 61893.3 3225.58  10 
  -3   2  11 64018.2 4662.27  11 
  -3   2  10 90393.9 3885.38  10 
  -3   2  10 85721.8 5037.41  11 
  -3   2   9 82450.5 4887.30  11 
  -3   2   9 81715.3 3609.02  10 
  -3   2   8 164943. 5032.64  10 
  -3   2   8 157128. 6584.82  11 
  -3   2   7 22300.3 1865.60  10 
  -3   2   7 21368.0 2376.35  11 
  -3   2   6 27595.8 2045.56  10 
  -3   2   6 30851.3 2213.78  11 
  -3   2   5 5065.32 1031.11  10 
  -3   2   5 6649.16 881.261  11 
  -3   2   4 34318.8 2174.72  10 
  -3   2   4 35244.2 1632.75  11 
  -3   2   3 1431.97 713.830  10 
  -3   2   3 1301.95 425.284  11 
  -3   2   2 129538. 2734.56  11 
  -3   2   2 124587. 3994.79  10 
  -3   2   1 40836.4 2342.04  10 
  -3   2   0 320561. 6349.31  10 
  -3   2  -1 5621.67 1077.21  10 
  -3   2  -2 214047. 5266.47  10 
  -3   2  -3 17983.4 1665.43  10 
  -3   2  -4 65061.7 3007.32  10 
  -3   2  -5 40433.9 2401.30  10 
   3  -2   6 6494.22 1456.64   1 
   3  -2   7 25606.3 2642.73   1 
   3  -2   8 71300.0 4251.70   1 
   3  -2   9 100038. 5236.83   1 
   3  -2  10 48245.9 3854.54   1 
   3  -2  11 17574.3 2503.63   1 
   3  -2  12 120840. 6584.80   1 
  -3   2 -13 1887.07 550.828   5 
   3  -2  13 1803.71 1210.26   1 
   3  -2  14 5316.88 1743.36   1 
  -3   2 -14 6779.92 896.102   5 
   3  -2  14 6581.74 792.233   6 
   3  -2  15 47098.7 2098.83   6 
  -3   2 -15 46700.9 2166.66   5 
   3  -2  16 5417.50 886.208   6 
  -3   2 -16 5905.73 894.671   5 
  -3   2 -17 17687.3 1438.85   5 
   3  -2  17 17642.2 1387.64   6 
   3  -2  17 13827.2 2998.49  11 
  -3   2 -18 17344.1 1425.55   5 
   3  -2  18 15732.7 1329.35   6 
   3  -2  19 178.165 430.073   6 
  -3   2 -19 537.200 621.771   5 
   3  -2  20 34295.8 1866.48   6 
  -3   2 -20 34717.5 1990.79   5 
   3  -2  21 2617.90 605.903   6 
  -3   2 -21 2156.65 667.846   5 
  -3   2 -22 14296.7 1221.10   5 
   3  -2  22 15181.0 1188.77   6 
   3  -2  23 424.755 384.991   6 
   3  -2  24 7762.13 651.441   6 
  -3   1  28-472.004 234.288   6 
  -3   1  27 17884.4 1149.30   6 
  -3   1  26 6557.63 737.859   8 
  -3   1  26 8699.22 909.837   6 
  -3   1  25-427.861 453.089   6 
  -3   1  25-463.869 508.647   8 
  -3   1  24 4324.55 881.234   8 
  -3   1  24 5660.27 910.326   6 
  -3   1  23 3702.36 834.857   6 
  -3   1  23 1187.12 700.973   8 
  -3   1  22 9742.09 1172.64   6 
  -3   1  22 11793.5 1293.44   8 
  -3   1  21 12296.1 1317.30   9 
  -3   1  21 14642.8 1487.94   8 
  -3   1  21 14349.2 1351.12   6 
  -3   1  20 69.9027 642.137   9 
  -3   1  20 258.217 597.477   6 
  -3   1  20 1567.56 769.057   8 
  -3   1  19 81827.8 2954.02   9 
  -3   1  19 82279.0 7926.86  11 
  -3   1  19 80838.6 2952.04   6 
  -3   1  18 4138.55 2028.70  11 
  -3   1  18 3081.85 774.658   6 
  -3   1  18 2552.46 745.487   9 
  -3   1  17 105353. 3097.39   9 
  -3   1  17 109810. 3205.15   6 
  -3   1  16 7978.62 892.037   9 
  -3   1  16 8360.62 917.888   6 
  -3   1  15 17145.3 3235.62  11 
  -3   1  14 101882. 7458.89  11 
  -3   1  13 65055.7 5541.03  11 
  -3   1  12 64415.5 5320.05  11 
  -3   1  11 94395.8 3349.14  10 
  -3   1  11 87277.7 5843.37  11 
  -3   1  10 6845.15 965.095  10 
  -3   1  10 6718.41 1698.74  11 
  -3   1   9 57910.1 2659.98  10 
  -3   1   9 55243.5 4203.62  11 
  -3   1   8 31260.0 1947.41  10 
  -3   1   8 28905.0 2943.57  11 
  -3   1   7 11781.8 1216.08  10 
  -3   1   7 10260.0 1765.94  11 
  -3   1   6 70.4910 409.072  10 
  -3   1   6 158.005 716.422  11 
  -3   1   5 4792.24 1024.11  11 
  -3   1   5 5348.69 913.617  10 
  -3   1   4 6216.75 974.328  10 
  -3   1   4 8118.60 1122.49  11 
  -3   1   3 229864. 5143.11  10 
  -3   1   3 230732. 4786.85  11 
  -3   1   2 508503. 7653.73  10 
  -3   1   2 536046. 7113.59  11 
  -3   1   1 617051. 8497.39  10 
  -3   1   1 621397. 7668.13  11 
  -3   1   0 136406. 4153.45  10 
  -3   1  -1 102598. 3593.53  10 
  -3   1  -2 60060.1 2798.23  10 
   3  -1   2 61022.5 3078.23   1 
  -3   1  -3 2476.43 805.691  10 
   3  -1   3 1959.61 1074.79   1 
   3  -1   4 9011.38 1468.92   1 
   3  -1   5 32729.4 2598.51   1 
   3  -1   6 34041.0 2847.77   1 
   3  -1   7 70998.7 4133.50   1 
   3  -1   8 164625. 6520.76   1 
   3  -1   9 8216.14 1669.05   1 
   3  -1  10 46298.2 3819.26   1 
   3  -1  11 166316. 7467.77   1 
   3  -1  12 522.718 921.314   1 
   3  -1  13 54725.6 4740.32   1 
   3  -1  13 54056.1 2101.14   6 
  -3   1 -13 54202.6 2204.21   5 
  -3   1 -14 77664.9 2712.70   5 
   3  -1  14 75161.5 2530.79   6 
   3  -1  14 73052.0 5634.55   1 
  -3   1 -15 78.9446 397.780   5 
   3  -1  15 61.7636 431.350   6 
   3  -1  16 14463.0 1202.34   6 
  -3   1 -16 13531.4 1260.16   5 
   3  -1  17 23645.1 1586.13   6 
  -3   1 -17 24354.7 1641.69   5 
   3  -1  18 185.308 541.318   6 
  -3   1 -18 446.487 525.697   5 
  -3   1 -19 48368.3 2264.62   5 
   3  -1  19 49323.4 2202.23   6 
   3  -1  20 1259.27 605.281   6 
  -3   1 -20 1864.40 652.848   5 
   3  -1  21 4228.71 706.449   6 
  -3   1 -21 4388.20 740.855   5 
   3  -1  22 120.499 352.090   6 
  -3   1 -22 213.743 482.756   5 
   3  -1  23 5147.63 719.413   6 
   3  -1  24 11205.8 773.173   6 
  -3   0  28 21934.4 1055.67   6 
  -3   0  27 15197.2 1144.32   6 
  -3   0  26 1353.10 583.132   6 
  -3   0  25 17827.8 1369.65   6 
  -3   0  24 10965.6 1040.06   8 
  -3   0  24 13201.4 1270.53   6 
  -3   0  23 2994.28 774.166   8 
  -3   0  23 4797.88 938.379   6 
  -3   0  22 7538.22 1053.25   8 
  -3   0  22 6545.84 1050.33   6 
  -3   0  22 5947.08 1178.68   9 
  -3   0  21 1773.29 785.939   6 
  -3   0  21 2496.82 978.950   9 
  -3   0  21 3116.90 765.848   8 
  -3   0  20 29295.1 2068.92   9 
  -3   0  20 32863.8 1985.52   6 
  -3   0  20 33802.6 2012.04   8 
  -3   0  20 28389.8 4870.87  11 
  -3   0  19 1367.96 793.992   9 
  -3   0  19 1944.96 662.496   8 
  -3   0  19 1568.25 717.738   6 
  -3   0  19 3120.47 2149.82  11 
  -3   0  18 78179.9 2842.65   6 
  -3   0  18 75235.5 2954.27   9 
  -3   0  18 71840.0 2817.94   8 
  -3   0  18 67645.4 6921.03  11 
  -3   0  17 2486.83 2356.74  11 
  -3   0  17 3779.67 814.459   9 
  -3   0  17 3544.83 706.970   6 
  -3   0  16 41820.1 2047.16   9 
  -3   0  16 44737.1 2021.90   6 
  -3   0  16 45782.5 5414.50  11 
  -3   0  15 46756.4 5227.31  11 
  -3   0  14 20901.2 3543.97  11 
  -3   0  13 67247.0 5667.88  11 
  -3   0  12 76508.3 5831.23  11 
  -3   0  11 2431.01 1071.57  11 
  -3   0  10 90308.3 2711.93  10 
  -3   0  10 84496.3 5418.94  11 
  -3   0   9 52698.6 2186.87  10 
  -3   0   9 50058.4 3885.94  11 
  -3   0   8 2512.58 1085.62  11 
  -3   0   8 3335.63 680.404  10 
  -3   0   7 536.416 316.958  10 
  -3   0   7 511.366 1023.97  11 
  -3   0   6 17389.0 1374.67  10 
  -3   0   6 18223.5 2282.49  11 
  -3   0   5 42389.1 2194.01  10 
   3   0  -5 39879.7 1317.75   1 
  -3   0   5 40437.1 2810.28  11 
   3   0  -4 10539.3 855.581   1 
  -3   0   4 12642.4 1262.25  10 
  -3   0   4 12183.2 1515.01  11 
   3   0  -3 224966. 4118.06   1 
  -3   0   3 227741. 5609.47  11 
  -3   0   2 109466. 3576.89  10 
   3   0  -2 110149. 3189.57   1 
  -3   0   2 105410. 3800.38  11 
  -3   0   1 4496.62 946.629  11 
  -3   0   1 4290.91 914.266  10 
   3   0  -1 4500.85 863.960   1 
   3   0   0 504395. 7711.99   1 
   3   0   1 63570.1 2990.49   1 
   3   0   2 71303.2 3350.07   1 
   3   0   3 58507.6 3228.26   1 
   3   0   4 9436.24 1560.74   1 
   3   0   5 4128.24 1287.81   1 
   3   0   6 74076.9 4139.31   1 
   3   0   7 81924.3 4523.97   1 
   3   0   8 29227.5 2979.77   1 
   3   0   9 37740.8 3471.18   1 
   3   0  10 110090. 6033.28   1 
   3   0  11 5923.40 1647.52   1 
  -3   0 -12 101925. 2915.93   5 
   3   0  12 99142.8 6280.18   1 
   3   0  13 29997.2 1560.13   6 
  -3   0 -13 29049.1 1659.92   7 
  -3   0 -13 32285.5 1737.79   5 
   3   0  13 30281.6 3784.19   1 
   3   0  14 4014.70 677.286   6 
  -3   0 -14 4339.66 823.215   5 
  -3   0 -15 25816.6 1668.00   5 
   3   0  15 26612.0 1608.59   6 
   3   0  16 38605.5 1953.73   6 
  -3   0 -16 39700.8 2076.74   5 
  -3   0 -17 3593.85 832.006   5 
   3   0  17 2783.17 733.648   6 
  -3   0 -18 20156.3 1554.64   5 
   3   0  18 20284.6 1484.89   6 
  -3   0 -19 11717.4 1217.75   5 
   3   0  19 13310.0 1249.59   6 
  -3   0 -20 13876.8 1237.92   5 
   3   0  20 12925.2 1154.12   6 
   3   0  21 514.646 394.113   6 
  -3   0 -21 710.542 450.260   5 
  -3   0 -22 5686.24 780.556   5 
   3   0  22 7189.19 844.092   6 
   3   0  23 10413.0 881.434   6 
  -3  -1  28 9552.78 702.167   6 
  -3  -1  27 6226.77 732.792   6 
  -3  -1  26 9829.86 1137.48   6 
  -3  -1  25 3337.26 863.579   6 
  -3  -1  24 11071.4 1254.26   6 
  -3  -1  23 691.522 640.131   9 
  -3  -1  23 467.458 730.356   6 
  -3  -1  22 6739.35 1117.94   9 
  -3  -1  22 5043.20 988.748   6 
  -3  -1  21 20228.2 1709.72   6 
  -3  -1  21 18871.0 1536.35   9 
  -3  -1  20 940.449 595.583   9 
  -3  -1  20 627.472 751.073   6 
  -3  -1  19 39202.4 5478.39  11 
  -3  -1  19 45183.1 2313.90   6 
  -3  -1  19 41094.8 2206.36   9 
  -3  -1  18 1336.27 649.235   9 
  -3  -1  18 982.959 671.758   6 
  -3  -1  18 2068.80 1471.01  11 
  -3  -1  17 71198.5 2717.22   9 
  -3  -1  17 79877.2 2867.86   6 
  -3  -1  17 84415.8 7377.27  11 
  -3  -1  16 17695.4 1375.63   6 
  -3  -1  16 17393.0 3207.03  11 
  -3  -1  16 16058.3 1299.76   9 
  -3  -1  15-868.899 998.939  11 
  -3  -1  14 57829.7 5435.37  11 
  -3  -1  13 83301.2 6180.44  11 
  -3  -1  12 10317.2 2406.88  11 
  -3  -1  11 119543. 6753.83  11 
  -3  -1  10 33042.4 3476.57  11 
  -3  -1   9 76472.4 4914.51  11 
  -3  -1   8 8209.50 1759.09  11 
  -3  -1   7 3407.77 1298.01  11 
   3   1  -6 120764. 2410.12   1 
  -3  -1   6 121251. 5714.93  11 
   3   1  -5 22761.6 1237.46   1 
  -3  -1   5 19703.3 2278.24  11 
   3   1  -4 1695.75 517.002   1 
  -3  -1   4 590.860 1106.68  11 
   3   1  -3 84176.4 2848.92   1 
  -3  -1   3 88336.0 4019.61  11 
   3   1  -2 442.679 529.973   1 
  -3  -1   2 743.772 744.422  11 
   3   1  -1 346619. 6507.67   1 
  -3  -1   1 360256. 7820.81  11 
   3   1   0 43387.7 2568.53   1 
  -3  -1   0 44824.9 2823.80  11 
   3   1   1 239135. 6121.72   1 
   3   1   2 38687.9 2693.77   1 
   3   1   3 10957.2 1671.06   1 
   3   1   4 311.867 1098.41   1 
   3   1   5 18200.8 2329.74   1 
   3   1   6 143684. 6011.19   1 
   3   1   7 67325.1 4369.47   1 
   3   1   8 6993.33 1604.53   1 
   3   1   9 57754.2 4386.27   1 
   3   1  10 4582.84 1635.09   1 
   3   1  11 31238.0 3571.37   1 
   3   1  12 7705.76 837.481   6 
  -3  -1 -12 6091.55 839.402   5 
   3   1  12 5794.07 2343.45   1 
   3   1  13 2453.37 654.844   6 
   3   1  13 3555.06 1535.43   1 
  -3  -1 -13 1739.35 628.114   5 
   3   1  14 51422.4 2198.31   6 
  -3  -1 -14 53722.2 2365.55   5 
   3   1  14 51838.4 5130.67   1 
   3   1  15 1842.96 571.505   6 
   3   1  15 277.232 1481.45   1 
  -3  -1 -15 1751.09 597.675   5 
   3   1  16 15536.9 1299.58   6 
  -3  -1 -16 16787.7 1418.54   5 
   3   1  17 3643.61 762.768   6 
  -3  -1 -17 3424.41 776.497   5 
  -3  -1 -18 31436.6 1867.93   5 
   3   1  18 31977.7 1808.02   6 
  -3  -1 -19 33665.1 1891.11   5 
   3   1  19 35813.0 1883.51   6 
   3   1  20 239.700 476.637   6 
  -3  -1 -20-38.7988 462.379   5 
  -3  -1 -21 11971.7 1067.74   5 
   3   1  21 14114.9 1100.78   6 
  -3  -1 -22 13256.6 1000.23   5 
   3   1  22 15482.2 1076.27   6 
   3   1  23 2062.35 438.519   6 
  -3  -2  28 12401.9 760.718   6 
  -3  -2  27 6068.39 676.062   6 
  -3  -2  26-452.560 452.526   6 
  -3  -2  25 10528.5 1228.28   6 
  -3  -2  24 1214.95 844.972   6 
  -3  -2  23 7090.15 971.456   9 
  -3  -2  23 6380.65 1161.41   6 
  -3  -2  22 46877.1 2207.31   9 
  -3  -2  22 44711.0 2530.89   6 
  -3  -2  21 896.960 647.225   9 
  -3  -2  21 822.898 899.744   6 
  -3  -2  20 69561.1 2673.96   9 
  -3  -2  20 70064.1 3036.89   6 
  -3  -2  19 1433.54 1481.76  11 
  -3  -2  19-550.220 727.994   6 
  -3  -2  19 203.059 569.686   9 
  -3  -2  18 13188.9 1259.16   9 
  -3  -2  18 14559.3 1441.58   6 
  -3  -2  18 12297.4 3200.79  11 
  -3  -2  17 708.361 600.870   6 
  -3  -2  17 285.754 420.128   9 
  -3  -2  16 3361.54 810.597   6 
  -3  -2  16 2606.76 567.552   9 
  -3  -2  16 3820.58 1693.23  11 
  -3  -2  15 43580.4 1906.86   9 
  -3  -2  15 38613.7 4583.00  11 
  -3  -2  15 43561.5 2092.41   6 
  -3  -2  14 17364.3 3197.56  11 
  -3  -2  13 36048.0 4144.05  11 
  -3  -2  12 31820.7 3732.05  11 
  -3  -2  11 1010.18 1534.80  11 
  -3  -2  10 97462.5 5915.63  11 
  -3  -2   9 17559.8 2558.82  11 
  -3  -2   8 117455. 5981.06  11 
  -3  -2   7 81475.7 4938.34  11 
  -3  -2   6 3285.65 1230.53  11 
   3   2  -6 2790.91 792.551   1 
   3   2  -5 60907.7 2623.26   1 
  -3  -2   5 60040.4 4438.13  11 
   3   2  -4 2934.06 777.814   1 
  -3  -2   4 3943.31 1486.61  11 
   3   2  -3 42066.5 2357.85   1 
  -3  -2   3 45182.0 3330.09  11 
   3   2  -2 47729.9 2649.89   1 
  -3  -2   2 44278.3 3197.26  11 
  -3  -2   1 13372.0 1821.38  11 
   3   2  -1 11810.6 1527.87   1 
   3   2   0 8654.72 1415.11   1 
  -3  -2   0 9369.39 1589.25  11 
   3   2   1 848.620 824.236   1 
   3   2   2 85928.4 4257.61   1 
   3   2   3 76247.2 4210.42   1 
   3   2   4 5337.69 1376.23   1 
   3   2   5 285840. 8748.03   1 
   3   2   6 101044. 5489.09   1 
   3   2   7 31513.6 3177.84   1 
   3   2   8 107461. 6016.85   1 
   3   2   9 3315.77 1426.07   1 
  -3  -2 -10 38461.9 1808.16   5 
   3   2  10 36403.4 3966.28   1 
   3   2  11 15666.9 2810.38   1 
  -3  -2 -11 13481.9 1165.57   5 
   3   2  11 12412.0 1018.64   6 
   3   2  12-342.846 424.427   6 
   3   2  12 1083.80 1595.59   1 
  -3  -2 -12 258.942 373.641   5 
  -3  -2 -13 10745.5 1157.24   5 
   3   2  13 11008.6 2804.36   1 
   3   2  13 10366.2 1060.81   6 
   3   2  14 12087.6 3098.10   1 
  -3  -2 -14 14452.2 1342.29   5 
   3   2  14 15448.8 1278.72   6 
  -3  -2 -15 39351.0 2137.00   5 
   3   2  15 36816.3 1936.97   6 
   3   2  16 2927.91 748.292   6 
  -3  -2 -16 3160.78 790.275   5 
   3   2  17 49786.0 2276.75   6 
  -3  -2 -17 51814.0 2402.45   5 
   3   2  18 80768.0 2825.53   6 
  -3  -2 -18 76971.6 2825.35   5 
   3   2  19 1108.79 576.580   6 
  -3  -2 -19 1442.46 544.310   5 
  -3  -2 -20 10650.3 998.522   5 
   3   2  20 10251.4 987.198   6 
  -3  -2 -21 24199.5 1352.22   5 
   3   2  21 27633.2 1451.67   6 
   3   2  22 329.830 336.534   6 
  -3  -3  27 4131.35 539.549   6 
  -3  -3  26 9130.04 895.407   6 
  -3  -3  25 158.893 448.389   6 
  -3  -3  24 26741.3 1776.16   6 
  -3  -3  23 50922.9 2081.83   9 
  -3  -3  23 46459.1 2518.44   6 
  -3  -3  22 9272.04 1403.52   6 
  -3  -3  22 10112.4 1088.40   9 
  -3  -3  21 56528.3 2324.93   9 
  -3  -3  21 50596.9 2933.18   6 
  -3  -3  20 3485.28 1125.15   6 
  -3  -3  20 4251.55 796.998   9 
  -3  -3  19 3614.18 713.380   9 
  -3  -3  19 2714.15 1035.64   6 
  -3  -3  19 1184.25 2267.77  11 
  -3  -3  18 2779.97 1036.74   6 
  -3  -3  18 3261.66 757.022   9 
  -3  -3  17 6635.70 877.522   9 
  -3  -3  17 6937.93 1222.52   6 
  -3  -3  17 4751.22 1990.22  11 
  -3  -3  16 15258.8 1229.48   9 
  -3  -3  16 14612.6 3342.79  11 
  -3  -3  16 16807.5 1618.89   6 
  -3  -3  15 13012.8 1097.46   9 
  -3  -3  15 14345.7 1348.75   3 
  -3  -3  15 14323.3 2888.43  11 
  -3  -3  14 13687.5 2785.40  11 
  -3  -3  14 14410.7 1097.86   9 
  -3  -3  14 13127.8 1244.97   3 
  -3  -3  13 19059.3 3422.70  11 
  -3  -3  12 22081.5 3211.07  11 
  -3  -3  11 124459. 7267.29  11 
  -3  -3  10 1147.47 1083.85  11 
  -3  -3   9 67816.0 4965.32  11 
  -3  -3   8 137737. 6846.98  11 
  -3  -3   7 7468.88 1698.16  11 
  -3  -3   6 121304. 6278.63  11 
   3   3  -6 129623. 4823.62   1 
  -3  -3   5 995.139 1338.37  11 
   3   3  -5 534.660 826.405   1 
  -3  -3   4 14003.6 2414.23  11 
   3   3  -4 17162.5 1884.35   1 
  -3  -3   3 18858.9 2627.81  11 
   3   3  -3 20865.3 2041.22   1 
  -3  -3   2 12542.6 2236.76  11 
   3   3  -2 13401.5 1743.84   1 
   3   3  -1 3805.15 1135.16   1 
  -3  -3   1 3457.45 1332.97  11 
   3   3   0 1005.26 803.021   1 
   3   3   1 48253.4 3423.37   1 
   3   3   2 21881.1 2521.02   1 
   3   3   3 13643.3 2152.79   1 
   3   3   4 266443. 8814.99   1 
   3   3   5 84959.5 5218.30   1 
   3   3   6 119526. 6375.39   1 
   3   3   7 108389. 6364.18   1 
   3   3   8 31856.7 3671.62   1 
   3   3   9 7933.58 1900.92   1 
  -3  -3  -9 9155.53 971.279   5 
   3   3   9 10376.8 948.582   6 
  -3  -3 -10 6666.55 851.572   5 
   3   3  10 8033.35 893.898   6 
   3   3  11 612.364 459.232   6 
  -3  -3 -11 221.122 465.517   5 
   3   3  12 12624.7 2926.37   1 
   3   3  12 13156.9 1175.81   6 
  -3  -3 -12 12058.7 1190.44   5 
   3   3  13 10898.9 3400.55   1 
  -3  -3 -13 14673.3 1377.65   5 
   3   3  13 14145.7 1271.60   6 
  -3  -3 -14 60855.5 2648.15   5 
   3   3  14 60494.0 6108.22   1 
   3   3  14 59604.2 2510.38   6 
   3   3  15 4582.32 876.821   6 
  -3  -3 -15 4187.94 862.298   5 
   3   3  16 34126.8 1953.74   6 
  -3  -3 -16 34199.1 1994.53   5 
  -3  -3 -17 21112.1 1570.90   5 
   3   3  17 19850.6 1506.89   6 
  -3  -3 -18-342.342 546.346   5 
   3   3  18 850.734 520.528   6 
  -3  -3 -19 25414.0 1545.82   5 
   3   3  19 23915.8 1495.51   6 
   3   3  20 32096.5 1588.48   6 
   3   3  21 453.308 337.997   6 
  -3  -4  27 1540.82 380.442   6 
  -3  -4  26 2334.67 520.691   6 
  -3  -4  25 15655.8 1164.00   6 
  -3  -4  24 7826.23 943.521   6 
  -3  -4  23 25833.1 1419.75   9 
  -3  -4  23 27541.8 1779.53   6 
  -3  -4  22 44665.4 1930.18   9 
  -3  -4  22 47281.7 2428.63   6 
  -3  -4  21 510.251 751.667   6 
  -3  -4  21 1013.17 665.771   9 
  -3  -4  20 21789.6 1824.15   6 
  -3  -4  20 22433.2 1457.09   9 
  -3  -4  19 19954.8 1748.64   6 
  -3  -4  19 20140.8 1377.96   9 
  -3  -4  18-1278.43 1500.31  11 
  -3  -4  18 58.2401 833.929   6 
  -3  -4  18 575.165 520.968   9 
  -3  -4  17 4365.18 1930.72  11 
  -3  -4  17 3801.79 1013.00   6 
  -3  -4  17 4376.55 746.031   9 
  -3  -4  16 9497.21 2411.65  11 
  -3  -4  16 7479.53 1257.14   3 
  -3  -4  16 9187.03 977.453   9 
  -3  -4  15 25518.7 3912.42  11 
  -3  -4  15 24325.4 1449.75   9 
  -3  -4  15 22708.7 1869.75   3 
  -3  -4  14 34972.1 2105.38   3 
  -3  -4  14 37185.5 1730.92   9 
  -3  -4  13 44534.0 2275.89   3 
  -3  -4  13 49423.2 1934.50   9 
  -3  -4  13 49175.9 5049.92  11 
  -3  -4  12 56504.0 5320.35  11 
  -3  -4  11 10593.1 2481.73  11 
  -3  -4  10 58313.1 5090.11  11 
  -3  -4   9 24309.3 3241.21  11 
  -3  -4   8 771.364 1120.72  11 
  -3  -4   7 313389. 10741.0  11 
  -3  -4   6 73665.1 5284.72  11 
  -3  -4   5 45504.6 4206.25  11 
   3   4  -5 51767.7 3831.20   1 
  -3  -4   4 8552.26 1942.47  11 
   3   4  -4 13861.6 2032.85   1 
  -3  -4   3 8881.64 2179.92  11 
   3   4  -3 7995.74 1828.02   1 
   3   4  -2 41694.2 3362.14   1 
  -3  -4   2 37651.1 3815.79  11 
   3   4  -1 9167.76 1914.85   1 
  -3  -4   1 10441.3 1927.74  11 
   3   4   0 59818.5 4191.82   1 
   3   4   1 42986.2 3684.61   1 
   3   4   2 1114.59 1405.92   1 
   3   4   3 60042.5 4662.98   1 
   3   4   4 6338.24 1939.91   1 
   3   4   5 98896.8 6219.89   1 
   3   4   6 46782.3 4430.56   1 
   3   4   7 1768.17 1322.91   1 
   3   4   7 3240.44 639.986   6 
  -3  -4  -7 2854.37 690.375   5 
  -3  -4  -8 10005.0 1110.10   5 
   3   4   8 7494.37 2659.91   1 
   3   4   8 11014.9 1035.59   6 
   3   4   9 1991.71 528.370   6 
  -3  -4  -9 2619.61 710.551   5 
  -3  -4 -10 2754.54 718.064   5 
   3   4  10 2885.46 727.902   6 
  -3  -4 -11 47429.7 2306.91   5 
   3   4  11 45466.5 5415.19   1 
   3   4  11 49444.5 2246.41   6 
   3   4  12 14825.7 3253.06   1 
  -3  -4 -12 15734.3 1393.71   5 
   3   4  12 15605.3 1377.23   6 
  -3  -4 -13 71724.3 2885.18   5 
   3   4  13 70418.2 2762.04   6 
  -3  -4 -14 1434.44 622.900   5 
   3   4  14 730.199 620.606   6 
  -3  -4 -15 4000.61 865.935   5 
   3   4  15 4566.68 870.192   6 
   3   4  16 601.600 625.285   6 
  -3  -4 -16 521.555 623.680   5 
   3   4  17 252.410 581.959   6 
   3   4  17 587.203 511.934   2 
  -3  -4 -17 274.786 508.920   5 
   3   4  18 8762.25 884.402   2 
   3   4  18 8486.90 961.189   6 
   3   4  19-48.2041 279.671   2 
   3   4  19 580.777 386.430   6 
  -3  -5  26 7208.69 667.884   6 
  -3  -5  25 6113.08 698.979   6 
  -3  -5  24 13246.7 1085.54   6 
  -3  -5  23 16885.6 1334.12   6 
  -3  -5  23 15516.8 1013.22   9 
  -3  -5  22 3336.58 814.063   6 
  -3  -5  22 2745.13 518.458   9 
  -3  -5  21 16407.3 1524.14   6 
  -3  -5  21 16879.6 1201.23   9 
  -3  -5  20 8794.39 1211.33   6 
  -3  -5  20 9716.44 975.872   9 
  -3  -5  19 2082.53 622.366   9 
  -3  -5  19 1838.80 813.190   6 
  -3  -5  18 21691.6 1407.70   9 
  -3  -5  18 21198.5 1740.27   6 
  -3  -5  17 12456.9 2792.14  11 
  -3  -5  17 10672.5 1039.81   9 
  -3  -5  17 11283.4 1311.35   6 
  -3  -5  16 16475.1 1222.71   9 
  -3  -5  16 14970.3 1478.97   3 
  -3  -5  16 15556.5 3352.02  11 
  -3  -5  15 13494.6 2885.33  11 
  -3  -5  15 10109.6 1245.50   3 
  -3  -5  15 11473.5 1062.99   9 
  -3  -5  14 5949.23 961.353   3 
  -3  -5  14 5337.77 786.099   9 
  -3  -5  13 16254.6 1151.15   9 
  -3  -5  13 14989.1 2930.65  11 
  -3  -5  13 14891.3 1294.90   3 
  -3  -5  12-421.562 422.538   3 
  -3  -5  12-708.369 323.086   9 
  -3  -5  12 73.2273 1336.49  11 
  -3  -5  11 42360.4 1987.97   3 
  -3  -5  11 44902.0 4870.64  11 
  -3  -5  10 1084.49 970.625  11 
  -3  -5  10 2724.49 570.086   3 
  -3  -5   9 5209.60 1846.41  11 
  -3  -5   8 25287.8 3341.98  11 
  -3  -5   7 1261.70 704.799  11 
  -3  -5   6 78824.3 5695.52  11 
  -3  -5   5 895.599 1345.78  11 
   3   5  -4 23979.3 2965.27   1 
  -3  -5   4 25298.1 3389.07  11 
   3   5  -3 69342.7 5054.33   1 
  -3  -5   3 71521.7 5647.53  11 
  -3  -5   2-474.575 788.758  11 
   3   5  -2 185.054 858.818   1 
   3   5  -1 31597.4 3602.98   1 
   3   5   0 18320.9 3054.57   1 
   3   5   1 12941.5 2626.13   1 
   3   5   2 71851.5 5447.70   1 
   3   5   3 30098.1 3976.94   1 
  -3  -5  -4 40712.8 1957.74   5 
   3   5   4 40835.7 4375.51   1 
  -3  -5  -5-145.001 425.009   4 
  -3  -5  -5 542.275 550.309   5 
  -3  -5  -6 46400.8 2199.42   5 
   3   5   6 46563.9 5010.28   1 
  -3  -5  -6 48378.4 2001.94   4 
   3   5   6 48085.0 2174.91   6 
  -3  -5  -7 11834.9 1193.11   5 
   3   5   7 10995.2 1123.91   6 
  -3  -5  -7 12478.8 1095.49   4 
  -3  -5  -8 30663.1 1860.85   5 
  -3  -5  -8 30675.0 1655.66   4 
   3   5   8 30084.8 1790.46   6 
   3   5   8 35602.4 4617.31   1 
  -3  -5  -9 133392. 3382.50   4 
   3   5   9 135424. 3771.13   6 
   3   5   9 144757. 9328.86   1 
  -3  -5  -9 136913. 3895.02   5 
   3   5  10 81570.2 3005.97   6 
   3   5  10 79302.5 7188.21   1 
  -3  -5 -10 82370.3 3092.15   5 
  -3  -5 -10 78997.7 2621.40   4 
  -3  -5 -11 1480.24 494.770   4 
   3   5  11 1239.05 729.944   6 
  -3  -5 -11 1514.15 703.158   5 
   3   5  12 87317.5 3157.41   6 
  -3  -5 -12 83546.7 3198.26   5 
  -3  -5 -12 84919.8 2718.77   4 
  -3  -5 -13 10528.0 1237.94   5 
  -3  -5 -13 7425.59 892.898   4 
   3   5  13 8548.75 1111.44   6 
  -3  -5 -14 17875.7 1563.30   5 
   3   5  14 17091.4 1408.42   2 
   3   5  14 16875.6 1413.25   6 
   3   5  15 13672.0 1212.88   2 
   3   5  15 14413.9 1311.30   6 
   3   5  16 985.745 598.589   6 
   3   5  16 1333.20 596.728   2 
   3   5  17 3707.20 653.719   2 
   3   5  18 394.864 304.087   2 
  -3  -6  26 8748.19 600.081   6 
  -3  -6  25 6271.83 642.162   6 
  -3  -6  24 7643.79 788.215   6 
  -3  -6  23 2811.78 633.319   6 
  -3  -6  22 301.805 509.094   6 
  -3  -6  21 685.718 351.222   9 
  -3  -6  21-181.376 612.380   6 
  -3  -6  20 15861.6 1477.76   6 
  -3  -6  20 15669.8 1078.35   9 
  -3  -6  19 20176.4 1240.85   9 
  -3  -6  19 20432.8 1638.75   6 
  -3  -6  18 3718.24 641.121   9 
  -3  -6  18 4492.72 991.449   6 
  -3  -6  17 46316.6 2331.03   3 
  -3  -6  17 44260.1 1859.67   9 
  -3  -6  16 31098.4 1564.22   9 
  -3  -6  16 30852.9 1931.29   3 
  -3  -6  15 17918.5 3323.39  11 
  -3  -6  15 19232.3 1594.58   3 
  -3  -6  15 19737.2 1295.11   9 
  -3  -6  14 50629.1 2372.29   3 
  -3  -6  14 58716.0 6093.25  11 
  -3  -6  13 773.359 736.168  11 
  -3  -6  13-539.017 631.597   3 
  -3  -6  12 26230.9 3866.45  11 
  -3  -6  12 27230.2 1719.59   3 
  -3  -6  11 16313.9 3095.32  11 
  -3  -6  11 16650.9 1375.48   3 
  -3  -6  10 6398.17 2010.78  11 
  -3  -6  10 2313.34 633.424   3 
  -3  -6   9 26183.0 3642.58  11 
  -3  -6   8 1322.55 1534.10  11 
  -3  -6   7 66069.3 5653.67  11 
  -3  -6   6 762.002 862.142  11 
  -3  -6   5 48341.8 4685.09  11 
  -3  -6   4 72540.4 5843.93  11 
  -3  -6   3 1076.63 1327.29  11 
   3   6  -3 815.887 555.390   2 
   3   6  -2 80066.8 2866.89   2 
  -3  -6   2 82951.1 2538.91   4 
   3   6  -1 51653.4 5216.94   1 
   3   6  -1 52469.4 2268.59   2 
  -3  -6   1 53842.3 2078.64   4 
   3   6   0 273.999 339.501   2 
  -3  -6   0 814.207 514.443   4 
   3   6   1 83758.8 6885.81   1 
   3   6   1 84506.9 2794.15   2 
  -3  -6  -1 79779.8 2639.84   4 
   3   6   2 58700.5 5558.95   1 
   3   6   2 64255.3 2437.38   2 
  -3  -6  -2 60759.1 2411.86   4 
   3   6   3 21083.8 1475.85   2 
  -3  -6  -3 23303.7 1614.25   4 
   3   6   3 24424.9 3923.25   1 
   3   6   4 588.274 568.831   2 
  -3  -6  -4 625.470 576.707   4 
   3   6   4 2431.54 2320.28   1 
   3   6   5 15690.1 1346.96   2 
  -3  -6  -5 15274.3 1397.10   4 
   3   6   5 19852.0 3801.51   1 
  -3  -6  -6 1352.87 697.542   4 
   3   6   6 3000.73 1723.86   1 
   3   6   6 1200.30 773.122   2 
  -3  -6  -7 6511.24 1087.20   4 
   3   6   7 7147.92 1053.97   2 
   3   6   7 6351.61 2277.66   1 
   3   6   8 19246.2 1520.91   2 
  -3  -6  -8 18250.9 1487.46   4 
   3   6   9 8463.05 1120.86   2 
  -3  -6  -9 6873.97 1036.81   4 
   3   6  10 7921.90 1123.36   2 
  -3  -6 -10 7241.97 1015.07   4 
   3   6  11 62063.7 2610.29   2 
  -3  -6 -11 60653.7 2462.07   4 
  -3  -6 -12 3682.91 783.078   4 
   3   6  12 3695.97 968.041   2 
   3   6  13 33531.8 1873.46   2 
  -3  -6 -13 26714.1 1604.29   4 
   3   6  14 9943.33 1086.54   2 
   3   6  15 1456.92 608.236   2 
   3   6  16 2116.61 615.723   2 
   3   6  17-104.457 386.675   2 
  -3  -7  25 5808.11 492.832   6 
  -3  -7  24 51.5152 260.936   6 
  -3  -7  23 374.932 376.141   6 
  -3  -7  22 58.5853 436.988   6 
  -3  -7  21 12472.7 1128.03   6 
  -3  -7  20 1656.20 751.359   6 
  -3  -7  19 10284.1 1183.87   6 
  -3  -7  18 14988.8 1429.55   6 
  -3  -7  17 6857.10 1084.16   3 
  -3  -7  16 89411.8 3115.98   3 
  -3  -7  15 27860.1 1852.87   3 
  -3  -7  14 10090.9 1224.94   3 
  -3  -7  13 6900.99 1089.13   3 
  -3  -7  12 30071.8 4299.80  11 
  -3  -7  12 34566.5 1985.20   3 
  -3  -7  11 11370.7 2881.54  11 
  -3  -7  11 11154.6 1198.29   3 
  -3  -7  10 35102.8 1947.03   3 
  -3  -7  10 32043.6 4148.54  11 
  -3  -7   9 1503.05 928.220  11 
   3   7  -9 2970.28 603.565   2 
   3   7  -8 102582. 2974.75   2 
  -3  -7   8 104437. 7319.66  11 
   3   7  -7 4395.23 811.387   2 
  -3  -7   7 4677.52 2004.14  11 
   3   7  -6 37179.7 1838.91   2 
  -3  -7   6 39784.5 4443.93  11 
   3   7  -5 12020.0 1113.89   2 
  -3  -7   5 9490.04 2131.98  11 
   3   7  -4 12314.2 1197.20   2 
   3   7  -3 58131.2 2459.83   2 
   3   7  -2 14834.9 1401.44   2 
   3   7  -1 18618.5 1568.43   2 
  -3  -7   1 18778.4 1339.62   4 
   3   7   0 66175.0 6890.92   1 
   3   7   0 58313.5 2727.11   2 
  -3  -7   0 62856.3 2387.40   4 
   3   7   1 3186.27 2746.91   1 
   3   7   1 6054.37 1111.46   2 
  -3  -7  -1 5365.58 881.886   4 
   3   7   2 19918.5 4612.91   1 
   3   7   2 24974.1 1781.49   2 
  -3  -7  -2 26005.4 1595.68   4 
   3   7   3 4702.34 1024.19   2 
  -3  -7  -3 4293.11 857.693   4 
   3   7   4 20426.5 4724.30   1 
   3   7   4 20739.8 1668.17   2 
  -3  -7  -4 20665.5 1544.83   4 
   3   7   5 11991.0 3701.93   1 
   3   7   5 13552.6 1437.90   2 
  -3  -7  -5 15023.8 1367.13   4 
  -3  -7  -6 104.621 615.571   4 
   3   7   6 162.183 682.282   2 
   3   7   7 3114.66 947.875   2 
  -3  -7  -7 3448.98 905.932   4 
   3   7   8 9314.24 1231.52   2 
  -3  -7  -8 8666.68 1109.07   4 
   3   7   9 2198.17 893.342   2 
  -3  -7  -9 3141.55 898.144   4 
   3   7  10 16351.2 1513.13   2 
  -3  -7 -10 16694.4 1401.07   4 
   3   7  11 195.533 728.663   2 
  -3  -7 -11 1706.53 567.884   4 
   3   7  12 43922.3 2201.08   2 
  -3  -7 -12 41703.6 1860.61   4 
   3   7  13 446.160 691.460   2 
  -3  -7 -13 219.296 347.316   4 
   3   7  14 9024.94 1018.41   2 
   3   7  15 14482.4 1097.03   2 
   3   7  16 2093.62 392.519   2 
  -3  -8  23 1236.99 321.397   6 
  -3  -8  22 1883.57 410.613   6 
  -3  -8  21 955.484 484.119   6 
  -3  -8  20 2327.73 601.200   6 
  -3  -8  19 12574.0 1140.01   6 
  -3  -8  18 6330.93 948.051   6 
  -3  -8  17 29719.8 1768.01   3 
  -3  -8  16 4813.98 919.862   3 
  -3  -8  15 9112.09 1141.70   3 
  -3  -8  14 1059.56 769.592   3 
  -3  -8  13 11372.0 1239.21   3 
  -3  -8  12 3561.10 915.906   3 
  -3  -8  11 34697.2 1982.67   3 
  -3  -8  10 1837.12 778.382   3 
   3   8 -10 2111.34 630.159   2 
   3   8  -9 29920.7 1679.67   2 
   3   8  -8 1743.20 591.573   2 
   3   8  -7 42105.6 2008.78   2 
   3   8  -6 8987.65 1051.54   2 
   3   8  -5 6169.11 924.050   2 
   3   8  -4 12730.5 1214.49   2 
   3   8  -3 5456.54 928.713   2 
   3   8  -2 2204.66 806.027   2 
   3   8  -1 5761.57 998.131   2 
   3   8   0 19175.5 1629.40   2 
   3   8   1 66032.2 2885.51   2 
  -3  -8  -1 71010.7 2604.77   4 
   3   8   2 1751.81 894.410   2 
  -3  -8  -2 2090.36 730.854   4 
   3   8   3 35685.5 2287.44   2 
  -3  -8  -3 38056.0 1943.25   4 
   3   8   4 7385.67 1219.45   2 
  -3  -8  -4 7490.92 1004.47   4 
   3   8   5 2193.36 958.590   2 
  -3  -8  -5 2275.66 682.751   4 
   3   8   6 5591.96 1295.08   2 
  -3  -8  -6 6338.63 917.422   4 
   3   8   7 4092.01 1102.12   2 
  -3  -8  -7 5131.17 865.332   4 
   3   8   8 7146.33 1243.82   2 
  -3  -8  -8 7716.37 888.797   4 
   3   8   9 29874.7 2020.45   2 
  -3  -8  -9 26983.3 1496.01   4 
   3   8  10 432.962 674.603   2 
  -3  -8 -10 618.184 427.044   4 
   3   8  11 15877.2 1378.80   2 
  -3  -8 -11 16174.0 1049.17   4 
   3   8  12 5101.26 795.856   2 
  -3  -8 -12 4232.75 513.288   4 
   3   8  13 21549.6 1244.45   2 
   3   8  14 11593.8 819.323   2 
  -3  -9  22 3718.09 421.892   6 
  -3  -9  21 3130.65 497.688   6 
  -3  -9  20 14899.9 978.017   6 
  -3  -9  19 3101.13 595.785   6 
  -3  -9  18 17449.3 1222.60   6 
  -3  -9  17 4078.73 785.591   6 
  -3  -9  16 5687.17 862.378   3 
  -3  -9  15 1500.00 675.439   3 
  -3  -9  14 145.414 581.780   3 
  -3  -9  13 22592.9 1558.23   3 
  -3  -9  12 11201.1 1246.54   3 
   3   9 -11 2038.69 596.048   2 
  -3  -9  11 2487.19 782.149   3 
  -3  -9  10 51369.5 2333.16   3 
   3   9 -10 49227.0 2070.50   2 
  -3  -9   9 931.451 721.002   3 
   3   9  -9 1108.97 505.738   2 
   3   9  -8 37351.1 1886.71   2 
   3   9  -7 24411.2 1564.00   2 
   3   9  -6 1038.12 570.353   2 
   3   9  -5 16229.9 1349.15   2 
   3   9  -4 2584.09 813.192   2 
   3   9  -3 1034.61 638.391   2 
   3   9  -2 11998.0 1233.31   2 
   3   9  -1 3834.66 855.841   2 
   3   9   0 37647.4 2086.44   2 
   3   9   1 382.611 657.509   2 
   3   9   2 23698.1 1686.85   2 
   3   9   3 7427.22 1090.51   2 
   3   9   4 5589.00 1080.06   2 
   3   9   5 7779.80 1115.68   2 
  -3  -9  -5 7843.18 895.132   4 
   3   9   6 7284.58 1070.26   2 
  -3  -9  -6 8638.42 866.235   4 
   3   9   7 1982.48 757.621   2 
  -3  -9  -7 2670.17 547.096   4 
   3   9   8 19800.6 1425.20   2 
  -3  -9  -8 18616.7 1124.66   4 
   3   9   9 963.488 570.923   2 
   3   9  10 13509.2 1076.02   2 
   3   9  11 1040.79 435.568   2 
   3   9  12 2337.71 455.646   2 
  -3 -10  19 6036.01 580.969   6 
  -3 -10  18 2857.85 497.092   6 
  -3 -10  17 2977.53 518.219   6 
  -3 -10  16 784.903 388.602   6 
  -3 -10  15-147.623 360.320   3 
  -3 -10  14 8383.79 893.253   3 
  -3 -10  13 1815.62 499.620   3 
  -3 -10  12 11874.0 1077.45   3 
  -3 -10  11 28012.5 1606.60   3 
   3  10 -11 27920.1 1399.11   2 
   3  10 -10 630.189 378.588   2 
  -3 -10  10-23.8380 574.898   3 
  -3 -10   9 34292.8 1783.83   3 
   3  10  -9 33134.6 1636.07   2 
  -3 -10   8 9450.46 1037.17   3 
   3  10  -8 9855.19 954.476   2 
   3  10  -7 1383.35 552.900   2 
   3  10  -6 12117.3 1140.04   2 
   3  10  -5-836.857 618.717   2 
   3  10  -4 1626.29 627.451   2 
   3  10  -3 2142.80 733.045   2 
   3  10  -2 4637.41 889.965   2 
   3  10  -1 8974.35 1060.61   2 
   3  10   0 657.395 613.885   2 
   3  10   1 20429.7 1460.50   2 
   3  10   2 6237.04 935.847   2 
   3  10   3 20908.1 1439.15   2 
   3  10   4 12276.2 1147.01   2 
   3  10   5 415.273 557.091   2 
   3  10   6 9003.79 953.218   2 
   3  10   7 16914.5 1108.10   2 
   3  10   8 262.900 320.955   2 
   3  10   9 12329.9 838.774   2 
   3  10  10-118.055 244.061   2 
  -3 -11  16-242.743 221.021   6 
  -3 -11  15 4059.59 532.088   6 
  -3 -11  14 217.940 324.041   3 
  -3 -11  13 12187.1 857.852   3 
  -3 -11  12 11719.5 903.583   3 
  -3 -11  11-46.9425 382.095   3 
  -3 -11  10 23318.5 1282.11   3 
   3  11 -10 21558.1 1061.53   2 
  -3 -11   9 2261.47 545.058   3 
   3  11  -9 2045.83 422.504   2 
  -3 -11   8 5543.99 724.253   3 
   3  11  -8 6356.31 685.675   2 
  -3 -11   7 10039.5 933.758   3 
   3  11  -7 8638.35 825.699   2 
  -3 -11   6 1643.92 554.252   3 
   3  11  -6 1560.42 485.602   2 
  -3 -11   5 4960.65 707.648   3 
   3  11  -5 4912.17 653.766   2 
   3  11  -4 6119.46 757.104   2 
   3  11  -3 1578.17 581.961   2 
   3  11  -2 3484.49 628.752   2 
   3  11  -1 8224.91 862.295   2 
   3  11   0 12599.1 1012.58   2 
   3  11   1 1887.00 582.301   2 
   3  11   2 10336.5 892.871   2 
   3  11   3 8114.54 770.699   2 
   3  11   4 268.585 320.189   2 
   3  11   5 7301.81 679.253   2 
   3  11   6 8063.23 640.812   2 
   3  11   7 3465.94 405.904   2 
  -3 -12  11 9624.88 621.613   3 
  -3 -12  10 15.6363 212.194   3 
  -3 -12   9 4210.74 463.380   3 
  -3 -12   8 2995.55 448.207   3 
  -3 -12   7 107.863 257.595   3 
   3  12  -7-117.038 142.996   2 
  -3 -12   6 11887.7 757.600   3 
   3  12  -6 9571.27 638.948   2 
  -3 -12   5 4232.95 500.756   3 
   3  12  -5 3805.65 447.384   2 
  -3 -12   4 6701.49 611.274   3 
   3  12  -4 6639.97 586.769   2 
  -3 -12   3 11210.3 722.817   3 
   3  12  -3 11484.9 731.124   2 
  -3 -12   2 2695.06 407.127   3 
   3  12  -2 2765.85 453.481   2 
  -3 -12   1 6724.24 539.687   3 
   3  12  -1 6228.85 550.644   2 
  -3 -12   0 577.099 238.691   3 
   3  12   0 556.884 257.832   2 
   3  12   1 2106.62 348.007   2 
  -4  14   3 1566.11 345.036   2 
  -4  14   2 4326.10 535.688   2 
  -4  14   1 667.236 327.925   2 
  -4  14   0 15869.4 987.994   2 
  -4  14  -1 11513.6 898.198   2 
  -4  14  -2 1396.77 458.634   2 
  -4  14  -3 18933.2 1112.51   2 
  -4  14  -4 1106.97 470.507   2 
  -4  14  -5 1971.40 500.379   2 
  -4  14  -6 4255.34 624.627   2 
  -4  14  -6 3728.94 547.355   5 
  -4  14  -7-11.8293 280.941   5 
  -4  14  -7-122.800 411.607   2 
  -4  14  -8 5023.70 551.902   5 
  -4  14  -9 530.618 279.085   5 
  -4  14 -10 852.380 280.895   5 
  -4  13  11 4945.11 509.428   7 
  -4  13  10 6989.07 604.383   7 
  -4  13   9 1121.64 392.104   7 
  -4  13   8 9946.38 777.571   7 
  -4  13   7-461.981 372.653   7 
  -4  13   6 13834.2 965.281   7 
  -4  13   5 2750.27 514.146   7 
  -4  13   5 3336.35 564.582   2 
  -4  13   4 1986.98 539.899   2 
  -4  13   4 1614.05 408.087   7 
  -4  13   3 5571.51 747.513   2 
  -4  13   3 4614.65 649.222   7 
  -4  13   2 2563.20 593.450   2 
  -4  13   2 2177.31 472.438   7 
  -4  13   1 13370.7 1093.87   2 
  -4  13   1 11773.2 841.987   7 
  -4  13   0 3234.79 724.214   2 
  -4  13  -1 1672.39 621.799   2 
  -4  13  -2 12346.6 1129.88   2 
  -4  13  -3 161.018 539.080   2 
  -4  13  -4 15252.4 1226.04   2 
  -4  13  -5 886.709 622.159   2 
  -4  13  -6 5010.39 828.281   2 
  -4  13  -7 15126.9 1224.41   2 
  -4  13  -8 1462.00 487.350   5 
  -4  13  -8 2034.98 641.052   2 
  -4  13  -9 6131.68 809.987   2 
  -4  13  -9 6723.19 798.729   5 
  -4  13 -10 13231.4 973.644   5 
  -4  13 -11 834.600 380.952   5 
  -4  13 -12 12535.2 834.529   5 
  -4  13 -13 127.060 185.650   5 
  -4  12  15 1082.08 297.792   7 
   4 -12 -14 4770.97 487.511   4 
   4 -12 -13 696.972 303.722   4 
   4 -12 -12 2106.97 466.093   4 
   4 -12 -11 2779.85 509.085   4 
   4 -12 -10 6425.49 749.890   4 
   4 -12  -9 8571.17 851.223   4 
   4 -12  -8 3919.76 626.559   4 
   4 -12  -7 43378.7 1842.46   4 
   4 -12  -6 3171.59 614.921   4 
  -4  12   6 2681.21 534.928   2 
  -4  12   5 9685.84 1001.65   2 
   4 -12  -5 11586.2 1001.64   4 
  -4  12   4 12101.2 1081.05   2 
   4 -12  -4 12307.0 1031.91   4 
  -4  12   3 2839.64 710.917   2 
  -4  12   2 13844.2 1278.05   2 
  -4  12   2 10336.1 976.921   7 
  -4  12   1 7306.60 823.584   7 
  -4  12   1 5695.80 931.073   2 
  -4  12   0 610.555 697.048   2 
  -4  12   0 109.809 399.315   7 
  -4  12  -1 14506.2 1328.55   2 
  -4  12  -2 345.518 643.101   2 
  -4  12  -3 22600.1 1614.44   2 
  -4  12  -4 386.362 704.889   2 
  -4  12  -5 4008.11 981.162   2 
  -4  12  -6 18913.1 1554.25   2 
  -4  12  -7 1238.21 743.446   2 
  -4  12  -8 27472.2 1747.15   2 
  -4  12  -9 22127.7 1497.32   5 
  -4  12  -9 18795.0 1485.67   2 
  -4  12 -10 4887.86 845.220   5 
  -4  12 -10 5060.57 922.794   2 
  -4  12 -11 27207.6 1564.21   5 
  -4  12 -12 730.355 448.169   5 
  -4  12 -13 3229.73 596.665   5 
  -4  12 -14 2155.62 490.649   5 
  -4  12 -15 424.401 291.360   5 
  -4  12 -16 3756.71 436.856   5 
   4 -11 -17 4378.49 484.930   4 
   4 -11 -16 2421.33 451.504   4 
   4 -11 -15 7821.36 873.907   4 
   4 -11 -14 877.268 529.963   4 
   4 -11 -13 511.552 572.335   4 
   4 -11 -12 485.393 585.182   4 
   4 -11 -11 14620.6 1362.40   4 
   4 -11 -10 12093.5 1243.64   4 
   4 -11  -9 19534.6 1560.58   4 
   4 -11  -8 30872.3 1895.02   4 
   4 -11  -7-408.965 534.679   4 
  -4  11   6 23820.3 1537.01   2 
   4 -11  -6 24118.3 1617.09   4 
  -4  11   5 24976.9 1567.39   2 
   4 -11  -5 27450.9 1669.72   4 
  -4  11   4 12335.5 1205.10   2 
   4 -11  -4 12588.8 1180.93   4 
  -4  11   3 45809.3 2169.50   2 
   4 -11  -3 43431.6 2011.00   4 
  -4  11   2 40891.3 2082.41   2 
   4 -11  -2 40804.1 1873.54   4 
  -4  11   1 3319.89 843.310   2 
  -4  11   0 6329.51 1016.66   2 
  -4  11   0 5478.81 816.685   7 
  -4  11  -1-356.682 686.232   2 
  -4  11  -1 935.641 465.621   7 
  -4  11  -2 15212.1 1434.82   2 
  -4  11  -2 14242.0 1114.29   7 
  -4  11  -3 45.1974 630.932   2 
  -4  11  -4 8007.38 1143.78   2 
  -4  11  -5 9885.79 1327.76   2 
  -4  11  -6 9.09958 628.344   2 
  -4  11  -7 25694.7 1818.67   2 
  -4  11  -8 14160.3 1472.45   2 
  -4  11  -9 14877.4 1388.10   2 
  -4  11 -10 34187.7 2006.95   2 
  -4  11 -10 34483.3 1939.53   5 
  -4  11 -11-27.6293 543.451   5 
  -4  11 -11 806.635 611.364   2 
  -4  11 -12 7853.22 1008.05   5 
  -4  11 -13 3947.15 759.154   5 
  -4  11 -14 278.680 406.768   5 
  -4  11 -15 721.537 442.425   5 
  -4  11 -16 13.4585 265.815   5 
  -4  11 -17 8809.82 685.111   5 
   4 -10 -19 14479.0 939.449   4 
   4 -10 -18 4346.10 603.680   4 
   4 -10 -17 6492.92 760.429   4 
   4 -10 -16 19573.6 1291.35   4 
   4 -10 -15-733.168 440.354   4 
   4 -10 -14 973.885 536.144   4 
   4 -10 -13 3419.82 761.852   4 
   4 -10 -12 2794.60 725.830   4 
   4 -10 -11 11481.5 1199.45   4 
   4 -10 -10 26353.4 1725.43   4 
   4 -10  -9 27974.9 1749.00   4 
   4 -10  -8 3451.29 781.363   4 
   4 -10  -7 5847.60 1036.17   4 
  -4  10   6 9700.03 1030.86   2 
   4 -10  -6 11272.9 1249.13   4 
  -4  10   5 12775.1 2907.89  10 
  -4  10   5 13854.7 1213.76   2 
   4 -10  -5 16717.6 1482.19   4 
  -4  10   4 53415.2 6076.18  10 
  -4  10   4 59776.7 2408.77   2 
   4 -10  -4 54587.8 2425.30   4 
  -4  10   3 10106.1 1147.39   2 
   4 -10  -3 9371.75 1047.29   4 
  -4  10   2 30305.7 4110.52  10 
  -4  10   2 33049.0 1877.76   2 
   4 -10  -2 29647.2 1646.03   4 
  -4  10   1 6933.07 986.641   2 
  -4  10   1 6046.60 2136.84  10 
   4 -10  -1 6272.00 810.174   4 
  -4  10   0 1600.41 1499.40  10 
  -4  10   0 1233.39 602.071   2 
   4 -10   0 1568.82 514.764   4 
  -4  10  -1 6984.98 2601.93  10 
  -4  10  -1 10053.4 1144.78   2 
  -4  10  -2 8616.99 1146.73   2 
  -4  10  -2 6055.97 1751.92  10 
  -4  10  -2 8587.90 900.755   7 
  -4  10  -3 23303.3 1699.63   2 
  -4  10  -4 761.025 767.680   2 
  -4  10  -5 7322.54 1102.73   2 
  -4  10  -6 68473.6 2820.04   2 
  -4  10  -7 21857.7 1697.24   2 
  -4  10  -8 53584.5 2535.15   2 
  -4  10  -9 28224.6 1921.33   2 
  -4  10 -10 7463.27 1163.90   2 
  -4  10 -11 18138.1 1595.80   2 
  -4  10 -11 16249.9 1494.13   5 
  -4  10 -12 4567.90 898.025   5 
  -4  10 -13 2593.09 771.287   5 
  -4  10 -14 3687.24 798.960   5 
  -4  10 -15 2374.74 648.101   5 
  -4  10 -16 22979.2 1399.03   5 
  -4  10 -17 2138.38 543.104   5 
  -4  10 -18 30757.5 1321.31   5 
  -4  10 -19 16248.5 840.376   5 
   4  -9 -21 4169.78 499.840   4 
   4  -9 -20 4304.20 556.570   4 
  -4   9  20 2861.24 474.675   8 
   4  -9 -19 156.441 334.361   4 
  -4   9  19 734.193 435.398   8 
  -4   9  18 12405.4 1043.47   8 
   4  -9 -18 12816.8 1025.33   4 
   4  -9 -17 4449.79 737.286   4 
  -4   9  17 4328.44 775.094   8 
  -4   9  16 9461.78 1047.86   8 
  -4   9  15 6073.82 947.834   8 
  -4   9  14 3081.14 802.748   8 
  -4   9   9 1950.13 1663.14  10 
   4  -9  -9 660.401 515.466   4 
   4  -9  -8 950.292 587.262   4 
  -4   9   8-3287.04 2115.59  10 
  -4   9   7 12346.1 2951.95  10 
   4  -9  -7 13350.8 1177.25   4 
   4  -9  -6 755.033 457.352   4 
  -4   9   6-4079.85 1803.54  10 
  -4   9   5 63334.1 6137.06  10 
  -4   9   5 58770.0 2283.26   2 
   4  -9  -5 57768.3 2331.50   4 
   4  -9  -4 155.193 380.227   4 
  -4   9   4-472.875 1417.01  10 
  -4   9   4 1865.74 668.150   2 
  -4   9   3 46400.0 2069.64   2 
  -4   9   3 47563.5 5143.25  10 
   4  -9  -3 48987.7 2266.19   4 
  -4   9   2 25582.2 3648.59  10 
  -4   9   2 27726.5 1646.39   2 
   4  -9  -2 26075.4 1541.71   4 
  -4   9   1 4169.18 790.797   2 
   4  -9  -1 2205.80 418.427   4 
  -4   9   0 71699.0 5996.30  10 
  -4   9   0 71852.1 2600.26   2 
   4  -9   0 68300.3 2246.84   4 
  -4   9  -1 464.581 613.459   2 
  -4   9  -1-3423.34 1336.44  10 
  -4   9  -2 37364.8 1942.00   2 
  -4   9  -2 37651.9 1695.51   7 
  -4   9  -2 39722.1 4447.99  10 
  -4   9  -3 38188.8 4322.38  10 
  -4   9  -3 37005.3 1979.34   2 
  -4   9  -3 36011.4 1643.05   7 
  -4   9  -4 2232.06 710.999   2 
  -4   9  -5 52208.9 2385.15   2 
  -4   9  -6 18049.9 1479.18   2 
  -4   9  -7 56537.9 2524.25   2 
  -4   9  -8 16753.6 1534.38   2 
  -4   9  -9 407.282 647.231   2 
  -4   9 -10 12853.8 1378.37   2 
  -4   9 -11 5681.17 1010.95   5 
  -4   9 -11 4784.52 1023.44   2 
  -4   9 -12 2990.01 805.480   5 
  -4   9 -13 1945.10 738.357   5 
  -4   9 -14 1044.36 672.988   5 
  -4   9 -15 45045.4 2181.93   5 
  -4   9 -16 14780.3 1259.52   5 
  -4   9 -17 14693.9 1139.52   5 
  -4   9 -18 7505.86 795.485   5 
  -4   9 -19 251.009 393.966   5 
  -4   9 -20 3790.03 466.991   5 
   4  -8 -23 9722.42 648.845   4 
  -4   8  22 158.937 284.270   8 
   4  -8 -22-149.905 274.841   4 
  -4   8  21 1905.05 535.673   8 
  -4   8  20 540.609 493.824   8 
  -4   8  19 5120.17 852.071   8 
  -4   8  18 1311.35 619.653   8 
  -4   8  18 227.532 312.657   6 
  -4   8  17 27036.0 1803.43   8 
  -4   8  17 26990.9 1532.82   6 
  -4   8  16 7335.85 1109.55   8 
  -4   8  16 6865.45 887.061   6 
  -4   8  15 511.137 682.374   8 
  -4   8  15 388.056 555.784   6 
  -4   8  14 56364.8 2656.23   8 
  -4   8  14 52235.6 2232.05   6 
  -4   8  13 42615.4 2255.04   8 
  -4   8  13 41897.7 1979.52   6 
  -4   8  12 56232.2 2585.99   8 
  -4   8  12 52821.7 6594.25  10 
  -4   8  11 53667.5 6968.29  10 
  -4   8  11 52136.8 2376.38   8 
  -4   8  10 4500.91 2605.89  10 
  -4   8  10 9954.52 1068.28   8 
  -4   8   9 3025.01 1520.78  10 
  -4   8   8 24577.5 4149.15  10 
  -4   8   7-154.024 739.627  10 
  -4   8   6 1825.18 1429.12  10 
  -4   8   5 4179.52 1990.86  10 
   4  -8  -5 9158.80 881.147   4 
  -4   8   4 48507.6 5206.95  10 
  -4   8   3 5105.62 2384.01  10 
  -4   8   2 46316.9 4700.89  10 
  -4   8   1 115458. 7230.57  10 
  -4   8   0 4589.97 1766.35  10 
  -4   8  -1 80094.5 5777.89  10 
  -4   8  -2 68516.6 5176.09  10 
  -4   8  -3 2614.99 615.882   2 
  -4   8  -3 3229.73 1418.75  10 
  -4   8  -4 71839.2 2616.07   2 
  -4   8  -4 69610.0 5049.88  10 
  -4   8  -5 79903.0 2809.33   2 
  -4   8  -6 435.970 540.699   2 
  -4   8  -7 2133.55 701.701   2 
  -4   8  -8 16709.8 1438.73   2 
  -4   8  -9 985.185 800.469   2 
  -4   8 -10 42113.3 2278.07   2 
  -4   8 -10 45804.7 2325.52   5 
  -4   8 -11 67362.6 2917.61   2 
  -4   8 -11 69777.6 2878.74   5 
  -4   8 -12 28622.8 1904.80   5 
  -4   8 -13 4085.27 915.659   5 
  -4   8 -14 68813.4 2845.79   5 
  -4   8 -15 10863.2 1192.74   5 
  -4   8 -16 32779.6 1894.42   5 
  -4   8 -17 11391.7 1148.11   5 
  -4   8 -18 1406.89 561.804   5 
  -4   8 -19 1539.80 505.812   5 
  -4   8 -20 189.053 264.597   5 
  -4   8 -21 1307.63 267.763   5 
  -4   7  24 15952.8 980.524   8 
   4  -7 -24 18274.6 888.701   4 
  -4   7  23 4492.23 735.810   8 
  -4   7  22 14625.8 1251.87   8 
  -4   7  22 12503.0 868.501   6 
  -4   7  21 314.725 602.757   8 
  -4   7  21 147.701 312.018   6 
  -4   7  20 1440.62 465.377   6 
  -4   7  20 1582.99 775.238   8 
  -4   7  19 1754.70 542.251   6 
  -4   7  19 3095.74 966.081   8 
  -4   7  18 20614.1 1735.32   8 
  -4   7  18 22747.3 1469.86   6 
  -4   7  17 1104.97 542.165   6 
  -4   7  17 2594.38 967.246   8 
  -4   7  16 1919.44 627.580   6 
  -4   7  16 1389.51 820.395   8 
  -4   7  15 58152.7 2785.29   8 
  -4   7  15 52940.6 2223.85   6 
  -4   7  14 53282.1 2661.66   8 
  -4   7  14 50544.3 2158.83   6 
  -4   7  13 16249.9 3003.05  10 
  -4   7  13 18652.3 1613.83   8 
  -4   7  13 16589.1 1251.50   6 
  -4   7  12 72338.1 6427.97  10 
  -4   7  12 74810.6 2987.11   8 
  -4   7  11-1732.35 1293.49  10 
  -4   7  11-120.502 547.090   8 
  -4   7  10 24224.5 4023.51  10 
  -4   7  10 28411.5 1766.07   8 
  -4   7   9 23002.6 1470.47   8 
  -4   7   9 19817.1 3668.24  10 
  -4   7   8 13884.6 3466.37  10 
  -4   7   7 3533.22 1609.38  10 
  -4   7   6 3248.95 1458.33  10 
  -4   7   5 12382.9 2870.43  10 
  -4   7   4 40324.9 4679.49  10 
  -4   7   3 133145. 7946.49  10 
  -4   7   2 48895.0 4750.30  10 
  -4   7   1 15624.8 2699.43  10 
  -4   7   0 43714.4 4271.10  10 
  -4   7  -1 45216.5 4271.44  10 
  -4   7  -2 12199.5 2260.79  10 
  -4   7  -3 90625.4 5579.37  10 
  -4   7  -4 41207.9 3779.90  10 
  -4   7  -5 11844.7 2085.37  10 
  -4   7  -7 28263.1 1816.87   2 
  -4   7  -8 8008.59 1095.39   2 
  -4   7  -9 90112.0 3330.61   2 
  -4   7 -10 75311.0 3129.06   2 
  -4   7 -10 80304.0 3142.11   5 
  -4   7 -11 13773.1 1432.17   5 
  -4   7 -12 66384.2 2888.52   5 
  -4   7 -13 111514. 3738.97   5 
  -4   7 -14 2930.31 857.875   5 
  -4   7 -15 65960.0 2821.55   5 
  -4   7 -16 9778.88 1218.80   5 
  -4   7 -17 346.436 585.122   5 
  -4   7 -18 10817.7 1124.95   5 
  -4   7 -19 1120.16 497.215   5 
  -4   7 -20 2993.91 601.627   5 
  -4   7 -21 1489.31 450.502   5 
  -4   6  25 5862.19 733.363   8 
  -4   6  24 15550.5 871.828   6 
  -4   6  24 16228.1 1355.04   8 
  -4   6  23 13523.9 1396.03   8 
  -4   6  23 12984.1 913.085   6 
  -4   6  22 1593.04 915.235   8 
  -4   6  22 2315.95 535.540   6 
  -4   6  21 5723.76 1181.34   8 
  -4   6  21 6437.76 811.480   6 
  -4   6  20-116.437 394.615   6 
  -4   6  20 630.907 890.203   8 
  -4   6  19 18417.0 1829.93   8 
  -4   6  19 18130.2 1364.40   6 
  -4   6  18 2795.17 738.692   6 
  -4   6  18 3898.94 1092.80   8 
  -4   6  17 221.042 485.828   6 
  -4   6  17-193.728 958.166   8 
  -4   6  16 29084.4 1684.31   6 
  -4   6  16 29437.9 2184.63   8 
  -4   6  15 17642.6 1690.69   8 
  -4   6  15 17754.6 1295.73   6 
  -4   6  14 70667.1 3052.04   8 
  -4   6  14 68690.8 2404.49   6 
  -4   6  13 43858.9 4535.47  10 
  -4   6  13 43154.6 2350.68   8 
  -4   6  13 44189.6 1899.15   6 
  -4   6  12 64151.6 5340.44  10 
  -4   6  12 66122.4 2792.57   8 
  -4   6  11 47415.0 4485.51  10 
  -4   6  11 43848.3 2205.29   8 
  -4   6  10 12647.2 2625.14  10 
  -4   6   9 7820.69 1903.78  10 
  -4   6   8 66541.4 5342.98  10 
  -4   6   7 1186.39 1428.30  10 
  -4   6   6 169146. 8253.00  10 
  -4   6   5 11262.6 2430.27  10 
  -4   6   4 48511.3 4488.84  10 
  -4   6   3 87104.6 5860.93  10 
  -4   6   2 262.022 1148.68  10 
  -4   6   1 52269.1 4601.92  10 
  -4   6   0 36382.3 3917.89  10 
  -4   6  -1 40666.6 4141.72  10 
  -4   6  -2 258448. 9598.38  10 
  -4   6  -3 2973.95 1443.46  10 
  -4   6  -4 76161.2 5126.49  10 
  -4   6  -5 2865.01 1391.63  10 
  -4   6  -6 67405.7 4550.93  10 
   4  -6   7 76096.7 4895.80  11 
   4  -6   8 6639.30 1684.69  11 
  -4   6  -9 40751.3 2139.00   2 
  -4   6  -9 42812.7 2206.92   5 
  -4   6 -10 67867.0 2811.56   5 
   4  -6  10 81812.9 6002.88  11 
   4  -6  11 1476.83 887.717   1 
  -4   6 -11-369.926 473.521   5 
   4  -6  11-13.8282 1565.02  11 
   4  -6  12 12790.4 3347.22   1 
  -4   6 -12 13615.3 1454.96   5 
   4  -6  12 10506.1 3086.27  11 
  -4   6 -13 660.707 836.534   5 
   4  -6  13 645.554 2003.99  11 
  -4   6 -14 51500.2 2798.68   5 
   4  -6  14 43562.5 5736.21  11 
  -4   6 -15 1494.60 783.616   5 
  -4   6 -16 7857.22 1289.91   5 
  -4   6 -17 3672.83 1002.18   5 
  -4   6 -18-62.6800 571.068   5 
  -4   6 -19 8894.94 1034.39   5 
  -4   6 -20 8335.34 921.061   5 
  -4   6 -21 766.829 386.108   5 
  -4   6 -22 19058.9 986.301   5 
  -4   5  26 190.758 380.598   8 
  -4   5  25 12281.7 1118.25   8 
  -4   5  25 13711.2 807.047   6 
  -4   5  24 3806.65 951.577   8 
  -4   5  24 4424.38 593.643   6 
  -4   5  23 13358.8 1040.30   6 
  -4   5  23 12925.7 1530.56   8 
  -4   5  22 23823.1 1443.09   6 
  -4   5  22 22009.0 2174.08   8 
  -4   5  21 367.466 492.219   6 
  -4   5  21 466.413 1224.52   8 
  -4   5  20 31527.3 2757.54   8 
  -4   5  20 33252.8 1810.59   6 
  -4   5  19 11625.0 1783.60   8 
  -4   5  19 12788.2 1211.61   6 
  -4   5  18 2408.78 706.894   6 
  -4   5  18 2843.56 1262.25   8 
  -4   5  17 27613.4 2314.10   8 
  -4   5  17 29379.9 1693.08   6 
  -4   5  16 36676.3 2493.76   8 
  -4   5  16 36146.8 1814.48   6 
  -4   5  15 31405.4 2226.36   8 
  -4   5  15 29887.3 1606.22   6 
  -4   5  14-189.583 414.489   6 
  -4   5  14 947.961 794.050   8 
  -4   5  13 17682.1 2833.67  10 
  -4   5  13 18547.2 1620.35   8 
  -4   5  12 6082.62 993.271   8 
  -4   5  12 5055.97 1648.56  10 
  -4   5  11 1411.63 944.005  10 
  -4   5  10 108108. 6212.23  10 
  -4   5   9 17156.8 2350.60  10 
  -4   5   8 20880.8 2812.74  10 
  -4   5   7 132399. 6495.85  10 
  -4   5   6 37091.8 3378.44  10 
  -4   5   5 71716.9 4637.26  10 
  -4   5   4 248924. 8514.53  10 
  -4   5   3 55.1175 1154.28  10 
  -4   5   2 1144.35 1186.04  10 
  -4   5   1 18299.9 2296.78  10 
  -4   5   0 69960.3 4362.83  10 
  -4   5  -1 4251.60 1161.22  10 
  -4   5  -2 208938. 7262.21  10 
  -4   5  -3 129008. 5737.61  10 
   4  -5   3 132492. 4326.23  11 
  -4   5  -4 13184.1 1874.21  10 
   4  -5   4 16321.2 1689.28  11 
  -4   5  -5 255160. 7999.78  10 
   4  -5   5 263767. 7301.96  11 
  -4   5  -6 176669. 6776.50  10 
   4  -5   6 174315. 6392.75  11 
  -4   5  -7 22277.9 2543.01  10 
   4  -5   7 21751.6 2506.50  11 
   4  -5   8 84517.0 5066.29  11 
   4  -5   9 92185.5 5650.87  11 
   4  -5  10 1377.79 924.607   1 
  -4   5 -10 986.420 423.847   5 
   4  -5  10-175.450 455.203  11 
  -4   5 -11 51697.2 2307.80   5 
   4  -5  11 40615.0 4746.46   1 
   4  -5  11 49284.4 4655.85  11 
  -4   5 -12 6170.39 936.033   5 
   4  -5  12 4559.92 1861.85   1 
   4  -5  12 3866.52 1532.64  11 
  -4   5 -13 4592.12 853.127   5 
   4  -5  13 2176.56 2089.23   1 
   4  -5  13 3580.37 2236.43  11 
  -4   5 -14 56752.4 2635.30   5 
   4  -5  14 52954.2 5647.15  11 
  -4   5 -15 32473.7 2124.47   5 
   4  -5  15 29393.3 4332.39  11 
  -4   5 -16 444.347 806.172   5 
  -4   5 -17 11256.6 1377.29   5 
  -4   5 -18 74810.1 3225.15   5 
  -4   5 -19 14965.0 1366.81   5 
  -4   5 -20 10400.6 1100.35   5 
  -4   5 -21 49644.1 1958.43   5 
  -4   5 -22-104.495 209.468   5 
  -4   4  26 5866.86 719.134   8 
  -4   4  26 5014.50 528.273   6 
  -4   4  25 78.4024 284.466   6 
  -4   4  25-69.5726 522.167   8 
  -4   4  24 34563.9 1984.71   8 
  -4   4  24 34496.4 1596.11   6 
  -4   4  23 20096.1 1707.02   8 
  -4   4  23 19926.1 1319.45   6 
  -4   4  22 2808.39 616.613   6 
  -4   4  22 2461.29 1079.53   8 
  -4   4  21 48465.5 2857.02   8 
  -4   4  21 46971.2 2137.80   6 
  -4   4  20 14723.2 1762.27   8 
  -4   4  20 15923.6 1319.37   6 
  -4   4  19 607.792 551.101   6 
  -4   4  19 412.767 945.864   8 
  -4   4  18 70294.5 2576.78   6 
  -4   4  18 64199.6 3536.87   8 
  -4   4  17 19974.5 1392.46   6 
  -4   4  17 20056.7 1332.48   9 
  -4   4  17 20586.9 2173.55   8 
  -4   4  16 20847.6 1400.31   6 
  -4   4  16 18367.2 1205.19   9 
  -4   4  16 19968.2 2194.88   8 
  -4   4  15 14686.8 1141.84   6 
  -4   4  15 14420.1 1058.05   9 
  -4   4  13 7505.10 1645.07  10 
  -4   4  12 6523.25 1520.89  10 
  -4   4  11 95108.7 5237.42  10 
  -4   4  10 2165.64 755.986  10 
  -4   4   9 18402.6 2312.03  10 
  -4   4   8 188833. 7016.91  10 
  -4   4   7 10098.6 1705.88  10 
  -4   4   6 198520. 6876.51  10 
  -4   4   5 41051.8 3275.96  10 
  -4   4   4 1268.02 964.086  10 
  -4   4   3 8917.29 1488.65  10 
  -4   4   2 253498. 7418.00  10 
  -4   4   1 2589.16 1225.79  10 
  -4   4   0 2065.10 939.937  10 
  -4   4  -1 163108. 5829.70  10 
  -4   4  -2 3032.38 1107.51  10 
  -4   4  -3 24930.1 2280.83  10 
  -4   4  -4 255168. 7289.59  10 
  -4   4  -5 106782. 4837.54  10 
  -4   4  -6 135547. 5356.94  10 
  -4   4  -7 77052.3 4257.49  10 
   4  -4   9 31061.8 3554.53   1 
   4  -4  10 59389.6 4915.89   1 
   4  -4  11 1172.08 1299.26   1 
  -4   4 -11 851.026 426.251   5 
  -4   4 -12 53838.8 2288.41   5 
   4  -4  12 46123.0 4663.35   1 
   4  -4  12 55365.8 5068.97  11 
  -4   4 -13 2876.46 784.893   5 
   4  -4  13 3370.31 2090.67   1 
   4  -4  13 2472.95 1197.05  11 
   4  -4  14 5402.40 2179.49  11 
  -4   4 -14 4092.22 787.094   5 
  -4   4 -15-301.962 585.798   5 
   4  -4  15-2912.48 2046.52  11 
  -4   4 -16 5333.33 924.614   5 
  -4   4 -17 43566.0 2341.17   5 
  -4   4 -18 1963.24 755.355   5 
  -4   4 -19 32875.2 2091.66   5 
  -4   4 -20 42012.0 2205.49   5 
  -4   4 -21 971.191 553.030   5 
  -4   4 -22 34034.0 1505.55   5 
  -4   3  27 5972.60 605.752   8 
  -4   3  27 6188.72 566.746   6 
  -4   3  26 846.906 350.872   6 
  -4   3  26 1693.84 585.091   8 
  -4   3  25 22305.0 1481.48   8 
  -4   3  25 23623.5 1299.46   6 
  -4   3  24 2507.98 595.877   6 
  -4   3  24 2831.47 792.712   8 
  -4   3  23 6401.11 1124.85   8 
  -4   3  23 6587.26 875.622   6 
  -4   3  22 19513.0 1730.71   8 
  -4   3  22 19231.1 1422.94   6 
  -4   3  21 10248.9 1116.53   6 
  -4   3  21 9039.71 1398.09   8 
  -4   3  20 20706.7 1485.23   9 
  -4   3  20 20013.3 1892.66   8 
  -4   3  20 19751.5 1487.20   6 
  -4   3  19 61277.0 2388.16   9 
  -4   3  19 59443.0 2457.53   6 
  -4   3  19 60588.5 3041.87   8 
  -4   3  18 507.466 529.935   9 
  -4   3  18 455.902 569.890   6 
  -4   3  18 512.676 1051.61   8 
  -4   3  17 35372.6 2293.82   8 
  -4   3  17 33134.0 1758.12   6 
  -4   3  17 36697.2 1791.90   9 
  -4   3  16 9050.98 957.832   6 
  -4   3  16 8329.67 1260.29   8 
  -4   3  16 9842.06 962.733   9 
  -4   3  15 19626.5 1265.09   6 
  -4   3  15 20280.2 1260.15   9 
  -4   3  13 376.552 1200.00  11 
  -4   3  12 41348.7 3140.93  10 
  -4   3  12 35973.0 4176.53  11 
  -4   3  11 710.998 783.334  11 
  -4   3  11 1490.52 579.772  10 
  -4   3  10 1540.30 714.820  11 
  -4   3  10-1419.09 764.704  10 
  -4   3   9 195499. 6451.48  10 
  -4   3   9 189010. 6127.08  11 
  -4   3   8 1372.36 746.248  11 
  -4   3   8 591.501 485.742  10 
  -4   3   7 484262. 10037.3  10 
  -4   3   7 498361. 7625.47  11 
  -4   3   6 20285.6 2134.18  10 
  -4   3   6 21395.9 1427.14  11 
  -4   3   5 29361.1 2443.00  10 
  -4   3   5 31853.2 1520.33  11 
  -4   3   4 99785.2 4336.08  10 
  -4   3   4 96443.0 2410.77  11 
  -4   3   3-51.4041 592.926  10 
  -4   3   2 370004. 8184.91  10 
  -4   3   1 59581.3 3321.27  10 
  -4   3   0 149054. 5200.97  10 
  -4   3  -1 295211. 7344.42  10 
  -4   3  -2 70140.2 3654.72  10 
  -4   3  -3 6183.73 1222.40  10 
  -4   3  -4 70342.6 3731.89  10 
  -4   3  -5 81365.4 3941.91  10 
  -4   3  -6 37229.0 2797.96  10 
   4  -3   7 280.469 954.527   1 
   4  -3   8 24461.2 3054.35   1 
   4  -3   9 28311.7 3150.03   1 
   4  -3  10 4284.38 1765.65   1 
   4  -3  11 126779. 7073.83   1 
  -4   3 -11 127043. 3315.72   5 
   4  -3  12-1084.01 1263.07   1 
  -4   3 -12-127.755 523.922   5 
  -4   3 -13 80528.1 2823.21   5 
   4  -3  13 75478.5 5907.66   1 
  -4   3 -14 13756.4 1254.84   5 
   4  -3  14 7498.94 2441.17   1 
  -4   3 -15 613.118 667.290   5 
   4  -3  15 3663.65 1803.17  11 
   4  -3  16 10705.4 1068.13   6 
  -4   3 -16 11709.0 1288.57   5 
   4  -3  17 655.757 508.216   6 
  -4   3 -17 443.925 570.043   5 
   4  -3  18 3334.08 626.927   6 
  -4   3 -18 3123.56 824.448   5 
  -4   3 -19 8659.09 1169.52   5 
   4  -3  19 8732.90 974.531   6 
  -4   3 -20 5893.45 986.155   5 
  -4   3 -21 23117.5 1572.26   5 
  -4   3 -22 581.750 399.488   5 
  -4   2  27 3628.76 544.105   6 
  -4   2  27 1351.98 327.436   8 
  -4   2  26 18317.2 1154.61   8 
  -4   2  26 17813.6 1131.13   6 
  -4   2  25 4398.98 774.573   8 
  -4   2  25 4983.66 709.732   6 
  -4   2  24 836.797 509.810   6 
  -4   2  24 1217.92 633.283   8 
  -4   2  23 12662.8 1179.79   6 
  -4   2  23 10897.5 1308.27   8 
  -4   2  22 3547.54 762.903   6 
  -4   2  22 2361.10 878.945   8 
  -4   2  21 6217.62 956.168   6 
  -4   2  21 6410.42 972.614   9 
  -4   2  21 7124.98 1153.42   8 
  -4   2  20 18965.1 1729.86   8 
  -4   2  20 18112.7 1435.20   6 
  -4   2  20 16421.7 1414.23   9 
  -4   2  19 901.167 686.317   9 
  -4   2  19 156.335 750.433   8 
  -4   2  19 353.137 595.855   6 
  -4   2  18 42738.2 2039.59   9 
  -4   2  18 37178.1 2284.49   8 
  -4   2  18 38646.9 1960.10   6 
  -4   2  17-905.976 2335.41  11 
  -4   2  17 1499.38 544.280   6 
  -4   2  17 1416.94 650.443   9 
  -4   2  17 1132.68 708.624   8 
  -4   2  16 84909.0 2657.50   6 
  -4   2  16 85031.7 3211.92   8 
  -4   2  16 86395.6 2655.64   9 
  -4   2  16 83439.2 6920.11  11 
  -4   2  15 3130.21 611.073   9 
  -4   2  15 4604.27 808.937   8 
  -4   2  14-668.332 1293.36  11 
  -4   2  13 8803.90 2410.81  11 
  -4   2  12 61392.8 3370.10  10 
  -4   2  12 48865.5 4610.01  11 
  -4   2  11 285.789 456.026  11 
  -4   2  11 908.565 523.490  10 
  -4   2  10 220064. 6314.41  10 
  -4   2  10 216947. 8652.93  11 
  -4   2   9 73.8120 255.544  11 
  -4   2   9 30.0610 340.988  10 
  -4   2   8 265884. 6816.63  10 
  -4   2   8 268336. 7306.53  11 
  -4   2   7 447.640 305.279  11 
  -4   2   7 412.450 409.854  10 
  -4   2   6 105820. 3814.66  11 
  -4   2   6 112046. 4315.68  10 
  -4   2   5 1924.21 848.798  10 
  -4   2   5 1340.12 530.717  11 
  -4   2   4 44167.3 2757.28  10 
  -4   2   4 41034.8 2132.61  11 
  -4   2   3 104070. 3285.92  11 
  -4   2   3 108532. 4227.85  10 
  -4   2   2 37030.8 2545.01  10 
  -4   2   1 177651. 5454.39  10 
  -4   2   0 244206. 6420.90  10 
  -4   2  -1-102.406 695.123  10 
  -4   2  -2 124812. 4702.71  10 
  -4   2  -3 12383.7 1654.85  10 
   4  -2   4 23276.7 2453.22   1 
  -4   2  -4 25373.5 2266.77  10 
   4  -2   5 7.03472 1091.05   1 
   4  -2   6 17617.4 2179.00   1 
   4  -2   7 20008.3 2512.82   1 
   4  -2   8 11439.1 2145.00   1 
   4  -2   9 36932.9 3555.38   1 
   4  -2  10 72793.9 5170.45   1 
  -4   2 -11 12568.9 1067.06   5 
   4  -2  11 13746.7 2352.20   1 
  -4   2 -12 146138. 3652.26   5 
   4  -2  12 151983. 8015.15   1 
  -4   2 -12 131220. 3520.52   7 
   4  -2  13-116.215 1024.88   1 
  -4   2 -13 1250.49 548.454   5 
  -4   2 -13 188.047 621.898   7 
   4  -2  14 2659.60 2182.76   1 
   4  -2  14 1717.31 537.574   6 
  -4   2 -14 3310.52 770.004   5 
  -4   2 -14 1588.64 590.504   7 
   4  -2  15 63171.0 2373.57   6 
  -4   2 -15 64866.0 2681.93   5 
   4  -2  16 15607.1 1239.08   6 
  -4   2 -16 15175.6 1413.86   5 
   4  -2  17 19407.1 1357.49   6 
  -4   2 -17 19071.9 1557.88   5 
  -4   2 -18 14492.6 1385.84   5 
   4  -2  18 15432.1 1244.55   6 
   4  -2  19 2912.98 671.822   6 
  -4   2 -19 3301.73 799.372   5 
   4  -2  20 3076.86 611.147   6 
  -4   2 -20 2554.85 633.402   5 
  -4   2 -21 8164.01 1019.46   5 
   4  -2  21 6832.70 836.336   6 
  -4   2 -22 3619.95 591.673   5 
  -4   1  27 26513.2 1387.74   6 
  -4   1  26 11261.6 970.060   6 
  -4   1  25 73.0526 443.420   8 
  -4   1  25 215.425 469.005   6 
  -4   1  24 7028.75 916.121   6 
  -4   1  24 7124.58 954.502   8 
  -4   1  23 679.431 591.342   8 
  -4   1  23 892.655 781.869   9 
  -4   1  23 184.386 525.988   6 
  -4   1  22 295.175 598.043   6 
  -4   1  22 908.496 659.254   8 
  -4   1  22 204.136 603.091   9 
  -4   1  21 12990.5 1265.19   6 
  -4   1  21 12061.9 1349.81   9 
  -4   1  21 12919.9 1385.55   8 
  -4   1  20 1585.17 624.958   6 
  -4   1  20 1478.42 733.222   9 
  -4   1  20 1932.67 792.543   8 
  -4   1  19 35807.7 5613.59  11 
  -4   1  19 39015.9 2027.08   6 
  -4   1  19 40540.9 2288.22   8 
  -4   1  19 36157.3 2053.41   9 
  -4   1  18 1215.62 1509.98  11 
  -4   1  18 1300.83 730.548   9 
  -4   1  18 1059.05 638.386   6 
  -4   1  18 394.707 831.327   8 
  -4   1  17 106367. 3194.83   9 
  -4   1  17 104671. 3491.66   8 
  -4   1  17 107190. 8021.78  11 
  -4   1  17 103207. 3084.25   6 
  -4   1  16 5417.87 2421.65  11 
  -4   1  16 5369.94 832.200   9 
  -4   1  16 4905.57 874.725   8 
  -4   1  16 5325.05 737.110   6 
  -4   1  15 7404.00 2082.01  11 
  -4   1  15 7703.48 938.437   9 
  -4   1  14 47902.5 4855.51  11 
  -4   1  13 125704. 7408.63  11 
  -4   1  12 15348.5 2472.08  11 
  -4   1  11 167782. 4954.52  10 
  -4   1  11 153888. 7439.61  11 
  -4   1  10 149.359 1051.32  11 
  -4   1  10 887.711 387.458  10 
  -4   1   9 136169. 4537.93  10 
  -4   1   9 144794. 6964.93  11 
  -4   1   8 3847.74 1269.87  11 
  -4   1   8 3438.00 790.336  10 
  -4   1   7 80227.5 3503.36  10 
   4  -1  -7 75538.7 1984.30   1 
  -4   1   7 77023.5 4041.72  11 
  -4   1   6 16402.4 1654.51  10 
   4  -1  -6 19151.4 1220.33   1 
  -4   1   6 17021.1 1905.31  11 
   4  -1  -5 2150.88 584.679   1 
  -4   1   5 1751.00 692.142  11 
  -4   1   5 789.951 701.982  10 
  -4   1   4 129994. 4552.17  10 
  -4   1   4 132947. 4451.01  11 
   4  -1  -3 38383.8 2185.39   1 
  -4   1   3 40154.5 2619.62  10 
  -4   1   3 42082.9 2461.24  11 
  -4   1   2 244286. 6259.33  10 
   4  -1  -2 252207. 5759.22   1 
  -4   1   2 248054. 5884.74  11 
  -4   1   1 121438. 4499.16  10 
   4  -1  -1 127551. 4332.69   1 
  -4   1   0 48278.8 2902.82  10 
   4  -1   0 48948.4 2864.05   1 
  -4   1  -1 144944. 5006.82  10 
   4  -1   1 140748. 5033.83   1 
   4  -1   2 619.878 784.788   1 
   4  -1   3 80445.2 4186.98   1 
   4  -1   4 31.8925 947.076   1 
   4  -1   5-530.157 1092.63   1 
   4  -1   6 1126.82 953.884   1 
   4  -1   7 19589.4 2509.32   1 
   4  -1   8 18994.1 2597.04   1 
   4  -1   9 34750.9 3546.20   1 
   4  -1  10 20739.9 2806.76   1 
   4  -1  11 146568. 7730.74   1 
  -4   1 -11 155112. 3627.46   5 
  -4   1 -12 2560.25 655.828   5 
  -4   1 -12 1498.65 557.353   7 
   4  -1  13 27891.3 1519.12   6 
   4  -1  13 24129.5 3417.72   1 
  -4   1 -13 26700.6 1683.38   5 
  -4   1 -13 25338.8 1673.98   7 
   4  -1  14 65955.2 2374.95   6 
  -4   1 -14 67064.3 2651.27   5 
  -4   1 -14 58498.6 2681.07   7 
   4  -1  14 57936.3 5633.50   1 
  -4   1 -15 5384.52 1001.77   5 
   4  -1  15 6551.35 853.448   6 
  -4   1 -16 57818.2 2587.24   5 
   4  -1  16 61617.9 2442.08   6 
  -4   1 -17 10712.4 1251.13   5 
   4  -1  17 9797.45 1018.49   6 
  -4   1 -18 11910.2 1266.20   5 
   4  -1  18 10382.6 1066.50   6 
   4  -1  19 2187.19 427.879   6 
  -4   1 -19 3229.20 766.287   5 
   4  -1  20 443.976 364.977   6 
  -4   1 -20 1140.35 605.402   5 
   4  -1  21 4202.92 611.244   6 
  -4   1 -21 4512.07 723.831   5 
  -4   1 -22-111.426 356.311   5 
  -4   0  28 23056.2 1035.15   6 
  -4   0  27 11215.5 978.731   6 
  -4   0  26 141.016 492.439   6 
  -4   0  25 10362.8 1098.27   6 
  -4   0  24 2250.82 720.615   6 
  -4   0  23 822.318 578.094   6 
  -4   0  23 1033.99 735.777   9 
  -4   0  22 11755.3 1231.06   6 
  -4   0  22 9785.79 1261.17   9 
  -4   0  22 11721.5 1208.14   8 
  -4   0  21 6106.25 1000.63   8 
  -4   0  21 6929.39 1084.83   6 
  -4   0  21 5776.70 1155.78   9 
  -4   0  20 16249.8 1444.70   6 
  -4   0  20 16449.9 1418.11   8 
  -4   0  20 14713.7 1475.27   9 
  -4   0  19 12796.6 3032.60  11 
  -4   0  19 10955.7 1264.42   6 
  -4   0  19 10102.0 1291.28   9 
  -4   0  19 9135.33 1196.88   8 
  -4   0  18 60438.0 2513.87   6 
  -4   0  18 57433.8 2510.26   8 
  -4   0  18 58330.6 2727.95   9 
  -4   0  18 64223.1 6343.96  11 
  -4   0  17 864.548 1292.16  11 
  -4   0  17 337.366 485.291   6 
  -4   0  17 890.401 508.456   8 
  -4   0  17 746.032 728.279   9 
  -4   0  16 27947.1 1630.79   6 
  -4   0  16 29255.8 1849.65   9 
  -4   0  16 32110.0 4176.99  11 
  -4   0  16 28732.5 1725.98   8 
  -4   0  15 93505.4 3107.49   9 
  -4   0  15 97102.7 7110.12  11 
  -4   0  14 40418.5 4353.50  11 
  -4   0  13 84556.4 6137.99  11 
  -4   0  12 124431. 7050.85  11 
  -4   0  11 801.931 861.373  11 
  -4   0  10 111292. 3775.61  10 
  -4   0  10 100424. 5816.54  11 
  -4   0   9 3117.53 1300.48  11 
  -4   0   9 3020.68 711.602  10 
  -4   0   8 122294. 4091.96  10 
  -4   0   8 137751. 6842.09  11 
  -4   0   7 1802.60 1042.75  11 
  -4   0   7 1482.86 671.899  10 
   4   0  -6 76934.9 2175.99   1 
  -4   0   6 70097.7 3226.97  10 
  -4   0   6 72964.2 4123.86  11 
  -4   0   5 8410.07 1435.50  11 
   4   0  -5 7329.54 845.814   1 
  -4   0   5 8030.24 1219.23  10 
  -4   0   4 13744.9 1577.05  10 
   4   0  -4 15219.9 1302.72   1 
  -4   0   4 14588.7 1823.76  11 
  -4   0   3 341304. 7337.73  10 
   4   0  -3 329474. 6263.79   1 
  -4   0   3 325476. 7740.75  11 
   4   0  -2 261337. 5909.74   1 
  -4   0   2 257009. 6775.94  11 
   4   0  -1 121633. 4276.42   1 
  -4   0   1 131738. 4916.50  11 
   4   0   0 352916. 7633.49   1 
   4   0   1 90355.2 4128.33   1 
   4   0   2 18795.1 2164.44   1 
   4   0   3 12493.3 1895.88   1 
   4   0   4-1022.99 1052.16   1 
   4   0   5 2672.66 1445.16   1 
   4   0   6 35237.1 3425.26   1 
   4   0   7 52782.7 4111.80   1 
   4   0   8 17311.7 2415.96   1 
   4   0   9 14414.8 2554.97   1 
   4   0  10 136902. 7336.04   1 
  -4   0 -11 6362.99 862.156   5 
  -4   0 -11 6602.62 842.909   7 
   4   0  11 6699.63 1676.47   1 
  -4   0 -12 47493.5 2148.07   5 
  -4   0 -12 45559.2 2057.33   7 
   4   0  12 42479.0 4679.38   1 
   4   0  12 45558.2 1920.77   6 
  -4   0 -13 36837.8 1948.53   7 
  -4   0 -13 38262.0 1991.78   5 
   4   0  13 37158.9 4377.79   1 
   4   0  13 36873.8 1805.49   6 
  -4   0 -14 20257.5 1518.10   5 
   4   0  14 16806.4 3378.50   1 
   4   0  14 19325.0 1369.16   6 
  -4   0 -15 35340.3 2031.07   5 
   4   0  15 36217.7 1868.23   6 
   4   0  16 3677.34 726.078   6 
  -4   0 -16 4112.78 927.320   5 
  -4   0 -17 13489.4 1277.47   5 
   4   0  17 13428.4 1187.26   6 
  -4   0 -18 8407.16 1113.06   5 
   4   0  18 9140.02 1004.64   6 
   4   0  19 567.467 412.955   6 
  -4   0 -19 771.887 503.521   5 
  -4   0 -20 20010.2 1401.84   5 
   4   0  20 16997.2 1180.84   6 
   4   0  21 111.135 219.511   6 
  -4   0 -21 712.202 380.073   5 
   4   0  22 2346.15 362.119   6 
  -4   0 -22 842.573 280.464   5 
  -4  -1  28 5639.74 506.558   6 
  -4  -1  27 3291.29 537.538   6 
  -4  -1  26 9032.39 1009.59   6 
  -4  -1  25 393.957 595.338   6 
  -4  -1  24 3299.14 895.742   6 
  -4  -1  24 3056.98 779.323   9 
  -4  -1  23 10445.4 1180.53   9 
  -4  -1  23 8081.08 1207.54   6 
  -4  -1  22 6397.43 1045.29   9 
  -4  -1  22 5963.46 1016.71   6 
  -4  -1  21 36118.4 2050.91   9 
  -4  -1  21 35101.7 2110.58   6 
  -4  -1  20 2483.23 795.618   6 
  -4  -1  20 2575.02 728.293   9 
  -4  -1  19 7755.32 2228.96  11 
  -4  -1  19 7801.63 1049.70   9 
  -4  -1  19 6897.90 1128.45   6 
  -4  -1  18 567.750 582.836   9 
  -4  -1  18 250.155 590.557   6 
  -4  -1  17 26981.2 4093.76  11 
  -4  -1  17 27938.0 1738.69   6 
  -4  -1  17 24860.1 1615.05   9 
  -4  -1  16 37721.9 1911.59   6 
  -4  -1  16 31334.8 1766.95   9 
  -4  -1  16 33904.5 4444.43  11 
  -4  -1  15-568.209 986.137  11 
  -4  -1  15 321.128 563.425   6 
  -4  -1  15 218.140 443.291   9 
  -4  -1  14 86813.5 6486.83  11 
  -4  -1  13 68082.6 5558.42  11 
  -4  -1  12 6955.98 1850.28  11 
  -4  -1  11 71868.4 5237.29  11 
  -4  -1  10 1068.52 1076.01  11 
  -4  -1   9 206079. 8415.18  11 
  -4  -1   8-504.760 1185.81  11 
  -4  -1   7 11772.3 2179.50  11 
  -4  -1   6-108.068 1070.84  11 
   4   1  -6 921.576 426.567   1 
  -4  -1   5 4707.08 1588.19  11 
   4   1  -5 4891.56 850.367   1 
  -4  -1   4 252674. 7814.34  11 
   4   1  -4 251645. 5499.41   1 
   4   1  -3 10068.5 1262.93   1 
  -4  -1   3 11666.4 1892.13  11 
   4   1  -2 356041. 7359.86   1 
  -4  -1   2 346970. 8838.01  11 
   4   1  -1 497317. 9120.04   1 
  -4  -1   1 486100. 10462.0  11 
   4   1   0 90600.8 4129.38   1 
   4   1   1 20602.8 2262.15   1 
   4   1   2 25776.8 2599.55   1 
   4   1   3 7695.28 1580.87   1 
   4   1   4 33977.2 3053.37   1 
   4   1   5 6559.51 1744.78   1 
   4   1   6 120356. 6124.59   1 
   4   1   7 33212.6 3496.19   1 
   4   1   8 8485.60 1988.22   1 
   4   1   9 58917.0 4921.87   1 
  -4  -1 -10 163.223 436.139   5 
   4   1  10 1084.75 939.687   1 
  -4  -1 -10 541.889 451.830   7 
  -4  -1 -11 26771.1 1600.70   5 
  -4  -1 -11 25372.0 1554.98   7 
   4   1  11 28625.5 3774.05   1 
   4   1  11 25334.3 1427.20   6 
  -4  -1 -12 17559.1 1405.03   5 
   4   1  12 20974.8 3353.32   1 
   4   1  12 16692.1 1263.60   6 
   4   1  13 776.890 494.170   6 
   4   1  13 1121.02 1874.91   1 
  -4  -1 -13-238.872 514.057   5 
   4   1  14 18390.0 3945.80   1 
  -4  -1 -14 16233.4 1447.94   5 
   4   1  14 17835.3 1349.03   6 
   4   1  15 4453.63 801.720   6 
  -4  -1 -15 5949.21 954.741   5 
  -4  -1 -16 24996.2 1752.49   5 
   4   1  16 24100.5 1565.16   6 
  -4  -1 -17 11371.3 1216.28   5 
   4   1  17 12393.9 1148.90   6 
  -4  -1 -18 11541.6 1183.30   5 
   4   1  18 11524.0 1084.65   6 
  -4  -1 -19 35137.0 1853.55   5 
   4   1  19 33507.3 1688.59   6 
  -4  -1 -20 122.908 434.565   5 
   4   1  20 125.494 393.722   6 
  -4  -1 -21 3968.75 626.741   5 
   4   1  21 4171.19 579.897   6 
  -4  -1 -22 6846.44 626.435   5 
  -4  -2  28 8738.80 590.893   6 
  -4  -2  27 2442.83 439.643   6 
  -4  -2  26 2951.21 594.922   6 
  -4  -2  25 9264.05 1100.27   6 
  -4  -2  24 5191.73 823.075   9 
  -4  -2  24 4400.01 976.487   6 
  -4  -2  23 16635.5 1710.20   6 
  -4  -2  23 22198.4 1496.20   9 
  -4  -2  22 72726.8 2672.83   9 
  -4  -2  22 74417.3 3271.75   6 
  -4  -2  21 455.321 587.243   9 
  -4  -2  21 192.438 705.597   6 
  -4  -2  20 45039.8 2508.57   6 
  -4  -2  20 43381.9 2123.42   9 
  -4  -2  19 36674.8 2248.23   6 
  -4  -2  19 36787.2 1970.91   9 
  -4  -2  19 42545.1 5309.37  11 
  -4  -2  18 9763.77 3108.45  11 
  -4  -2  18 7659.98 1195.69   6 
  -4  -2  18 8675.34 1025.33   9 
  -4  -2  17 14221.9 1402.71   6 
  -4  -2  17 13539.4 1187.92   9 
  -4  -2  17 13294.7 2919.74  11 
  -4  -2  16 441.280 573.905   6 
  -4  -2  16 643.148 502.029   9 
  -4  -2  15 5527.55 2094.39  11 
  -4  -2  15 5612.28 789.037   9 
  -4  -2  15 6439.18 946.748   6 
  -4  -2  14 8046.77 2268.20  11 
  -4  -2  14 9151.40 985.463   9 
  -4  -2  13 32185.2 3963.10  11 
  -4  -2  12 47138.8 4606.00  11 
  -4  -2  11 34225.2 3754.28  11 
  -4  -2  10 110918. 6579.09  11 
  -4  -2   9 6066.10 1822.68  11 
  -4  -2   8-184.357 1161.89  11 
  -4  -2   7 137197. 7132.80  11 
   4   2  -6 135997. 4152.28   1 
  -4  -2   6 138108. 7356.93  11 
   4   2  -5 180763. 5028.02   1 
  -4  -2   5 157979. 7329.55  11 
   4   2  -4 53411.6 2919.48   1 
  -4  -2   4 48473.3 3949.65  11 
   4   2  -3 25456.8 2100.40   1 
  -4  -2   3 21678.2 2685.60  11 
   4   2  -2 15223.6 1813.24   1 
  -4  -2   2 14401.6 2088.71  11 
   4   2  -1 66282.2 3696.51   1 
  -4  -2   1 62773.8 4206.60  11 
   4   2   0 3598.57 1107.11   1 
   4   2   1 78936.9 4346.80   1 
   4   2   2 196147. 7134.33   1 
   4   2   3 4940.63 1360.74   1 
   4   2   4 4433.28 1530.45   1 
   4   2   5 151554. 7000.28   1 
   4   2   6 68007.0 4924.13   1 
   4   2   7 49878.0 4351.38   1 
  -4  -2  -8 54498.9 2098.12   7 
  -4  -2  -8 59116.7 2253.70   5 
   4   2   8 57663.6 4888.85   1 
   4   2   9 4536.82 674.075   6 
   4   2   9 5082.06 2104.68   1 
  -4  -2  -9 5394.65 761.177   7 
  -4  -2  -9 4731.93 788.186   5 
   4   2  10 913.781 376.199   6 
   4   2  10-201.684 1270.73   1 
  -4  -2 -10 879.014 510.988   5 
   4   2  11 2043.61 506.605   6 
  -4  -2 -11 1703.80 720.772   5 
   4   2  12 732.752 457.461   6 
   4   2  12 2600.35 1543.57   1 
  -4  -2 -12 1122.08 698.434   5 
   4   2  13 5121.56 793.831   6 
   4   2  13 4048.81 2058.56   1 
  -4  -2 -13 4960.01 946.341   5 
   4   2  14 1175.64 541.591   6 
  -4  -2 -14 351.452 560.010   5 
  -4  -2 -15 110876. 3539.86   5 
   4   2  15 105193. 3231.25   6 
   4   2  16 3523.19 683.741   6 
  -4  -2 -16 3574.99 879.443   5 
  -4  -2 -17 45365.1 2220.89   5 
   4   2  17 43448.1 2003.29   6 
  -4  -2 -18 34645.0 1872.89   5 
   4   2  18 35527.1 1760.35   6 
  -4  -2 -19 573.471 395.712   5 
   4   2  19 63.9111 338.279   6 
  -4  -2 -20 20593.7 1265.36   5 
   4   2  20 19973.9 1156.80   6 
  -4  -3  27 1767.43 407.265   6 
  -4  -3  26 7740.85 779.000   6 
  -4  -3  25 1059.78 533.775   6 
  -4  -3  24 27017.8 1710.75   6 
  -4  -3  24 29595.9 1516.00   9 
  -4  -3  23 27085.5 1837.69   6 
  -4  -3  23 29417.2 1619.61   9 
  -4  -3  22 12051.7 1136.09   9 
  -4  -3  22 9831.18 1318.94   6 
  -4  -3  21 57419.4 2329.46   9 
  -4  -3  21 52303.5 2832.03   6 
  -4  -3  20 18750.4 1827.49   6 
  -4  -3  20 20452.7 1475.36   9 
  -4  -3  19 31510.9 2333.42   6 
  -4  -3  19 33286.6 1826.08   9 
  -4  -3  18 23610.9 3675.97  11 
  -4  -3  18 19934.7 1980.41   6 
  -4  -3  18 21036.7 1456.57   9 
  -4  -3  17 1425.50 963.915  11 
  -4  -3  17-597.957 999.784   6 
  -4  -3  17 54.5961 488.159   9 
  -4  -3  16-291.912 1496.32  11 
  -4  -3  16 1750.02 970.913   6 
  -4  -3  16 987.225 539.176   9 
  -4  -3  15 8074.75 2421.46  11 
  -4  -3  15 9640.27 1230.74   3 
  -4  -3  15 10769.6 1030.57   9 
  -4  -3  14 11474.1 2424.57  11 
  -4  -3  14 12599.0 1354.05   3 
  -4  -3  14 11254.6 1037.39   9 
  -4  -3  13 3648.64 1659.41  11 
  -4  -3  13 4131.97 718.910   9 
  -4  -3  13 3955.84 849.836   3 
  -4  -3  12 171204. 9021.42  11 
  -4  -3  11 98756.8 6645.04  11 
  -4  -3  10 12855.3 2603.85  11 
  -4  -3   9 189021. 8851.95  11 
  -4  -3   8 225353. 9532.69  11 
  -4  -3   7 18138.3 2758.50  11 
   4   3  -6 302433. 7747.31   1 
  -4  -3   6 305072. 11190.0  11 
   4   3  -5 200763. 6349.25   1 
  -4  -3   5 178182. 8945.25  11 
  -4  -3   4 885.347 1286.43  11 
   4   3  -4 2912.79 957.473   1 
   4   3  -3 34851.2 2830.40   1 
  -4  -3   3 31755.4 3614.00  11 
   4   3  -2 12934.0 1803.49   1 
  -4  -3   2 20835.2 2775.43  11 
   4   3  -1 191.376 886.872   1 
   4   3   0 76759.5 4607.84   1 
   4   3   1 79202.2 4844.67   1 
   4   3   2 23008.6 2803.32   1 
   4   3   3 28116.9 3123.14   1 
   4   3   4 445508. 12515.0   1 
   4   3   5 125947. 6974.09   1 
   4   3   6 43481.6 4341.60   1 
  -4  -3  -7 102246. 3007.86   5 
   4   3   7 93440.1 6354.86   1 
   4   3   7 99437.0 2847.97   6 
  -4  -3  -8 14548.2 1266.91   5 
   4   3   8 11931.2 2717.41   1 
   4   3   8 14369.6 1125.43   6 
   4   3   9 1562.64 500.030   6 
  -4  -3  -9 2572.17 731.405   5 
   4   3   9 554.847 1490.51   1 
   4   3  10 5115.85 806.992   6 
   4   3  10 5969.53 2114.57   1 
  -4  -3 -10 4327.26 954.994   5 
   4   3  11 4918.81 834.656   6 
  -4  -3 -11 5241.09 954.790   5 
   4   3  12 18621.0 3712.77   1 
  -4  -3 -12 20981.1 1642.08   5 
   4   3  12 21991.5 1565.91   6 
  -4  -3 -13 8203.20 1100.73   5 
   4   3  13 8553.35 1053.99   6 
  -4  -3 -14 48722.6 2405.43   5 
   4   3  14 48640.7 2245.32   6 
   4   3  15 565.555 475.243   6 
  -4  -3 -15 940.395 645.282   5 
  -4  -3 -16 56399.1 2502.43   5 
   4   3  16 55039.6 2309.33   6 
  -4  -3 -17 23959.3 1604.84   5 
   4   3  17 23606.9 1476.88   6 
   4   3  18 1359.07 477.079   6 
  -4  -3 -18 1432.32 501.898   5 
  -4  -3 -19 19830.4 1279.42   5 
   4   3  19 20353.4 1123.76   2 
   4   3  19 20604.2 1204.05   6 
   4   3  20 51.8822 134.839   2 
  -4  -4  27 3657.47 445.400   6 
  -4  -4  26 33.1728 305.703   6 
  -4  -4  25 6684.68 799.975   6 
  -4  -4  24 5934.57 858.283   6 
  -4  -4  24 6439.42 717.458   9 
  -4  -4  23 23150.4 1333.53   9 
  -4  -4  23 24732.4 1634.95   6 
  -4  -4  22 31841.9 1936.48   6 
  -4  -4  22 31851.9 1623.86   9 
  -4  -4  21 656.251 732.878   6 
  -4  -4  21 917.200 572.102   9 
  -4  -4  20 14233.5 1504.96   6 
  -4  -4  20 15809.6 1286.38   9 
  -4  -4  19 16544.7 1586.53   6 
  -4  -4  19 20264.8 1429.66   9 
  -4  -4  18 3051.54 939.199   6 
  -4  -4  18 3273.01 657.848   9 
  -4  -4  17 16511.8 1292.72   9 
  -4  -4  17 16186.5 1579.02   6 
  -4  -4  16 12713.9 3257.78  11 
  -4  -4  16 10316.8 1328.93   3 
  -4  -4  16 13065.8 1165.48   9 
  -4  -4  15 28785.6 4212.76  11 
  -4  -4  15 30228.1 1660.10   9 
  -4  -4  15 29251.2 2061.70   3 
  -4  -4  14 19367.2 3383.84  11 
  -4  -4  14 16249.6 1525.80   3 
  -4  -4  14 18564.6 1327.14   9 
  -4  -4  13 7776.97 1070.97   3 
  -4  -4  13 8139.36 909.233   9 
  -4  -4  13 10007.3 2805.63  11 
  -4  -4  12 2776.96 1682.98  11 
  -4  -4  12 4920.67 890.551   3 
  -4  -4  12 4861.57 674.727   9 
  -4  -4  11 11717.2 2424.08  11 
  -4  -4  11 15282.1 1325.01   3 
  -4  -4  10 117734. 7612.61  11 
  -4  -4   9 16997.1 2991.43  11 
  -4  -4   8-1069.55 1191.67  11 
  -4  -4   7 151578. 8193.93  11 
  -4  -4   6 10481.6 2222.84  11 
   4   4  -5 48645.0 3834.64   1 
  -4  -4   5 55951.4 5151.00  11 
  -4  -4   4 17300.6 3015.19  11 
   4   4  -4 16053.5 2275.75   1 
   4   4  -3 42190.0 3592.19   1 
  -4  -4   3 50274.5 4958.27  11 
   4   4  -2 74850.6 4844.84   1 
  -4  -4   2 69563.9 5632.83  11 
   4   4  -1 11310.9 2110.16   1 
   4   4   0 8339.96 2071.71   1 
   4   4   1 21960.2 3100.82   1 
   4   4   2 8273.10 2310.48   1 
   4   4   3 53304.6 4619.90   1 
   4   4   4 3360.74 1835.92   1 
  -4  -4  -4 1411.82 530.693   5 
  -4  -4  -5 46915.5 2087.55   5 
   4   4   5 49586.0 4843.22   1 
   4   4   5 46199.8 2075.56   6 
   4   4   6 13605.7 3054.96   1 
  -4  -4  -6 15656.9 1291.85   5 
   4   4   6 14703.9 1155.00   6 
  -4  -4  -7 14992.2 1364.87   5 
   4   4   7 12239.1 2797.45   1 
   4   4   7 14743.3 1236.59   6 
   4   4   8 10169.3 2975.92   1 
  -4  -4  -8 9364.66 1152.67   5 
   4   4   8 8853.29 1060.86   6 
   4   4   9 10664.7 3020.53   1 
  -4  -4  -9 8873.45 1166.17   5 
   4   4   9 8085.90 992.536   6 
  -4  -4 -10 8233.56 1193.90   5 
   4   4  10 9662.42 1125.81   6 
  -4  -4 -11 37170.8 2135.17   5 
   4   4  11 34638.6 1969.47   6 
  -4  -4 -12 5105.82 1039.75   5 
   4   4  12 5669.92 939.243   6 
  -4  -4 -13 38628.8 2169.52   5 
   4   4  13 38561.9 2044.82   6 
   4   4  14 5318.24 920.423   6 
  -4  -4 -14 5746.88 1002.55   5 
  -4  -4 -15 26512.0 1756.46   5 
   4   4  15 25598.7 1632.31   6 
  -4  -4 -16 7893.86 1044.90   5 
   4   4  16 6477.32 892.337   2 
   4   4  16 7621.73 887.233   6 
   4   4  17 6915.52 799.445   2 
   4   4  18 10013.1 849.724   2 
   4   4  19 1361.84 381.390   2 
  -4  -5  26 14375.0 820.965   6 
  -4  -5  25 11002.1 852.392   6 
  -4  -5  24 6751.58 637.427   9 
  -4  -5  24 5913.76 769.063   6 
  -4  -5  23 6681.00 879.155   6 
  -4  -5  23 6155.95 681.571   9 
  -4  -5  22 195.750 544.175   6 
  -4  -5  22 322.461 388.936   9 
  -4  -5  21 14006.1 1347.22   6 
  -4  -5  21 12238.6 1042.37   9 
  -4  -5  20 10172.8 1273.05   6 
  -4  -5  20 10057.4 964.249   9 
  -4  -5  19 26239.2 1873.38   6 
  -4  -5  19 28389.0 1555.56   9 
  -4  -5  18 19863.2 1643.60   6 
  -4  -5  18 22896.6 1421.96   9 
  -4  -5  17 239.471 478.919   9 
  -4  -5  16 38853.9 5277.03  11 
  -4  -5  16 34605.3 2084.59   3 
  -4  -5  16 35877.5 1799.11   9 
  -4  -5  15 56943.4 2575.91   3 
  -4  -5  15 57808.7 2259.54   9 
  -4  -5  15 60013.4 6232.47  11 
  -4  -5  14 33060.6 1967.98   3 
  -4  -5  14 35593.0 1772.91   9 
  -4  -5  14 36719.2 4881.30  11 
  -4  -5  13 70942.8 2402.04   9 
  -4  -5  13 70083.3 2723.09   3 
  -4  -5  12 33357.2 1684.08   9 
  -4  -5  12 31049.8 1792.09   3 
  -4  -5  12 33045.5 4393.33  11 
  -4  -5  11 2681.56 1614.54  11 
  -4  -5  11 668.744 587.261   3 
  -4  -5  11 1173.91 400.101   9 
  -4  -5  10 25269.6 3705.00  11 
  -4  -5  10 23399.1 1537.24   3 
  -4  -5  10 23284.2 1365.45   9 
  -4  -5   9 20559.0 3220.01  11 
  -4  -5   9 18886.1 1202.91   9 
  -4  -5   8 10176.9 2377.62  11 
  -4  -5   7 47798.2 4852.47  11 
  -4  -5   6 76982.6 6155.93  11 
  -4  -5   5 314.528 1280.41  11 
   4   5  -5 1474.92 1223.88   1 
  -4  -5   4 20765.7 3323.34  11 
   4   5  -4 17489.6 2955.76   1 
   4   5  -3 81548.6 5821.81   1 
  -4  -5   3 78928.2 6414.74  11 
   4   5  -2-737.339 882.387   1 
   4   5  -1 62599.6 5305.51   1 
   4   5   0 44862.4 4804.59   1 
   4   5   0 49482.7 2043.11   2 
   4   5   1 30099.3 3883.06   1 
   4   5   1 29775.9 1599.77   2 
   4   5   2 1938.42 1519.00   1 
   4   5   2 3463.45 655.175   2 
  -4  -5  -3 28106.4 1713.20   5 
   4   5   3 28932.9 4082.06   1 
  -4  -5  -3 27603.8 1595.84   4 
   4   5   3 30389.0 1647.62   2 
   4   5   4 3052.06 1770.31   1 
  -4  -5  -4 1345.87 638.352   5 
  -4  -5  -4 1463.56 574.120   4 
  -4  -5  -5 29189.7 1786.51   5 
   4   5   5 30807.1 4205.28   1 
  -4  -5  -6 93082.7 3189.78   5 
   4   5   6 98460.7 7588.73   1 
   4   5   7 8486.15 2482.39   1 
  -4  -5  -7 14672.3 1395.06   5 
   4   5   8 302.982 1558.58   1 
  -4  -5  -8 3749.29 844.507   5 
  -4  -5  -9 55963.5 2624.88   5 
  -4  -5 -10 17643.3 1555.57   5 
  -4  -5 -11 7008.23 1092.83   5 
  -4  -5 -12 63949.3 2803.45   5 
   4   5  12 63453.4 2572.22   2 
   4   5  13 5569.44 986.805   2 
   4   5  14 27245.5 1649.01   2 
   4   5  15 13102.1 1138.28   2 
   4   5  16 75.2411 337.895   2 
   4   5  17 302.149 326.984   2 
   4   5  18 467.141 287.506   2 
  -4  -6  25 2774.69 415.104   6 
  -4  -6  24 4813.61 624.428   6 
  -4  -6  23 655.436 441.902   6 
  -4  -6  22 1907.66 372.593   9 
  -4  -6  22 1855.13 585.787   6 
  -4  -6  21 84.9073 517.526   6 
  -4  -6  21 117.192 341.052   9 
  -4  -6  20 24357.0 1611.91   6 
  -4  -6  20 21522.8 1210.05   9 
  -4  -6  19 603.620 706.190   6 
  -4  -6  19 1269.95 500.198   9 
  -4  -6  18 640.490 736.431   6 
  -4  -6  18 1128.41 502.162   9 
  -4  -6  17 33949.7 2014.69   3 
  -4  -6  17 32790.5 1632.05   9 
  -4  -6  16 32009.2 1640.19   9 
  -4  -6  16 32999.5 2026.13   3 
  -4  -6  15 143890. 3979.36   3 
  -4  -6  15 139671. 3315.39   9 
  -4  -6  14 30215.4 1897.22   3 
  -4  -6  14 27771.6 1535.91   9 
  -4  -6  13 1493.00 739.155   3 
  -4  -6  13 1951.15 591.450   9 
  -4  -6  12 10769.0 2655.11  11 
  -4  -6  12 11445.1 1242.61   3 
  -4  -6  12 9506.35 940.318   9 
  -4  -6  11 25389.6 3930.39  11 
  -4  -6  11 25440.4 1680.45   3 
  -4  -6  11 23186.8 1373.20   9 
  -4  -6  10 485.244 588.981  11 
  -4  -6  10 1007.86 630.803   3 
  -4  -6  10 769.933 385.744   9 
  -4  -6   9 16840.0 3102.12  11 
  -4  -6   9 14152.2 1114.06   9 
  -4  -6   8 24508.5 3760.26  11 
   4   6  -7 27424.9 1510.75   2 
  -4  -6   7 26491.1 4023.89  11 
   4   6  -6 6224.93 845.495   2 
  -4  -6   6 4683.41 1551.97  11 
   4   6  -5 69383.3 2494.56   2 
  -4  -6   5 69485.8 6125.38  11 
   4   6  -4 116837. 3332.11   2 
   4   6  -3 15347.0 3371.49   1 
   4   6  -3 18486.4 1471.29   2 
   4   6  -2 89685.9 7249.79   1 
   4   6  -2 91846.1 3236.00   2 
   4   6  -1 44877.5 5703.90   1 
   4   6  -1 47524.1 2300.08   2 
   4   6   0 809.440 684.781   2 
  -4  -6   0 2290.98 687.670   4 
   4   6   1 95477.6 7508.27   1 
   4   6   1 95335.5 3140.78   2 
  -4  -6  -1 100275. 2932.61   4 
   4   6   2 5835.25 925.125   2 
  -4  -6  -2 6824.90 895.120   4 
   4   6   2 5279.64 2401.69   1 
   4   6   3 31698.0 1864.28   2 
  -4  -6  -3 30661.5 1686.00   4 
   4   6   3 31098.8 4588.27   1 
   4   6   4 14969.5 1379.36   2 
  -4  -6  -4 16648.9 1324.67   4 
   4   6   4 16668.5 3385.92   1 
   4   6   5 1927.55 771.051   2 
   4   6   5 3218.15 2105.27   1 
  -4  -6  -5 1443.42 634.753   4 
   4   6   6 3566.20 810.229   2 
  -4  -6  -6 3012.30 718.198   4 
   4   6   7 909.640 741.056   2 
  -4  -6  -7 2025.32 675.236   4 
   4   6   8 31364.3 1937.08   2 
   4   6   9 9571.18 1235.48   2 
   4   6  10 18737.3 1510.00   2 
   4   6  11 82848.3 2944.17   2 
   4   6  12 14213.1 1281.00   2 
   4   6  13 23966.1 1543.25   2 
   4   6  14 10732.0 1068.75   2 
   4   6  15 1178.60 538.883   2 
   4   6  16 4166.35 610.176   2 
  -4  -7  24 434.265 244.604   6 
  -4  -7  23 7161.69 690.292   6 
  -4  -7  22-64.7418 310.282   6 
  -4  -7  21 2285.35 606.323   6 
  -4  -7  20 2875.19 615.870   6 
  -4  -7  19 44.6718 511.885   6 
  -4  -7  18 37986.1 2004.00   6 
  -4  -7  17 15152.4 1383.17   3 
  -4  -7  16 71794.6 2769.84   3 
  -4  -7  15 5659.88 1019.73   3 
  -4  -7  14-167.407 622.119   3 
  -4  -7  13 8257.24 1138.50   3 
  -4  -7  12 165.693 605.549   3 
  -4  -7  11 14911.2 1369.52   3 
  -4  -7  10 5963.55 990.067   3 
  -4  -7  10-352.591 994.947  11 
  -4  -7   9 1543.63 759.246   3 
  -4  -7   9 3326.57 1501.40  11 
  -4  -7   8 19794.1 3621.40  11 
   4   7  -8 25103.5 1478.02   2 
   4   7  -7 18101.8 1320.17   2 
  -4  -7   7 19093.8 3456.22  11 
   4   7  -6 22879.0 1491.95   2 
   4   7  -5 22026.1 1441.42   2 
   4   7  -4 10025.0 1099.07   2 
   4   7  -3 4651.10 898.688   2 
   4   7  -2 4037.21 854.195   2 
   4   7  -1 4015.58 979.240   2 
   4   7   0 34944.8 4874.94   1 
   4   7   0 40989.2 2378.24   2 
   4   7   1 9799.99 3509.29   1 
   4   7   1 7268.50 1286.58   2 
  -4  -7  -1 6603.87 914.093   4 
   4   7   2 46322.3 2492.02   2 
  -4  -7  -2 48367.4 2107.15   4 
   4   7   3 8419.29 1254.70   2 
  -4  -7  -3 7892.33 955.228   4 
   4   7   4 8849.60 1240.37   2 
  -4  -7  -4 8366.05 968.607   4 
   4   7   5 6297.55 1123.63   2 
  -4  -7  -5 6101.41 822.607   4 
   4   7   6-252.102 695.162   2 
  -4  -7  -6-114.134 412.056   4 
   4   7   7 5156.78 1089.28   2 
  -4  -7  -7 4417.16 731.863   4 
   4   7   8 1498.40 896.044   2 
  -4  -7  -8 1955.18 495.057   4 
   4   7   9 3146.82 988.992   2 
   4   7  10 15115.2 1423.72   2 
   4   7  11 3038.73 911.981   2 
   4   7  12 37103.1 1928.70   2 
   4   7  13 63.4665 537.923   2 
   4   7  14 4621.71 681.265   2 
   4   7  15 8802.74 689.363   2 
  -4  -8  22 6356.59 589.121   6 
  -4  -8  21 9287.65 797.178   6 
  -4  -8  20 3897.84 655.272   6 
  -4  -8  19 34492.8 1636.85   6 
  -4  -8  18 12589.2 1114.88   6 
  -4  -8  16 2043.05 683.783   3 
  -4  -8  15 4150.90 857.189   3 
  -4  -8  14 15858.9 1370.23   3 
  -4  -8  13-32.9472 583.401   3 
  -4  -8  12 12629.8 1283.89   3 
  -4  -8  11 1472.68 753.282   3 
  -4  -8  10 235.081 713.595   3 
   4   8  -9 37614.2 1795.90   2 
  -4  -8   9 36501.9 1978.23   3 
   4   8  -8 4362.17 734.987   2 
   4   8  -7 41438.3 1971.46   2 
   4   8  -6 20008.1 1414.58   2 
   4   8  -5 2511.41 760.342   2 
   4   8  -4 697.625 561.713   2 
   4   8  -3 543.965 486.065   2 
   4   8  -2 2849.74 780.080   2 
   4   8  -1 12492.5 1294.09   2 
   4   8   0 5438.33 952.779   2 
   4   8   1 42341.9 2279.22   2 
   4   8   2 5475.83 1112.22   2 
   4   8   3 22300.3 1793.90   2 
   4   8   4 4664.23 1085.65   2 
   4   8   5 8230.70 1355.48   2 
   4   8   6 14247.2 1463.76   2 
   4   8   7 12164.1 1335.16   2 
   4   8   8 632.222 751.469   2 
   4   8   9 8721.58 1078.39   2 
   4   8  10 170.222 543.496   2 
   4   8  11 4964.09 725.232   2 
   4   8  12 2733.29 512.791   2 
   4   8  13 6192.85 584.765   2 
  -4  -9  20 7840.46 628.750   6 
  -4  -9  19 2377.11 485.999   6 
  -4  -9  18 12947.6 964.900   6 
  -4  -9  17 678.054 491.975   6 
  -4  -9  16 8795.69 860.798   3 
  -4  -9  15 1196.33 568.363   3 
  -4  -9  14 2454.18 630.054   3 
  -4  -9  13 13691.1 1168.92   3 
  -4  -9  12 6002.01 900.003   3 
  -4  -9  11 3877.70 747.600   3 
  -4  -9  10 31948.5 1763.10   3 
  -4  -9   9 392.271 652.662   3 
   4   9  -9 65.8705 380.764   2 
  -4  -9   8 18212.9 1408.94   3 
   4   9  -8 16030.6 1202.10   2 
   4   9  -7 1595.87 560.161   2 
   4   9  -6 1417.23 571.182   2 
   4   9  -5 18849.7 1377.59   2 
   4   9  -4 2745.69 770.742   2 
   4   9  -3 10753.9 1120.58   2 
   4   9  -2 8259.55 1043.10   2 
   4   9  -1 5954.21 960.550   2 
   4   9   0 12240.6 1234.28   2 
   4   9   1 138.098 641.898   2 
   4   9   2 40862.8 2029.04   2 
   4   9   3 16127.7 1371.75   2 
   4   9   4 5560.12 977.745   2 
   4   9   5 16435.6 1333.40   2 
   4   9   6 6708.80 926.588   2 
   4   9   7 12273.6 1062.56   2 
   4   9   8 19272.2 1210.94   2 
   4   9   9 788.275 383.138   2 
   4   9  10 7391.28 672.810   2 
   4   9  11 25.5742 197.222   2 
  -4 -10  18 372.318 240.220   6 
  -4 -10  17 2270.32 397.045   6 
  -4 -10  16-192.889 285.787   6 
  -4 -10  15 702.406 352.405   3 
  -4 -10  14 11440.2 900.066   3 
  -4 -10  13 2075.21 534.969   3 
  -4 -10  12 6957.51 770.477   3 
  -4 -10  11 23425.7 1337.62   3 
  -4 -10  10 785.273 495.162   3 
  -4 -10   9 21596.7 1314.97   3 
   4  10  -8 3644.04 644.334   2 
  -4 -10   8 4671.04 733.216   3 
   4  10  -7 1430.64 446.782   2 
  -4 -10   7 1974.83 636.068   3 
  -4 -10   6 5433.12 784.939   3 
   4  10  -6 5665.53 720.751   2 
  -4 -10   5 4913.39 750.168   3 
   4  10  -5 3878.47 647.245   2 
   4  10  -4 3263.71 640.413   2 
   4  10  -3 3806.50 720.503   2 
   4  10  -2 5123.72 750.107   2 
   4  10  -1 2243.29 572.979   2 
   4  10   0 975.904 528.969   2 
   4  10   1 14730.8 1127.62   2 
   4  10   2 2788.31 622.814   2 
   4  10   3 6262.95 768.554   2 
   4  10   4 9916.28 869.368   2 
   4  10   5 1574.21 464.675   2 
   4  10   6 9724.58 785.716   2 
   4  10   7 10139.4 731.116   2 
   4  10   8 88.3946 171.209   2 
  -4 -11  14-52.4402 195.838   6 
  -4 -11  13 5379.68 500.321   3 
  -4 -11  12 11758.7 739.651   3 
  -4 -11  11 496.473 273.597   3 
  -4 -11  10 24214.5 1108.45   3 
  -4 -11   9 609.925 295.448   3 
  -4 -11   8 4827.27 581.272   3 
  -4 -11   7 6040.95 643.336   3 
   4  11  -7 5223.64 481.027   2 
  -4 -11   6 4990.70 597.786   3 
   4  11  -6 4464.12 512.601   2 
  -4 -11   5 934.538 392.618   3 
   4  11  -5 1719.00 362.620   2 
   4  11  -4 3567.40 500.751   2 
  -4 -11   4 4095.87 554.918   3 
  -4 -11   3 4470.80 531.757   3 
   4  11  -3 4566.36 562.584   2 
  -4 -11   2 4448.06 500.427   3 
   4  11  -2 4723.69 561.201   2 
   4  11  -1 1670.41 391.340   2 
  -4 -11   1 2275.66 367.386   3 
  -4 -11   0 13461.1 744.101   3 
   4  11   0 14288.2 880.614   2 
   4  11   1 1163.10 363.857   2 
  -4 -11  -1 1347.68 268.974   3 
   4  11   2 6921.09 574.181   2 
   4  11   3 1168.29 292.652   2 
  -5  14   7 8230.01 559.125   7 
  -5  14   6 249.427 196.265   7 
  -5  14   5 7377.27 567.033   7 
  -5  14   4 658.604 198.610   7 
  -5  14   3 455.803 264.410   7 
  -5  14   2 3355.49 475.355   2 
  -5  14   1 2369.61 419.328   2 
  -5  14   0 14962.2 925.531   2 
  -5  14  -1 8453.99 769.914   2 
  -5  14  -2 96.7086 372.474   2 
  -5  14  -3 13166.7 964.496   2 
  -5  14  -4 880.523 450.144   2 
  -5  14  -5 9434.08 815.111   2 
  -5  14  -5 7193.65 739.442   5 
  -5  14  -6 2690.11 508.220   5 
  -5  14  -7 166.969 297.568   5 
  -5  14  -8 3455.55 511.305   5 
  -5  14  -9 2390.38 395.344   5 
  -5  14 -10 3062.80 417.894   5 
  -5  13  12 293.506 272.860   7 
  -5  13  11 2909.68 452.083   7 
  -5  13  10 7350.91 665.510   7 
  -5  13   9 2771.19 528.621   7 
  -5  13   8 16126.2 1024.19   7 
  -5  13   7-655.215 457.278   7 
  -5  13   6 14173.4 1007.10   7 
  -5  13   5 3863.46 624.937   7 
  -5  13   4 829.716 432.113   7 
  -5  13   4 645.860 436.861   2 
  -5  13   3 12161.8 987.902   2 
  -5  13   3 12432.9 951.677   7 
  -5  13   2 2609.05 575.468   7 
  -5  13   2 2519.62 537.599   2 
  -5  13   1 5584.33 730.809   2 
  -5  13   1 5355.99 686.973   7 
  -5  13   0 6243.79 798.749   2 
  -5  13   0 6281.60 654.145   7 
  -5  13  -1-277.512 536.069   2 
  -5  13  -2 10121.7 1008.24   2 
  -5  13  -3 2275.70 683.060   2 
  -5  13  -4 9698.48 1045.86   2 
  -5  13  -5 580.458 528.619   2 
  -5  13  -6 2611.98 721.896   2 
  -5  13  -7 12386.8 1094.30   2 
  -5  13  -7 12079.2 1076.02   5 
  -5  13  -8 933.598 503.223   5 
  -5  13  -8 1446.25 530.303   2 
  -5  13  -9 10178.9 945.318   5 
  -5  13 -10 10478.1 912.725   5 
  -5  13 -11 1000.70 381.151   5 
  -5  13 -12 7390.84 687.758   5 
  -5  13 -13 765.100 305.710   5 
  -5  12  15 4446.14 498.504   7 
   5 -12 -14 1004.80 305.758   4 
   5 -12 -13 295.456 290.830   4 
   5 -12 -12 3098.75 514.152   4 
   5 -12 -11 3109.81 496.210   4 
   5 -12 -10 6333.85 696.187   4 
   5 -12  -9 21625.3 1246.84   4 
   5 -12  -8 2374.33 568.754   4 
   5 -12  -7 39298.5 1688.78   4 
   5 -12  -6 3032.84 597.825   4 
   5 -12  -5 6273.35 759.693   4 
  -5  12   4 9533.58 848.115   2 
  -5  12   4 8805.51 944.683   7 
  -5  12   3 430.580 471.163   2 
  -5  12   3 885.498 553.455   7 
  -5  12   2 12370.4 1204.23   2 
  -5  12   2 12996.0 1085.28   7 
  -5  12   1 2651.83 605.488   7 
  -5  12   1 2066.34 715.126   2 
  -5  12   0 13460.2 1261.27   2 
  -5  12   0 15417.4 1150.02   7 
  -5  12  -1 23464.2 1586.71   2 
  -5  12  -1 23584.3 1347.81   7 
  -5  12  -2 116.831 341.914   7 
  -5  12  -2 425.297 716.284   2 
  -5  12  -3 7839.54 1089.23   2 
  -5  12  -4 2851.43 924.987   2 
  -5  12  -5 13620.7 1331.54   2 
  -5  12  -6 15317.5 1366.00   2 
  -5  12  -7-52.5277 600.015   2 
  -5  12  -8 29479.9 1772.34   2 
  -5  12  -8 33688.2 1879.11   5 
  -5  12  -9 30150.8 1762.28   2 
  -5  12  -9 30578.8 1762.22   5 
  -5  12 -10 1080.65 573.006   5 
  -5  12 -11 25351.4 1484.02   5 
  -5  12 -12 652.816 411.778   5 
  -5  12 -13 6185.23 721.336   5 
  -5  12 -14 2754.51 516.548   5 
  -5  12 -15 544.339 283.770   5 
  -5  12 -16 3043.92 401.645   5 
  -5  11  17 9271.60 682.207   7 
   5 -11 -17 9876.03 741.985   4 
   5 -11 -16 1597.71 414.931   4 
   5 -11 -15 1023.66 464.929   4 
   5 -11 -14 151.183 505.202   4 
   5 -11 -13 947.954 623.106   4 
   5 -11 -12 2241.95 687.713   4 
   5 -11 -11 13848.3 1296.15   4 
   5 -11 -10 23125.9 1610.34   4 
   5 -11  -9 8260.33 1027.81   4 
   5 -11  -8 49369.2 2217.11   4 
   5 -11  -7 890.908 578.882   4 
   5 -11  -6 17349.8 1270.36   4 
   5 -11  -5 15524.9 1139.71   4 
  -5  11   4 3203.92 753.031   2 
   5 -11  -4 3535.30 668.803   4 
  -5  11   3 24010.8 1610.79   2 
   5 -11  -3 25058.0 1456.11   4 
  -5  11   2 10280.3 1133.31   2 
  -5  11   1 718.622 657.054   2 
  -5  11   1 1238.77 558.849   7 
  -5  11   0 21372.0 1620.57   2 
  -5  11   0 20084.2 1375.48   7 
  -5  11  -1 1290.31 475.534   7 
  -5  11  -1 1670.22 778.572   2 
  -5  11  -2 23001.4 1693.60   2 
  -5  11  -2 23652.5 1430.36   7 
  -5  11  -3 250.956 452.576   7 
  -5  11  -3 691.932 754.637   2 
  -5  11  -4 18467.3 1544.68   2 
  -5  11  -5 11989.3 1315.77   2 
  -5  11  -6 114.809 747.175   2 
  -5  11  -7 19013.5 1617.33   2 
  -5  11  -8 15184.1 1474.70   2 
  -5  11  -9 13507.6 1448.17   2 
  -5  11  -9 15544.5 1395.16   5 
  -5  11 -10 29528.1 1820.91   5 
  -5  11 -11 1833.28 613.419   5 
  -5  11 -12 3039.00 731.059   5 
  -5  11 -13 1559.78 572.896   5 
  -5  11 -14 2069.02 543.164   5 
  -5  11 -15 1299.43 439.877   5 
  -5  11 -16-30.6629 205.746   5 
  -5  11 -17 24471.2 1065.06   5 
  -5  10  19 18230.7 895.924   7 
   5 -10 -19 24217.1 1189.87   4 
   5 -10 -18 3740.83 595.282   4 
   5 -10 -17 28876.9 1456.66   4 
   5 -10 -16 20428.4 1311.47   4 
   5 -10 -15 3536.22 673.329   4 
   5 -10 -14 752.477 528.254   4 
   5 -10 -13 13851.2 1207.48   4 
   5 -10 -12 4105.46 828.525   4 
   5 -10 -11 7519.77 948.443   4 
   5 -10 -10 25679.9 1648.99   4 
   5 -10  -9 40586.2 2040.24   4 
   5 -10  -8-426.893 538.758   4 
   5 -10  -7 22976.9 1643.52   4 
   5 -10  -6 23808.0 1696.98   4 
  -5  10   5 554.281 1605.32  10 
   5 -10  -5 3095.32 682.444   4 
  -5  10   4 49484.2 5728.24  10 
  -5  10   4 53690.5 2303.67   2 
   5 -10  -4 55297.1 2265.06   4 
  -5  10   3 25519.1 4189.33  10 
  -5  10   3 31639.6 1810.85   2 
  -5  10   2 1989.77 1320.93  10 
  -5  10   2 1962.85 721.169   2 
  -5  10   1 56854.2 5726.43  10 
  -5  10   1 57318.3 2440.69   2 
  -5  10   0-172.893 596.553   2 
  -5  10   0 560.919 492.483   7 
  -5  10  -1 1987.94 716.156   2 
  -5  10  -1 686.039 1228.36  10 
  -5  10  -1 3537.30 699.878   7 
  -5  10  -2 28334.8 3754.25  10 
  -5  10  -2 28266.2 1823.49   2 
  -5  10  -2 28020.9 1558.06   7 
  -5  10  -3 4614.70 721.076   7 
  -5  10  -3 5250.57 990.075   2 
  -5  10  -4 10682.3 1283.84   2 
  -5  10  -4 9726.52 923.753   7 
  -5  10  -5 77.6954 679.747   2 
  -5  10  -6 54156.1 2563.24   2 
  -5  10  -7 3401.85 1009.96   2 
  -5  10  -8 17327.3 1612.92   2 
  -5  10  -9 8315.20 1127.98   5 
  -5  10  -9 6252.80 1188.23   2 
  -5  10 -10 186.358 596.754   5 
  -5  10 -10-88.0872 808.123   2 
  -5  10 -11 17017.7 1491.51   5 
  -5  10 -12-124.641 610.460   5 
  -5  10 -13 11739.7 1189.99   5 
  -5  10 -14 680.572 545.994   5 
  -5  10 -15-490.963 452.300   5 
  -5  10 -16 25713.2 1428.22   5 
  -5  10 -17 1445.92 437.880   5 
  -5  10 -18 12597.4 840.389   5 
  -5  10 -19 3198.99 402.619   5 
  -5   9  21 3252.47 452.308   8 
   5  -9 -21 4673.45 521.177   4 
  -5   9  20 4487.24 640.355   8 
   5  -9 -20 4926.64 599.052   4 
   5  -9 -19 501.224 399.742   4 
  -5   9  19 625.034 503.692   8 
  -5   9  18 19688.9 1313.96   8 
  -5   9  17 1701.01 612.974   8 
  -5   9  16 1430.31 595.085   8 
  -5   9  15 11171.2 1170.82   8 
  -5   9  14 10918.6 1197.10   8 
  -5   9  13 26654.6 1789.85   8 
  -5   9  12 8574.77 1050.84   8 
   5  -9  -9 2596.67 670.734   4 
  -5   9   9-3521.96 1982.28  10 
  -5   9   8 56755.9 6402.32  10 
   5  -9  -8 59186.2 2293.43   4 
   5  -9  -7 2325.07 592.007   4 
  -5   9   7 4797.07 2029.64  10 
  -5   9   6 36554.0 4939.38  10 
   5  -9  -6 35993.0 1794.92   4 
  -5   9   5 43838.1 5047.23  10 
   5  -9  -5 43157.0 2018.36   4 
  -5   9   4 869.616 1599.08  10 
  -5   9   3 38505.9 4674.67  10 
  -5   9   3 33068.3 1785.14   2 
  -5   9   2 24108.7 4017.75  10 
  -5   9   2 23838.8 1564.96   2 
  -5   9   1 55717.3 5494.45  10 
  -5   9   1 55809.2 2320.58   2 
  -5   9   0 49044.9 4858.77  10 
  -5   9   0 50424.8 2214.23   2 
  -5   9   0 49504.4 2057.44   7 
  -5   9  -1 829.781 584.584   2 
  -5   9  -1 1096.76 482.275   7 
  -5   9  -2 8722.13 1094.55   2 
  -5   9  -2 7954.12 899.799   7 
  -5   9  -3 52249.1 4781.29  10 
  -5   9  -3 54541.0 2400.59   2 
  -5   9  -3 51352.0 2033.97   7 
  -5   9  -4 9715.02 1195.07   2 
  -5   9  -4 8771.46 919.609   7 
  -5   9  -5 80941.3 2998.81   2 
  -5   9  -5 80377.9 2433.49   7 
  -5   9  -6 180.523 670.737   2 
  -5   9  -7 28649.1 1934.37   2 
  -5   9  -8 32641.7 2089.70   2 
  -5   9  -9 3279.86 897.119   5 
  -5   9  -9 2290.26 976.371   2 
  -5   9 -10 52647.9 2570.61   5 
  -5   9 -11 759.502 653.567   5 
  -5   9 -12 37490.7 2143.29   5 
  -5   9 -13 25496.7 1802.05   5 
  -5   9 -14 8866.49 1113.74   5 
  -5   9 -15 47914.2 2221.61   5 
  -5   9 -16 14760.3 1238.82   5 
  -5   9 -17 5739.65 785.671   5 
  -5   9 -18 4682.48 637.873   5 
  -5   9 -19 766.757 339.314   5 
  -5   9 -20 3741.04 415.867   5 
  -5   8  23 13523.5 879.393   8 
   5  -8 -23 13957.5 775.632   4 
  -5   8  22 526.231 375.743   8 
  -5   8  21 1793.45 555.835   8 
  -5   8  20 23.3978 539.206   8 
  -5   8  19 7567.63 1028.16   8 
  -5   8  18 338.945 654.088   8 
  -5   8  17 24333.1 1804.24   8 
  -5   8  16 20114.3 1681.41   8 
  -5   8  15 262.490 814.008   8 
  -5   8  14 108462. 3649.53   8 
  -5   8  13 21083.7 1667.79   8 
  -5   8  12 24339.1 3940.21  10 
  -5   8  12 27454.1 1857.26   8 
  -5   8  11 70992.9 7266.03  10 
  -5   8  11 70202.1 2809.55   8 
  -5   8  10 40436.2 5518.85  10 
  -5   8  10 43514.1 2172.29   8 
  -5   8   9 12080.4 2978.25  10 
  -5   8   9 13790.6 1280.47   8 
  -5   8   8 19428.5 3843.86  10 
  -5   8   7 19651.3 3875.24  10 
  -5   8   6 973.018 1160.14  10 
  -5   8   5-811.687 1031.72  10 
  -5   8   4 72272.5 6435.28  10 
  -5   8   3 6626.88 1984.29  10 
  -5   8   2 110768. 7461.48  10 
  -5   8   1 42604.1 4793.59  10 
  -5   8   0 1911.70 934.259  10 
  -5   8  -1 50838.6 1967.79   7 
  -5   8  -1 50081.6 4670.92  10 
  -5   8  -2 118610. 7136.15  10 
  -5   8  -2 117623. 3412.00   2 
  -5   8  -2 120993. 3012.23   7 
  -5   8  -3-1773.67 1134.51  10 
  -5   8  -3-527.850 365.551   7 
  -5   8  -3 731.033 524.472   2 
  -5   8  -4 33656.2 1956.53   2 
  -5   8  -4 37124.7 3934.56  10 
  -5   8  -4 33834.4 1583.41   7 
  -5   8  -5 34295.9 2024.31   2 
  -5   8  -5 33692.8 1576.81   7 
  -5   8  -6 15618.0 1476.28   2 
  -5   8  -6 15395.9 1078.46   7 
  -5   8  -7 5570.73 1108.00   2 
  -5   8  -8 51773.5 2613.35   2 
  -5   8  -8 54543.5 2596.80   5 
  -5   8  -9 14131.9 1588.75   2 
  -5   8  -9 13925.8 1387.07   5 
  -5   8 -10 6633.91 1100.68   5 
  -5   8 -11 33440.9 2096.94   5 
  -5   8 -12 9873.49 1282.62   5 
  -5   8 -13 589.749 668.584   5 
  -5   8 -14 56751.4 2654.12   5 
  -5   8 -15 763.393 564.922   5 
  -5   8 -16 51627.3 2341.23   5 
  -5   8 -17 10938.4 1125.51   5 
  -5   8 -18 825.197 440.845   5 
  -5   8 -19 3669.60 608.478   5 
  -5   8 -20 626.542 310.988   5 
  -5   7  24 16957.6 1083.71   8 
  -5   7  23 3941.03 677.432   8 
  -5   7  22 17092.9 1389.80   8 
  -5   7  21 3996.65 958.167   8 
  -5   7  20-587.647 737.752   8 
  -5   7  19 2537.92 864.711   8 
  -5   7  18 25352.6 1965.57   8 
  -5   7  17 9035.30 1371.62   8 
  -5   7  16 11467.8 1494.75   8 
  -5   7  15 57298.6 2877.02   8 
  -5   7  14 4209.01 1088.80   8 
  -5   7  13 94631.4 7087.02  10 
  -5   7  13 98330.3 3550.35   8 
  -5   7  12 85195.8 6823.83  10 
  -5   7  12 98348.8 3421.29   8 
  -5   7  11 2764.92 1400.30  10 
  -5   7  11 1889.82 778.366   8 
  -5   7  10 61060.9 5804.21  10 
  -5   7  10 61484.9 2562.28   8 
  -5   7   9 100563. 7456.43  10 
  -5   7   9 109829. 3341.48   8 
  -5   7   8 71277.8 6101.96  10 
  -5   7   7 3259.03 1750.47  10 
  -5   7   6 74.9525 1382.57  10 
  -5   7   5 42193.0 4769.48  10 
  -5   7   4 7165.29 2116.95  10 
  -5   7   3 217230. 10862.1  10 
  -5   7   2 33074.9 4228.48  10 
  -5   7   1 20069.7 3503.83  10 
  -5   7   0 76082.9 6016.41  10 
  -5   7  -1 58153.3 5087.19  10 
  -5   7  -2 5320.92 1916.73  10 
  -5   7  -3 103551. 6670.79  10 
  -5   7  -4 46725.4 4305.11  10 
  -5   7  -5 14974.6 2383.40  10 
  -5   7  -6 1430.51 572.762   2 
  -5   7  -7 10365.3 1299.15   2 
  -5   7  -8 1217.97 684.736   5 
  -5   7  -8 961.093 592.430   2 
  -5   7  -9 6681.39 1257.80   5 
  -5   7 -10 27849.3 2035.70   5 
   5  -7  11 6798.81 2482.53   1 
  -5   7 -11 2775.90 924.088   5 
   5  -7  12 575.885 2107.72   1 
  -5   7 -12 6246.45 1066.83   5 
  -5   7 -13 53894.2 2788.37   5 
  -5   7 -14 644.437 780.867   5 
  -5   7 -15 59517.5 2757.00   5 
  -5   7 -16 3350.10 796.367   5 
  -5   7 -17 7408.91 1025.77   5 
  -5   7 -18 25489.2 1632.27   5 
  -5   7 -19 477.777 437.695   5 
  -5   7 -20 2264.98 529.770   5 
  -5   7 -21 3473.19 506.870   5 
  -5   6  25 3280.38 679.062   8 
  -5   6  24 13771.3 1358.55   8 
  -5   6  23 6515.07 1139.55   8 
  -5   6  22 2460.25 523.510   6 
  -5   6  22 1518.12 1069.79   8 
  -5   6  21 8600.10 1404.49   8 
  -5   6  21 10115.5 931.370   6 
  -5   6  20 1370.78 503.558   6 
  -5   6  20 2064.12 1114.95   8 
  -5   6  19 5420.17 841.753   6 
  -5   6  19 7574.33 1378.82   8 
  -5   6  18 6995.66 1314.79   8 
  -5   6  18 7218.36 893.636   6 
  -5   6  17 1497.68 951.739   8 
  -5   6  16 18336.3 1847.15   8 
  -5   6  15 3817.30 1041.06   8 
  -5   6  14 57617.1 2850.56   8 
  -5   6  13 8181.53 1276.05   8 
  -5   6  13 5559.12 1729.29  10 
  -5   6  12 6454.46 1703.87  10 
  -5   6  12 4478.25 892.995   8 
  -5   6  11 13113.0 2583.79  10 
  -5   6  11 12459.4 1247.61   8 
  -5   6  10 2690.99 1083.59  10 
  -5   6   9 50683.1 4637.11  10 
  -5   6   8 20761.5 2883.97  10 
  -5   6   7 2489.47 1291.21  10 
  -5   6   6 133958. 7257.08  10 
  -5   6   5 8450.12 2058.39  10 
  -5   6   4 129712. 7015.60  10 
  -5   6   3 13943.2 2563.30  10 
  -5   6   2 79542.8 5224.74  10 
  -5   6   1 34951.8 3701.34  10 
  -5   6   0 14171.0 2278.74  10 
  -5   6  -1 21320.0 2938.56  10 
  -5   6  -2 43364.2 4109.32  10 
  -5   6  -3 53494.2 4384.88  10 
  -5   6  -4 191062. 8437.39  10 
  -5   6  -5 26916.0 3340.39  10 
  -5   6  -6 156032. 7587.03  10 
  -5   6  -8 570.098 451.964   5 
  -5   6  -9 5918.85 1048.47   5 
   5  -6  10 23167.9 4188.80   1 
  -5   6 -10 25236.2 1765.52   5 
   5  -6  11-2924.63 2316.00   1 
  -5   6 -11 370.026 643.899   5 
   5  -6  12 62102.8 6505.40   1 
  -5   6 -12 67082.0 2998.67   5 
  -5   6 -13 6518.56 1218.67   5 
  -5   6 -14 94205.8 3698.55   5 
  -5   6 -15 49.7491 827.072   5 
  -5   6 -16 24441.6 1965.89   5 
  -5   6 -17 13558.8 1466.40   5 
  -5   6 -18 1304.15 731.535   5 
  -5   6 -19 16923.0 1334.40   5 
  -5   6 -20 9232.88 903.421   5 
  -5   6 -21 2862.01 550.973   5 
  -5   6 -22 20975.5 943.022   5 
  -5   5  26-881.635 418.120   8 
  -5   5  25 17737.1 1262.63   8 
  -5   5  24 572.096 262.027   6 
  -5   5  24 930.290 687.226   8 
  -5   5  23 17977.8 1672.92   8 
  -5   5  23 17273.5 1100.66   6 
  -5   5  22 26816.7 1442.77   6 
  -5   5  22 22719.7 2043.86   8 
  -5   5  21 495.526 363.968   6 
  -5   5  21 112.197 1081.65   8 
  -5   5  20 46372.3 3284.04   8 
  -5   5  20 52678.2 2141.03   6 
  -5   5  19 45759.1 3253.18   8 
  -5   5  19 44850.0 2012.74   6 
  -5   5  18 2221.55 631.522   6 
  -5   5  18 3647.07 1269.44   8 
  -5   5  17 54229.6 3219.48   8 
  -5   5  17 57122.1 2205.68   6 
  -5   5  16 41385.9 2745.45   8 
  -5   5  15 9013.66 1346.31   8 
  -5   5  14 8184.20 1258.67   8 
  -5   5  13 10153.5 2021.42  10 
  -5   5  13 8304.67 1154.71   8 
  -5   5  12 844.833 871.023  10 
  -5   5  12 732.551 616.442   8 
  -5   5  11 17611.5 2606.14  10 
  -5   5  10 46497.9 4090.27  10 
  -5   5   9 54163.1 4257.91  10 
  -5   5   8 14451.8 2195.08  10 
  -5   5   7 427185. 11741.5  10 
  -5   5   6 44008.2 3883.92  10 
  -5   5   5 285491. 9399.47  10 
  -5   5   4 184864. 7513.84  10 
  -5   5   3 165926. 6995.57  10 
  -5   5   2 90384.1 5181.50  10 
  -5   5   1 55304.6 4041.14  10 
  -5   5   0 2569.36 1109.47  10 
  -5   5  -1 19773.6 2545.15  10 
  -5   5  -2 81962.9 4863.41  10 
  -5   5  -3 55134.5 4103.05  10 
  -5   5  -4 22064.1 2606.96  10 
  -5   5  -5 160279. 6946.98  10 
  -5   5  -6 7836.98 1601.55  10 
  -5   5  -7 14201.7 2410.60  10 
  -5   5  -9 116017. 3354.19   5 
   5  -5   9 107836. 7322.75   1 
  -5   5 -10 395.240 407.492   5 
   5  -5  10 1588.79 1434.58  11 
   5  -5  11 34777.3 4646.66   1 
  -5   5 -11 38644.7 2060.68   5 
   5  -5  11 36138.3 4041.05  11 
   5  -5  12 2539.40 1537.79   1 
  -5   5 -12 3500.19 822.147   5 
   5  -5  12 2767.58 1245.39  11 
  -5   5 -13 30612.5 1979.18   5 
   5  -5  13 29716.1 4680.10   1 
   5  -5  13 29423.5 4210.26  11 
  -5   5 -14 23390.9 1783.87   5 
   5  -5  14 27342.6 4083.65  11 
  -5   5 -15 30892.7 2070.27   5 
  -5   5 -16 424.079 835.164   5 
  -5   5 -17 10029.5 1327.97   5 
  -5   5 -18 19229.3 1720.13   5 
  -5   5 -19 182.826 503.472   5 
  -5   5 -20 22265.4 1442.52   5 
  -5   5 -21 37555.5 1622.76   5 
  -5   5 -22 511.406 241.898   5 
  -5   4  26 13754.6 1002.89   8 
  -5   4  25 177.844 288.188   6 
  -5   4  25 106.422 589.954   8 
  -5   4  24 25740.4 1696.06   8 
  -5   4  24 23353.3 1269.77   6 
  -5   4  23 15306.4 1525.63   8 
  -5   4  23 17447.3 1196.14   6 
  -5   4  22 4714.52 732.315   6 
  -5   4  22 3019.42 1019.20   8 
  -5   4  21 29042.7 2204.05   8 
  -5   4  21 28666.1 1623.24   6 
  -5   4  20 24728.2 2202.29   8 
  -5   4  20 28231.1 1634.28   6 
  -5   4  19 12007.4 1069.84   9 
  -5   4  19 12350.4 1700.84   8 
  -5   4  19 13458.6 1197.49   6 
  -5   4  18 68239.2 2456.50   6 
  -5   4  18 67761.1 2358.02   9 
  -5   4  18 63192.4 3331.92   8 
  -5   4  17 19074.4 1363.69   6 
  -5   4  17 18339.7 1277.71   9 
  -5   4  17 16672.9 1918.19   8 
  -5   4  16 12037.2 1067.82   9 
  -5   4  16 11603.7 1793.15   8 
  -5   4  15 12713.7 975.843   9 
  -5   4  15 11392.1 1714.97   8 
  -5   4  14 21422.6 2034.31   8 
  -5   4  13 2866.97 1141.43  10 
  -5   4  13 816.998 848.791   8 
  -5   4  12 17871.4 2328.30  10 
  -5   4  11 43530.4 3628.67  10 
  -5   4  10 31402.9 3069.23  10 
  -5   4   9 34635.7 3147.87  10 
  -5   4   8 257503. 8475.53  10 
  -5   4   7 2782.56 1228.44  10 
  -5   4   6 220587. 7630.59  10 
  -5   4   5 25214.8 2656.64  10 
  -5   4   4 775.939 990.666  10 
  -5   4   3 32663.9 3038.89  10 
  -5   4   2 27314.2 2753.05  10 
  -5   4   1 19585.4 2318.24  10 
  -5   4   0-180.680 778.249  10 
  -5   4  -1 22067.3 2429.63  10 
  -5   4  -2 19036.1 2295.65  10 
  -5   4  -3-536.642 832.290  10 
  -5   4  -4 245572. 7977.46  10 
  -5   4  -5 47113.7 3614.22  10 
  -5   4  -6 62232.3 4162.92  10 
   5  -4   7 51761.7 4545.34   1 
   5  -4   8 50859.5 4617.23   1 
   5  -4   9 48505.0 4657.58   1 
  -5   4  -9 49860.4 2098.63   5 
   5  -4  10 56003.3 5168.48   1 
  -5   4 -10 57501.1 2348.79   5 
  -5   4 -10 53699.0 2311.30   7 
  -5   4 -11 371.668 511.410   5 
  -5   4 -11 1351.96 518.820   7 
  -5   4 -12 35675.2 1969.94   5 
   5  -4  12 33442.3 4457.78   1 
  -5   4 -12 29451.2 1671.82   7 
   5  -4  13 1204.58 1485.73   1 
  -5   4 -13 127.628 525.949   5 
   5  -4  13 919.147 1154.38  11 
   5  -4  14 16841.6 4227.26   1 
  -5   4 -14 11142.4 1266.43   5 
   5  -4  14 11053.8 3194.53  11 
  -5   4 -15-120.033 696.433   5 
  -5   4 -16 15658.2 1444.70   5 
  -5   4 -17 24932.4 1821.66   5 
  -5   4 -18 365.079 707.583   5 
  -5   4 -19 16861.6 1544.40   5 
  -5   4 -20 26648.9 1727.86   5 
  -5   4 -21 432.271 387.112   5 
  -5   4 -22 19872.7 1067.99   5 
  -5   3  27 8937.61 632.715   8 
  -5   3  26 298.558 251.642   6 
  -5   3  26 1094.40 495.570   8 
  -5   3  25 15564.7 1227.20   8 
  -5   3  25 15875.0 1053.50   6 
  -5   3  24 7893.05 1083.94   8 
  -5   3  24 9379.82 914.214   6 
  -5   3  23 4487.38 732.268   6 
  -5   3  23 4809.53 1091.61   8 
  -5   3  22 24235.3 1863.32   8 
  -5   3  22 27966.5 1631.98   6 
  -5   3  21 18921.7 1400.16   6 
  -5   3  21 20764.9 1461.46   9 
  -5   3  21 19983.0 1807.04   8 
  -5   3  20 2711.67 727.304   6 
  -5   3  20 2311.63 683.672   9 
  -5   3  20 2235.46 974.448   8 
  -5   3  19 31280.5 1761.90   6 
  -5   3  19 30405.8 1702.52   9 
  -5   3  19 28922.6 2171.38   8 
  -5   3  18 3220.31 677.539   6 
  -5   3  18 2506.99 679.126   9 
  -5   3  18 2873.75 1070.89   8 
  -5   3  17 34244.5 1768.94   6 
  -5   3  17 35810.6 2362.18   8 
  -5   3  17 35603.8 1755.66   9 
  -5   3  16 7607.00 837.181   6 
  -5   3  16 8848.00 1295.11   8 
  -5   3  16 8994.40 943.071   9 
  -5   3  15 67971.6 2255.24   9 
  -5   3  15 65943.1 2970.29   8 
  -5   3  14 20489.6 1662.62   8 
  -5   3  12 27439.0 2671.33  10 
  -5   3  11-2148.61 1042.91  10 
  -5   3  10 12849.2 1633.07  11 
  -5   3  10 13184.9 1859.26  10 
  -5   3   9 53148.7 3599.42  10 
  -5   3   9 52941.8 3104.88  11 
  -5   3   8 4567.84 938.010  11 
  -5   3   8 2624.73 831.254  10 
  -5   3   7 42998.5 3235.89  10 
  -5   3   7 51675.4 2595.97  11 
  -5   3   6 10919.1 1852.19  10 
  -5   3   6 11305.3 1179.02  11 
  -5   3   5 46762.4 3304.34  10 
  -5   3   5 44055.2 2199.34  11 
  -5   3   4 19831.8 2320.99  10 
  -5   3   3 67263.8 3928.15  10 
  -5   3   2 222464. 7068.83  10 
  -5   3   1 82220.1 4325.79  10 
  -5   3   0 18218.5 2217.03  10 
  -5   3  -1 97330.3 4787.77  10 
  -5   3  -2 6475.27 1478.17  10 
  -5   3  -3 139871. 5817.76  10 
  -5   3  -4 20260.2 2219.16  10 
   5  -3   5 125136. 6288.08   1 
  -5   3  -5 127750. 5627.10  10 
   5  -3   6 1115.27 991.204   1 
   5  -3   7 16839.9 2646.49   1 
   5  -3   8 65164.5 5152.47   1 
   5  -3   9 33319.4 3933.25   1 
   5  -3  10 29963.0 3954.41   1 
  -5   3 -10 31041.0 1723.63   5 
  -5   3 -10 27710.3 1578.59   7 
   5  -3  11 70695.8 5834.84   1 
  -5   3 -11 75047.7 2699.07   5 
  -5   3 -11 70245.1 2639.82   7 
   5  -3  12 1550.55 1576.79   1 
  -5   3 -12 428.655 544.595   5 
  -5   3 -12 589.060 640.640   7 
   5  -3  13 46910.7 5124.36   1 
  -5   3 -13 50012.7 2348.58   5 
  -5   3 -13 48345.0 2227.94   7 
  -5   3 -14 12476.2 1272.11   5 
  -5   3 -14 11471.2 1115.26   7 
  -5   3 -15 3111.57 836.389   5 
  -5   3 -16 25988.1 1843.42   5 
  -5   3 -17 1261.12 725.243   5 
  -5   3 -18 16435.0 1494.74   5 
  -5   3 -19 13035.6 1350.22   5 
  -5   3 -20 2964.50 782.570   5 
  -5   3 -21 14532.9 1209.29   5 
  -5   3 -22 929.405 351.030   5 
  -5   2  27 1995.99 422.923   6 
  -5   2  26 9404.36 823.498   8 
  -5   2  26 11214.5 910.448   6 
  -5   2  25 8544.88 955.104   8 
  -5   2  25 8828.13 871.843   6 
  -5   2  24 3776.45 644.092   6 
  -5   2  24 3290.42 819.359   8 
  -5   2  23 18352.1 1323.64   6 
  -5   2  23 16772.6 1382.62   9 
  -5   2  23 19073.0 1573.38   8 
  -5   2  22 2251.92 725.475   6 
  -5   2  22 2165.48 690.444   9 
  -5   2  22 2944.08 911.229   8 
  -5   2  21 8549.13 1055.75   6 
  -5   2  21 7376.53 1070.99   9 
  -5   2  21 9376.37 1322.79   8 
  -5   2  20 29716.8 1838.06   9 
  -5   2  20 32613.0 1831.01   6 
  -5   2  20 30235.3 2107.05   8 
  -5   2  19 3464.58 769.688   6 
  -5   2  19 3781.03 820.403   9 
  -5   2  19 3981.22 1050.74   8 
  -5   2  18 35212.3 1883.72   9 
  -5   2  18 35565.9 2253.82   8 
  -5   2  18 38585.5 1909.47   6 
  -5   2  17 10200.6 983.705   6 
  -5   2  17 12500.3 1197.48   9 
  -5   2  17 12388.7 1408.24   8 
  -5   2  16 119887. 3111.36   6 
  -5   2  16 122222. 3825.51   8 
  -5   2  16 122899. 3247.63   9 
  -5   2  15 54671.9 2118.30   9 
  -5   2  15 53362.4 2499.42   8 
  -5   2  14 44228.7 4986.25  11 
  -5   2  13 19765.6 2955.10  11 
  -5   2  12 3703.19 1384.01  11 
  -5   2  12 4015.22 1021.51  10 
  -5   2  11-1189.15 727.150  11 
  -5   2  11-73.5265 423.546  10 
  -5   2  10 37906.3 2838.65  10 
  -5   2  10 38351.6 3266.62  11 
  -5   2   9 8670.49 1561.80  11 
  -5   2   9 6911.75 1352.34  10 
  -5   2   8 90595.0 4337.05  10 
  -5   2   8 98287.1 4509.24  11 
  -5   2   7 1446.95 732.799  11 
  -5   2   7-5.91698 409.486  10 
  -5   2   6 47899.3 3279.00  10 
  -5   2   6 51210.7 2958.21  11 
  -5   2   5 8568.23 1422.85  10 
  -5   2   5 8303.15 1130.81  11 
  -5   2   4 1088.34 471.364  11 
  -5   2   4 1573.41 941.222  10 
  -5   2   3 165576. 5976.65  10 
  -5   2   2 10563.2 1771.73  10 
  -5   2   1 29607.7 2672.81  10 
  -5   2   0 250214. 7479.53  10 
  -5   2  -1 21770.0 2284.82  10 
   5  -2   1 22065.7 2380.82   1 
  -5   2  -2 120111. 5246.84  10 
   5  -2   2 112154. 5299.22   1 
  -5   2  -3 73975.0 4195.88  10 
   5  -2   3 67550.5 4289.50   1 
   5  -2   4 58742.0 4125.83   1 
   5  -2   5 1794.96 1237.51   1 
   5  -2   6 832.596 606.781   1 
   5  -2   7 24078.1 2918.85   1 
   5  -2   8 3969.90 1855.42   1 
   5  -2   9 52650.3 4858.85   1 
   5  -2  10 34286.5 3995.98   1 
  -5   2 -10 35654.3 1842.24   5 
  -5   2 -10 34803.6 1698.06   7 
   5  -2  11 16488.1 2803.35   1 
  -5   2 -11 19449.3 1458.23   5 
  -5   2 -11 17461.3 1294.32   7 
  -5   2 -12 79861.0 2853.88   5 
  -5   2 -12 71231.6 2722.45   7 
   5  -2  12 80919.3 6421.03   1 
   5  -2  13 17292.8 3423.49   1 
  -5   2 -13 20601.8 1578.48   5 
  -5   2 -13 21112.1 1650.84   7 
  -5   2 -14 8133.48 1149.69   5 
  -5   2 -14 8273.83 1152.74   7 
  -5   2 -15 29367.0 1904.23   5 
  -5   2 -15 25784.7 1768.71   7 
  -5   2 -16 15662.7 1448.65   5 
  -5   2 -17 10652.7 1242.46   5 
  -5   2 -18 9797.45 1156.03   5 
  -5   2 -19 8614.68 1060.73   5 
  -5   2 -20 9731.92 991.978   5 
  -5   2 -21 8929.60 982.984   5 
  -5   2 -22 9086.12 801.603   5 
  -5   1  27 19499.4 1183.19   6 
  -5   1  26 12808.3 1039.95   6 
  -5   1  25 594.340 346.566   6 
  -5   1  25 336.542 439.455   8 
  -5   1  24 3822.99 705.685   6 
  -5   1  24 4012.62 876.558   9 
  -5   1  24 3741.54 714.986   8 
  -5   1  23 79.7786 700.417   9 
  -5   1  23 428.883 541.769   6 
  -5   1  23 720.873 592.770   8 
  -5   1  22 5610.92 921.483   6 
  -5   1  22 4471.36 975.341   9 
  -5   1  22 3637.53 965.642   8 
  -5   1  21 9042.17 1136.32   6 
  -5   1  21 8510.57 1285.84   9 
  -5   1  21 8867.95 1179.86   8 
  -5   1  20 25306.2 1869.62   9 
  -5   1  20 29031.9 1949.55   8 
  -5   1  20 29745.6 1775.36   6 
  -5   1  19 27919.9 1883.79   9 
  -5   1  19 28930.5 1742.59   6 
  -5   1  19 28699.3 1935.53   8 
  -5   1  18 1151.82 1392.46  11 
  -5   1  18-463.784 502.804   6 
  -5   1  18 1086.32 673.655   8 
  -5   1  18 495.916 616.331   9 
  -5   1  17 84158.9 2776.43   6 
  -5   1  17 88893.6 3081.06   9 
  -5   1  17 88576.6 3218.27   8 
  -5   1  17 88662.5 7262.27  11 
  -5   1  16 47817.8 2007.38   6 
  -5   1  16 49510.7 2281.94   9 
  -5   1  16 50113.6 2393.41   8 
  -5   1  16 50528.1 5252.87  11 
  -5   1  15 45810.3 2138.10   9 
  -5   1  15 46961.4 2247.26   8 
  -5   1  15 46709.0 4906.42  11 
  -5   1  14 65314.1 5739.72  11 
  -5   1  13 10889.0 2262.50  11 
  -5   1  12 4244.09 1609.34  11 
  -5   1  11 34609.5 2564.79  10 
  -5   1  11 34652.8 3868.98  11 
  -5   1  10 3496.69 1114.47  11 
  -5   1  10 6739.58 1202.97  10 
  -5   1   9 45273.6 2930.45  10 
  -5   1   9 43986.3 3626.98  11 
  -5   1   8 232.975 459.701  11 
  -5   1   8 738.617 708.600  10 
  -5   1   7 68395.4 3663.10  10 
  -5   1   7 64044.0 3834.77  11 
  -5   1   6 652.734 406.363  11 
  -5   1   6 1523.85 776.046  10 
   5  -1  -6 642.462 455.816   1 
  -5   1   5 2029.31 954.532  11 
   5  -1  -5 3181.87 821.723   1 
  -5   1   5 2942.88 886.900  10 
  -5   1   4 117932. 4897.75  10 
   5  -1  -4 113646. 4072.87   1 
  -5   1   4 117698. 4803.21  11 
  -5   1   3 2515.74 908.685  11 
  -5   1   3 691.266 880.731  10 
   5  -1  -3 3940.80 1031.39   1 
  -5   1   2 72683.1 3938.20  10 
   5  -1  -2 83769.1 3867.37   1 
  -5   1   1 295104. 7954.57  10 
   5  -1  -1 292181. 7572.27   1 
  -5   1   0 2312.47 1111.98  10 
   5  -1   0 2037.67 975.887   1 
   5  -1   1 120273. 5231.26   1 
   5  -1   2 147945. 6042.47   1 
   5  -1   3 29471.3 2872.88   1 
   5  -1   4 22956.0 2706.34   1 
   5  -1   5 12640.3 2037.46   1 
   5  -1   6 17213.9 2541.37   1 
   5  -1   7-1177.17 1192.33   1 
   5  -1   8 20373.4 3097.53   1 
   5  -1   9 15239.2 2843.39   1 
  -5   1  -9 17096.0 1267.61   5 
  -5   1  -9 17175.6 1203.63   7 
   5  -1  10 21811.2 3292.36   1 
  -5   1 -10 25884.7 1566.38   5 
  -5   1 -10 25897.5 1500.85   7 
   5  -1  11 99274.3 6903.66   1 
  -5   1 -11 96320.9 3063.28   5 
  -5   1 -11 89218.4 2860.96   7 
  -5   1 -12 5074.17 926.478   5 
  -5   1 -12 5055.17 852.114   7 
   5  -1  12 3982.50 1861.35   1 
  -5   1 -13 21232.8 1591.43   5 
  -5   1 -13 22011.8 1609.40   7 
   5  -1  13 22106.7 3585.97   1 
  -5   1 -14 34275.8 2003.23   5 
  -5   1 -14 30146.0 2010.55   7 
   5  -1  14 34243.9 4696.59   1 
  -5   1 -15 24485.7 1719.88   5 
  -5   1 -16 24029.5 1756.27   5 
  -5   1 -17 8898.07 1128.40   5 
  -5   1 -18 11033.2 1173.67   5 
  -5   1 -19 6790.84 928.709   5 
  -5   1 -20 11536.3 1073.91   5 
  -5   1 -21 2543.23 515.046   5 
  -5   1 -22 500.816 292.388   5 
  -5   0  27 10272.9 873.207   6 
  -5   0  26-32.5762 440.986   6 
  -5   0  25 16880.6 1313.51   6 
  -5   0  24 6896.65 946.550   9 
  -5   0  24 7265.61 980.641   6 
  -5   0  23 1023.85 748.874   9 
  -5   0  23 491.288 628.913   6 
  -5   0  22 12748.9 1295.16   9 
  -5   0  22 14297.8 1345.80   6 
  -5   0  21 8052.86 1077.20   6 
  -5   0  21 8195.47 1149.67   9 
  -5   0  20 4213.14 962.833   9 
  -5   0  20 5169.93 847.114   8 
  -5   0  20 5542.73 902.338   6 
  -5   0  19 10572.9 4048.66  11 
  -5   0  19 14384.3 1280.02   6 
  -5   0  19 13414.0 1351.27   9 
  -5   0  19 14161.1 1379.90   8 
  -5   0  18 41778.8 2080.96   6 
  -5   0  18 40131.0 2212.47   9 
  -5   0  18 40254.7 2130.18   8 
  -5   0  18 42315.6 5014.66  11 
  -5   0  17 1479.31 1209.56  11 
  -5   0  17 2416.60 732.213   9 
  -5   0  17 2324.66 698.819   6 
  -5   0  17 2387.71 707.852   8 
  -5   0  16 76394.7 2607.44   6 
  -5   0  16 73820.7 2847.31   9 
  -5   0  16 73436.9 2703.77   8 
  -5   0  16 76834.0 6359.58  11 
  -5   0  15 57335.9 2194.89   6 
  -5   0  15 55688.8 2408.21   9 
  -5   0  15 58365.8 5485.23  11 
  -5   0  14 3837.04 1450.83  11 
  -5   0  14 3687.04 673.819   9 
  -5   0  13 18110.5 2892.12  11 
  -5   0  12 63700.6 5393.99  11 
  -5   0  11 161.859 648.411  11 
  -5   0  10 29633.1 3673.24  11 
  -5   0   9 3141.60 1145.51  11 
  -5   0   8 22747.6 2722.21  11 
  -5   0   7 25156.5 2794.44  11 
  -5   0   6 211.149 746.460  11 
   5   0  -6-152.067 517.570   1 
   5   0  -5 67626.0 2959.71   1 
  -5   0   5 69276.3 4234.11  11 
   5   0  -4 30771.4 2222.42   1 
  -5   0   4 32394.2 2904.55  11 
   5   0  -3 453736. 8721.47   1 
  -5   0   3 466051. 10532.2  11 
   5   0  -2 73430.4 3704.19   1 
  -5   0   2 69785.0 4133.20  11 
   5   0  -1 57848.9 3500.19   1 
   5   0   0 104080. 4811.59   1 
   5   0   1 21130.8 2337.85   1 
   5   0   2 51606.0 3661.68   1 
   5   0   3 26855.4 2820.63   1 
   5   0   4 11457.3 2081.93   1 
   5   0   5 56983.7 4354.51   1 
   5   0   6 1772.31 1385.68   1 
   5   0   7 32371.6 3494.29   1 
   5   0   8 34089.4 3793.26   1 
   5   0   9 64052.4 5284.89   1 
  -5   0  -9 61164.9 2325.95   5 
  -5   0  -9 61293.4 2267.95   7 
   5   0  10 56461.7 5215.36   1 
  -5   0 -10 54419.4 2298.97   5 
  -5   0 -10 53117.6 2189.83   7 
  -5   0 -11 449.747 623.661   5 
  -5   0 -11 847.756 548.776   7 
  -5   0 -12 25358.8 1724.25   5 
  -5   0 -12 27333.1 1728.07   7 
   5   0  12 28173.3 4094.44   1 
  -5   0 -13 37703.2 2102.83   5 
  -5   0 -13 39209.4 2108.58   7 
   5   0  13 36993.4 4649.78   1 
  -5   0 -14-66.6342 549.036   5 
  -5   0 -15 51662.9 2456.47   5 
  -5   0 -16 2353.54 793.675   5 
  -5   0 -17 19238.6 1514.43   5 
  -5   0 -18 19618.0 1446.59   5 
  -5   0 -19 1520.66 575.172   5 
  -5   0 -20 5973.88 773.489   5 
  -5   0 -21 1228.27 398.408   5 
  -5  -1  27 3987.71 557.577   6 
  -5  -1  26 15442.8 1178.08   6 
  -5  -1  25-658.418 596.892   6 
  -5  -1  25 177.320 454.343   9 
  -5  -1  24 17632.5 1505.36   6 
  -5  -1  24 19117.4 1369.96   9 
  -5  -1  23 22384.7 1553.46   9 
  -5  -1  23 22568.3 1690.18   6 
  -5  -1  22 12821.1 1338.38   6 
  -5  -1  22 12977.6 1287.06   9 
  -5  -1  21 14610.1 1421.05   6 
  -5  -1  21 13334.5 1308.45   9 
  -5  -1  20 1058.40 684.314   9 
  -5  -1  20 833.733 760.746   6 
  -5  -1  19 2002.34 2034.11  11 
  -5  -1  19 1684.40 720.947   6 
  -5  -1  19 1846.46 799.901   9 
  -5  -1  18 818.013 630.920   6 
  -5  -1  18 617.057 596.929   9 
  -5  -1  17 70440.9 2727.53   6 
  -5  -1  17 66916.0 2641.07   9 
  -5  -1  16 23526.3 3918.80  11 
  -5  -1  16 26295.8 1647.87   6 
  -5  -1  16 23894.6 1588.40   9 
  -5  -1  15-107.227 659.764  11 
  -5  -1  15-67.5049 438.615   6 
  -5  -1  15 409.832 470.991   9 
  -5  -1  14 24987.8 3543.06  11 
  -5  -1  14 33153.7 1732.70   9 
  -5  -1  13 105910. 7190.48  11 
  -5  -1  12 39306.3 4306.93  11 
  -5  -1  11 65020.8 5337.61  11 
  -5  -1  10 15639.3 2609.76  11 
  -5  -1   9 56322.0 5065.09  11 
  -5  -1   8 417.573 782.639  11 
  -5  -1   7 62391.1 4874.85  11 
   5   1  -6 96287.2 3454.27   1 
  -5  -1   6 89126.5 5470.07  11 
  -5  -1   5 1479.56 970.571  11 
   5   1  -5 4241.99 914.477   1 
   5   1  -4 272532. 6704.61   1 
  -5  -1   4 262337. 8805.33  11 
  -5  -1   3-1444.42 1010.57  11 
   5   1  -3 1723.16 833.880   1 
  -5  -1   2 2085.57 1157.53  11 
   5   1  -2 3065.91 1132.43   1 
   5   1  -1 81206.2 4262.20   1 
   5   1   0 3911.39 1224.16   1 
   5   1   1 83814.6 4701.92   1 
   5   1   2 1556.84 849.471   1 
   5   1   3 22727.3 2692.05   1 
   5   1   4 73226.5 4942.14   1 
   5   1   5 28056.7 3198.78   1 
   5   1   6 81284.4 5625.71   1 
  -5  -1  -7 77865.5 2536.01   5 
  -5  -1  -7 80219.9 2488.13   7 
   5   1   7 75763.9 5630.33   1 
  -5  -1  -8 31046.6 1718.78   5 
  -5  -1  -8 32002.7 1655.89   7 
  -5  -1  -9 12838.4 1167.02   5 
  -5  -1  -9 11668.8 1124.77   7 
   5   1   9 11143.1 2556.18   1 
  -5  -1 -10 87.6056 560.064   5 
   5   1  10 100.312 1732.12   1 
  -5  -1 -10 480.753 521.585   7 
  -5  -1 -11 17469.9 1437.43   5 
   5   1  11 16630.0 3156.99   1 
  -5  -1 -11 17604.3 1401.17   7 
   5   1  11 18267.9 1324.71   6 
   5   1  12 4408.56 744.900   6 
  -5  -1 -12 3856.58 828.033   5 
   5   1  13 3982.64 631.384   6 
  -5  -1 -13 3224.87 850.088   5 
  -5  -1 -14 21563.3 1674.73   5 
   5   1  14 19621.8 1352.34   6 
   5   1  15 633.389 456.402   6 
  -5  -1 -15-260.849 667.336   5 
  -5  -1 -16 40438.1 2133.45   5 
   5   1  16 38096.1 1805.59   6 
  -5  -1 -17 7611.13 1035.56   5 
   5   1  17 8093.46 907.970   6 
  -5  -1 -18 12397.8 1139.25   5 
   5   1  18 12781.6 1000.07   6 
  -5  -1 -19 25317.5 1466.70   5 
  -5  -1 -20 1534.35 500.190   5 
  -5  -1 -21 4186.16 529.238   5 
  -5  -2  27 1980.15 338.741   6 
  -5  -2  26 4706.01 612.437   6 
  -5  -2  25 16431.1 1120.00   9 
  -5  -2  25 14673.5 1167.63   6 
  -5  -2  24-179.646 506.812   9 
  -5  -2  24 149.569 549.825   6 
  -5  -2  23 51546.7 2653.12   6 
  -5  -2  23 54074.2 2209.24   9 
  -5  -2  22 28238.9 2116.57   6 
  -5  -2  22 29029.6 1732.40   9 
  -5  -2  21 1855.84 639.989   9 
  -5  -2  21 1946.29 1001.77   6 
  -5  -2  20 29165.3 2110.40   6 
  -5  -2  20 27954.3 1734.96   9 
  -5  -2  19 48691.7 2619.91   6 
  -5  -2  19 49314.2 2275.07   9 
  -5  -2  18 5178.15 882.384   9 
  -5  -2  18 4125.51 995.089   6 
  -5  -2  17 18407.7 3562.58  11 
  -5  -2  17 18403.5 1587.66   6 
  -5  -2  17 18192.3 1396.68   9 
  -5  -2  16-254.945 461.091  11 
  -5  -2  16 516.832 729.943   6 
  -5  -2  16 372.347 608.480   9 
  -5  -2  15 7683.55 957.124   9 
  -5  -2  15 9424.15 1127.76   6 
  -5  -2  14 27783.9 1595.53   9 
  -5  -2  14 27102.4 4032.29  11 
  -5  -2  13 85352.5 2787.37   3 
  -5  -2  13 89984.0 2735.36   9 
  -5  -2  13 85604.4 6653.07  11 
  -5  -2  12 24195.5 3506.55  11 
  -5  -2  11 53023.1 4938.85  11 
  -5  -2  10 102671. 6860.38  11 
  -5  -2   9 218.084 383.115  11 
  -5  -2   8 61210.4 5467.33  11 
  -5  -2   7 207009. 10042.5  11 
  -5  -2   6 160154. 8344.07  11 
  -5  -2   5 12024.9 2469.12  11 
   5   2  -5 16538.0 1887.27   1 
   5   2  -4 134096. 5193.38   1 
  -5  -2   4 125774. 6859.94  11 
  -5  -2   3 12872.6 2231.34  11 
   5   2  -3 12197.3 1730.35   1 
   5   2  -2 36966.8 2997.96   1 
   5   2  -1 16905.7 2108.38   1 
   5   2   0 71431.3 4440.87   1 
   5   2   1 253.848 802.755   1 
   5   2   2 509.955 796.616   1 
   5   2   3 27187.9 3053.17   1 
   5   2   4-716.517 1146.38   1 
   5   2   5 148809. 7780.45   1 
  -5  -2  -6 79418.6 2584.77   5 
  -5  -2  -6 80874.4 2547.79   7 
   5   2   6 83431.0 5963.56   1 
  -5  -2  -7 10765.8 1070.59   5 
   5   2   7 8996.21 2278.73   1 
  -5  -2  -7 12105.5 1089.85   7 
  -5  -2  -8 56647.1 2366.68   5 
  -5  -2  -8 52318.1 2208.74   7 
   5   2   8 55583.1 5253.78   1 
   5   2   8 50708.1 2064.60   6 
   5   2   9 227.467 294.681   6 
  -5  -2  -9-71.5263 517.537   5 
  -5  -2 -10 7079.89 1065.06   5 
   5   2  10 5967.83 2192.66   1 
   5   2  10 8186.62 920.376   6 
   5   2  11 2958.69 690.241   6 
   5   2  11 2431.00 2783.16   1 
  -5  -2 -11 2776.86 738.599   5 
   5   2  12-64.4449 492.256   6 
  -5  -2 -12 736.092 735.420   5 
   5   2  13 4209.96 672.028   6 
  -5  -2 -13 3895.31 860.901   5 
   5   2  14 977.917 540.919   6 
  -5  -2 -14 1194.33 704.475   5 
  -5  -2 -15 24451.9 1694.93   5 
   5   2  15 24699.2 1554.49   6 
   5   2  16 803.232 362.275   6 
  -5  -2 -16 603.603 606.739   5 
  -5  -2 -17 44692.8 2078.66   5 
   5   2  17 43425.2 1827.83   6 
  -5  -2 -18 14764.4 1172.45   5 
  -5  -2 -19 120.287 354.407   5 
   5   2  20 9330.15 672.163   2 
  -5  -3  27 451.256 233.357   6 
  -5  -3  26 4104.62 568.328   6 
  -5  -3  25 950.661 410.526   6 
  -5  -3  25 2288.70 518.068   9 
  -5  -3  24 26651.9 1556.47   6 
  -5  -3  24 29475.5 1474.68   9 
  -5  -3  23 14549.3 1317.49   6 
  -5  -3  23 14884.9 1141.57   9 
  -5  -3  22 16418.6 1473.70   6 
  -5  -3  22 17759.8 1338.09   9 
  -5  -3  21 41039.8 2398.49   6 
  -5  -3  21 46375.5 2106.72   9 
  -5  -3  20 25964.4 2035.01   6 
  -5  -3  20 28338.0 1675.20   9 
  -5  -3  19 4691.70 1133.34   6 
  -5  -3  19 4202.61 872.026   9 
  -5  -3  18 27109.5 2127.86   6 
  -5  -3  18 30438.2 1759.22   9 
  -5  -3  17 11607.9 2909.48  11 
  -5  -3  17 13543.2 1551.11   6 
  -5  -3  17 13031.9 1231.06   9 
  -5  -3  16 5950.80 2250.40  11 
  -5  -3  16 3048.53 974.846   6 
  -5  -3  16 4420.99 775.614   9 
  -5  -3  15 11907.5 2652.20  11 
  -5  -3  15 12249.6 1473.53   3 
  -5  -3  15 13647.6 1194.01   9 
  -5  -3  14 24743.9 3733.70  11 
  -5  -3  14 22552.5 1793.95   3 
  -5  -3  14 22660.6 1507.12   9 
  -5  -3  13 12382.5 2676.57  11 
  -5  -3  13 12780.1 1373.65   3 
  -5  -3  13 12552.3 1100.38   9 
  -5  -3  12 97710.9 3399.94   3 
  -5  -3  12 105169. 2977.60   9 
  -5  -3  12 104201. 7422.17  11 
  -5  -3  11 77865.3 2532.88   9 
  -5  -3  11 78306.6 6289.84  11 
  -5  -3  10 10091.9 2217.56  11 
  -5  -3   9 136715. 8108.49  11 
  -5  -3   8 30119.7 3778.01  11 
  -5  -3   7 13693.7 2599.66  11 
  -5  -3   6 31439.6 4078.66  11 
   5   3  -5 36361.9 3004.63   1 
  -5  -3   5 40087.1 4621.35  11 
   5   3  -4 22403.1 2484.96   1 
  -5  -3   4 23763.7 3356.91  11 
   5   3  -3 26619.7 2655.05   1 
  -5  -3   3 28570.6 3717.58  11 
   5   3  -2 28853.0 2962.18   1 
   5   3  -1 1629.07 911.422   1 
   5   3   0 37469.2 3725.37   1 
   5   3   1 35010.9 3509.86   1 
   5   3   2 61127.1 4797.84   1 
   5   3   3 36381.4 3822.81   1 
  -5  -3  -4 170269. 3796.03   5 
  -5  -3  -4 168340. 3646.28   7 
   5   3   4 179699. 8699.64   1 
  -5  -3  -5 33432.8 1767.60   5 
   5   3   5 34511.3 4171.95   1 
  -5  -3  -6 92886.6 2999.77   5 
   5   3   6 87831.4 6586.07   1 
   5   3   6 83692.1 2731.05   6 
  -5  -3  -7 84894.0 2934.29   5 
   5   3   7 80456.2 6550.25   1 
   5   3   7 85424.2 2826.56   6 
  -5  -3  -8 23467.4 1667.51   5 
   5   3   8 20421.8 3633.92   1 
   5   3   8 21038.7 1492.63   6 
  -5  -3  -9 56921.8 2541.34   5 
   5   3   9 53807.9 5650.93   1 
   5   3   9 56278.8 2354.63   6 
   5   3  10 2429.45 639.675   6 
  -5  -3 -10 2246.18 799.282   5 
  -5  -3 -11 338.770 544.705   5 
   5   3  11 412.559 499.949   6 
   5   3  12 2403.86 666.744   6 
  -5  -3 -12 2652.00 857.595   5 
   5   3  13 3173.80 653.343   6 
  -5  -3 -13 4246.60 933.337   5 
  -5  -3 -14 34916.2 2029.16   5 
   5   3  14 29147.0 1680.86   6 
  -5  -3 -15-54.3338 624.967   5 
  -5  -3 -16 34777.1 1859.91   5 
  -5  -3 -17 17103.9 1270.33   5 
   5   3  18-107.662 313.354   2 
   5   3  19 13648.6 812.077   2 
  -5  -4  26 893.726 293.050   6 
  -5  -4  25 19527.7 1126.11   6 
  -5  -4  25 20864.8 1011.34   9 
  -5  -4  24 6502.51 812.293   6 
  -5  -4  24 6922.68 711.501   9 
  -5  -4  23 17606.3 1274.71   6 
  -5  -4  23 17209.4 1111.22   9 
  -5  -4  22 23073.1 1588.98   6 
  -5  -4  22 24648.7 1427.00   9 
  -5  -4  21 1028.57 581.320   6 
  -5  -4  21 1019.96 566.490   9 
  -5  -4  20 6007.01 824.914   9 
  -5  -4  20 5135.72 1012.85   6 
  -5  -4  19 12969.1 1401.13   6 
  -5  -4  19 14487.7 1245.51   9 
  -5  -4  18 3722.10 890.499   6 
  -5  -4  18 4525.33 839.368   9 
  -5  -4  17 18532.2 1398.13   9 
  -5  -4  17 19403.3 1648.26   6 
  -5  -4  16 21830.2 4075.39  11 
  -5  -4  16 21711.7 1464.26   9 
  -5  -4  15 44895.2 2405.78   3 
  -5  -4  15 46269.7 2099.39   9 
  -5  -4  14 11233.4 2901.00  11 
  -5  -4  14 7529.51 1171.43   3 
  -5  -4  14 9332.70 1013.79   9 
  -5  -4  13 47075.3 2353.62   3 
  -5  -4  13 48201.1 2077.10   9 
  -5  -4  13 50128.7 5561.08  11 
  -5  -4  12 30604.4 1879.45   3 
  -5  -4  12 30562.2 1650.34   9 
  -5  -4  12 28382.5 4111.65  11 
  -5  -4  11-282.746 495.754   9 
  -5  -4  11 961.720 880.302  11 
  -5  -4  11-147.849 462.278   3 
  -5  -4  10 34960.5 1867.02   3 
  -5  -4  10 37704.7 1786.37   9 
  -5  -4  10 40641.8 4769.77  11 
  -5  -4   9 52235.4 2217.37   3 
  -5  -4   9 57015.1 2192.74   9 
  -5  -4   9 50640.7 5209.20  11 
  -5  -4   8 5001.37 2061.99  11 
  -5  -4   8 7679.98 871.947   9 
  -5  -4   7 61231.1 2308.40   9 
  -5  -4   7 61210.7 5743.50  11 
  -5  -4   6 4308.69 1840.15  11 
  -5  -4   5 42697.0 5240.54  11 
   5   4  -4 35455.7 3535.92   1 
  -5  -4   4 35117.4 4646.91  11 
   5   4  -3 3713.91 1531.43   1 
   5   4  -2 33830.1 3679.89   1 
   5   4  -1 6622.41 1664.20   1 
   5   4   0 9695.18 2163.02   1 
   5   4   0 12779.3 1026.42   2 
   5   4   1 21897.4 3330.95   1 
  -5  -4  -1 23517.5 1479.38   5 
   5   4   2-1326.11 913.818   1 
  -5  -4  -2 142.829 377.620   5 
  -5  -4  -3 47497.1 2167.55   5 
   5   4   3 52198.0 5047.72   1 
   5   4   4 14084.6 2788.57   1 
  -5  -4  -4 11382.9 1127.24   5 
  -5  -4  -5 65528.8 2608.00   5 
   5   4   5 61226.2 5734.27   1 
   5   4   6 26503.1 4219.18   1 
  -5  -4  -6 28113.3 1766.47   5 
   5   4   7 6848.71 2168.19   1 
  -5  -4  -7 10127.4 1189.57   5 
   5   4   8 9963.29 2773.71   1 
  -5  -4  -8 10656.0 1240.85   5 
  -5  -4  -9 839.124 731.033   5 
  -5  -4 -10 3125.86 869.745   5 
  -5  -4 -11 1209.92 718.166   5 
  -5  -4 -12 47.0378 749.891   5 
  -5  -4 -13 31449.2 1942.27   5 
  -5  -4 -14 2009.86 791.560   5 
  -5  -4 -15 15797.4 1296.48   5 
   5   4  15 14787.7 1161.41   2 
   5   4  16 3860.58 628.102   2 
   5   4  17 147.728 327.542   2 
   5   4  18 6477.31 632.480   2 
  -5  -5  25 6978.91 612.315   6 
  -5  -5  24 2204.36 485.815   6 
  -5  -5  24 1758.80 379.717   9 
  -5  -5  23 5709.07 738.571   6 
  -5  -5  23 5184.65 613.222   9 
  -5  -5  22 561.508 494.614   6 
  -5  -5  22 234.590 354.856   9 
  -5  -5  21 5599.62 756.222   9 
  -5  -5  21 4794.01 813.699   6 
  -5  -5  20 1488.85 668.675   6 
  -5  -5  20 1905.08 542.169   9 
  -5  -5  19 16647.7 1495.63   6 
  -5  -5  19 16392.5 1181.63   9 
  -5  -5  18 3040.50 835.071   6 
  -5  -5  18 3857.75 763.041   9 
  -5  -5  17 2069.07 650.385   9 
  -5  -5  16 105049. 3027.96   9 
  -5  -5  16 109078. 3498.28   3 
  -5  -5  15 39882.3 2174.88   3 
  -5  -5  15 38357.5 1885.83   9 
  -5  -5  14 34886.9 2023.39   3 
  -5  -5  14 34911.4 1780.26   9 
  -5  -5  14 40408.0 5436.65  11 
  -5  -5  13 42487.2 2174.20   3 
  -5  -5  13 41216.7 1935.42   9 
  -5  -5  13 45127.5 5255.67  11 
  -5  -5  12 45794.4 2013.11   9 
  -5  -5  12 45657.7 2206.70   3 
  -5  -5  12 42584.9 5147.72  11 
  -5  -5  11 613.037 1406.57  11 
  -5  -5  11 594.147 629.291   3 
  -5  -5  11 589.206 527.589   9 
  -5  -5  10 2306.75 1604.09  11 
  -5  -5  10 3081.28 735.053   3 
  -5  -5  10 2285.59 587.881   9 
  -5  -5   9 4120.29 2085.84  11 
  -5  -5   9 6247.63 794.630   9 
  -5  -5   9 5060.10 848.645   3 
  -5  -5   8 16927.0 3071.13  11 
  -5  -5   8 17999.6 1328.31   9 
  -5  -5   7 3797.10 1472.48  11 
  -5  -5   7 2491.53 651.789   9 
  -5  -5   6 64302.2 2436.85   9 
  -5  -5   6 68511.2 6145.95  11 
  -5  -5   5 21315.6 1498.48   9 
  -5  -5   5 19557.5 3349.41  11 
  -5  -5   4 65988.7 2584.20   9 
   5   5  -4 63608.7 2576.36   2 
  -5  -5   3 54542.9 2435.77   9 
   5   5  -3 50013.0 5173.45   1 
   5   5  -3 46127.1 2128.41   2 
   5   5  -2-26.1837 374.828   2 
   5   5  -2 2005.48 1066.54   1 
   5   5  -1 23964.3 1547.81   2 
   5   5  -1 24286.3 3829.17   1 
   5   5   0 94990.3 6897.78   1 
   5   5   0 93982.8 2936.46   2 
   5   5   1 2010.32 652.083   2 
   5   5   1 2199.67 2134.57   1 
   5   5   2 34341.6 4526.23   1 
   5   5   2 31646.8 1771.28   2 
   5   5   3 2154.34 2470.41   1 
   5   5   3 67.4661 506.364   2 
   5   5   4 13131.5 3265.07   1 
   5   5   4 10451.5 1144.73   2 
   5   5   5 5614.96 3211.80   1 
  -5  -5  -5 7689.30 1178.74   5 
   5   5   5 9190.74 1068.46   2 
   5   5   6 2479.88 751.766   2 
  -5  -5  -6 2124.23 722.237   5 
  -5  -5  -7 8529.92 1162.94   5 
   5   5   7 9392.08 1160.03   2 
   5   5   8 1777.29 729.579   2 
  -5  -5  -8 998.128 738.683   5 
  -5  -5  -9 19320.4 1640.36   5 
   5   5   9 20679.8 1583.08   2 
   5   5  10 1868.24 802.290   2 
   5   5  11 4811.78 939.551   2 
   5   5  12 57183.6 2309.01   2 
   5   5  13 2811.05 756.367   2 
   5   5  14 19670.1 1321.06   2 
   5   5  15 4575.73 706.619   2 
   5   5  16 1216.59 394.929   2 
  -5  -6  24 6218.05 584.933   6 
  -5  -6  23 14.8546 302.509   6 
  -5  -6  22 396.326 453.109   6 
  -5  -6  22 397.242 327.439   9 
  -5  -6  21 1487.99 530.698   6 
  -5  -6  21 1262.97 396.511   9 
  -5  -6  20 10940.6 1111.97   6 
  -5  -6  20 10174.0 866.119   9 
  -5  -6  19 4925.83 677.333   9 
  -5  -6  19 5236.75 872.277   6 
  -5  -6  18 413.706 661.125   6 
  -5  -6  18 1419.66 453.288   9 
  -5  -6  17 40574.9 1769.84   9 
  -5  -6  16 11129.6 990.677   9 
  -5  -6  16 11056.6 1260.97   3 
  -5  -6  15 5401.55 1030.16   3 
  -5  -6  15 5817.00 804.788   9 
  -5  -6  14 21059.5 1587.27   3 
  -5  -6  14 21954.9 1362.20   9 
  -5  -6  13 15644.4 1432.75   3 
  -5  -6  13 16186.9 1245.48   9 
  -5  -6  12 19964.6 1329.95   9 
  -5  -6  12 21266.9 1554.83   3 
  -5  -6  11 1909.23 746.618   3 
  -5  -6  11 2098.56 609.625   9 
  -5  -6  10 894.780 576.217   3 
  -5  -6  10 544.207 445.810   9 
  -5  -6   9 8607.47 2447.63  11 
  -5  -6   9 7731.80 1044.77   3 
  -5  -6   9 6895.15 880.109   9 
  -5  -6   8 4186.96 834.762   3 
  -5  -6   8 3741.22 576.361   9 
  -5  -6   7 34122.1 4457.87  11 
  -5  -6   7 34713.3 1806.24   9 
  -5  -6   6 657.673 651.543   9 
   5   6  -6 82.0777 371.843   2 
  -5  -6   5 139314. 3587.56   9 
   5   6  -5 137138. 3554.88   2 
  -5  -6   4 19477.1 1475.43   9 
   5   6  -4 20002.6 1459.03   2 
   5   6  -3 2240.51 777.005   2 
  -5  -6   3 573.497 645.343   9 
  -5  -6   2 12044.3 1237.04   9 
   5   6  -2 12489.6 1359.60   2 
   5   6  -2 10442.9 3011.38   1 
   5   6  -1 40500.8 2221.47   2 
  -5  -6   1 42555.4 2220.76   9 
   5   6   0 32822.2 1966.83   2 
   5   6   0 34216.0 5264.29   1 
   5   6   1 52496.3 6093.00   1 
   5   6   1 48064.5 2367.05   2 
   5   6   2 508.724 715.437   2 
   5   6   3 1656.69 822.404   2 
   5   6   4 2664.14 829.745   2 
   5   6   5 12155.4 1285.48   2 
   5   6   6 3218.58 872.094   2 
   5   6   7 30926.2 1897.02   2 
   5   6   8 62191.4 2614.55   2 
   5   6   9 4942.08 982.297   2 
   5   6  10 5135.67 950.235   2 
   5   6  11 61697.3 2411.72   2 
   5   6  12 1695.41 608.324   2 
   5   6  13 33510.6 1670.94   2 
   5   6  14 6467.69 806.708   2 
   5   6  15 162.753 330.413   2 
  -5  -7  23 2550.28 376.708   6 
  -5  -7  22 791.341 337.863   6 
  -5  -7  21 14122.7 1001.85   6 
  -5  -7  20 6182.46 787.575   6 
  -5  -7  19 8063.50 898.456   6 
  -5  -7  18 28520.7 1640.90   6 
  -5  -7  16 6944.55 972.174   3 
  -5  -7  15 25734.8 1670.33   3 
  -5  -7  14-288.479 569.445   3 
  -5  -7  13 45316.9 2186.99   3 
  -5  -7  12 814.196 607.049   3 
  -5  -7  11 10882.6 1238.86   3 
  -5  -7  10 11397.3 1159.54   3 
  -5  -7   9 673.052 648.247   3 
  -5  -7   8 41582.5 2076.02   3 
   5   7  -6 35139.8 1786.40   2 
   5   7  -5 12785.1 1144.22   2 
   5   7  -4-8.11346 563.231   2 
   5   7  -3 41436.2 2093.28   2 
   5   7  -2 24749.6 1735.22   2 
   5   7  -1 14943.2 1375.27   2 
   5   7   0 18603.0 1665.67   2 
   5   7   1 6103.00 1200.26   2 
   5   7   2 809.967 718.873   2 
  -5  -7  -2 1845.57 557.979   9 
   5   7   3 8363.35 1275.99   2 
   5   7   4 11504.6 1438.17   2 
   5   7   5 1780.28 879.424   2 
   5   7   6 2966.72 806.350   2 
   5   7   7 5266.00 983.604   2 
   5   7   8 2174.23 816.236   2 
   5   7   9 3549.99 886.457   2 
   5   7  10 30883.7 1791.56   2 
   5   7  11-235.733 525.044   2 
   5   7  12 17947.3 1168.37   2 
   5   7  13 856.296 332.225   2 
  -5  -8  21 6719.58 559.606   6 
  -5  -8  20 457.336 324.969   6 
  -5  -8  19 5029.03 648.940   6 
  -5  -8  18 2873.80 582.518   6 
  -5  -8  17 7569.55 846.976   6 
  -5  -8  16 3982.98 695.727   3 
  -5  -8  15 4996.53 782.773   3 
  -5  -8  14 15303.2 1251.91   3 
  -5  -8  13 915.188 559.578   3 
  -5  -8  12 6060.00 888.180   3 
  -5  -8  11 17685.7 1363.12   3 
  -5  -8  10 5236.78 887.562   3 
  -5  -8   9 40187.7 1959.24   3 
  -5  -8   8 700.553 582.212   3 
  -5  -8   7 13785.7 1221.46   3 
   5   8  -7 12912.6 1097.34   2 
   5   8  -6 3704.62 699.129   2 
   5   8  -5 80.1982 445.001   2 
   5   8  -4 7220.43 937.196   2 
   5   8  -3 46.5632 426.988   2 
   5   8  -2 18064.4 1359.35   2 
   5   8  -1 6915.84 1026.46   2 
   5   8   0 5404.07 967.393   2 
   5   8   1 7397.49 1030.93   2 
   5   8   2 4491.01 937.384   2 
   5   8   3 23343.3 1654.33   2 
   5   8   4 9159.82 1138.77   2 
   5   8   5 922.168 669.733   2 
   5   8   6 18796.2 1409.06   2 
   5   8   7 10012.2 1039.47   2 
   5   8   8 5663.21 789.022   2 
   5   8   9 13676.9 1026.21   2 
   5   8  10 436.263 347.776   2 
   5   8  11 5209.94 540.360   2 
  -5  -9  19 1021.00 231.586   6 
  -5  -9  18 1967.94 400.807   6 
  -5  -9  17-15.5644 308.688   6 
  -5  -9  16 1263.27 414.557   6 
  -5  -9  15 3411.85 570.755   3 
  -5  -9  14 901.838 451.839   3 
  -5  -9  13 20730.9 1252.55   3 
  -5  -9  12 12420.0 1018.32   3 
  -5  -9  11 3974.67 652.194   3 
  -5  -9  10 20476.9 1303.02   3 
  -5  -9   9-38.5138 484.601   3 
  -5  -9   8 19968.4 1273.64   3 
   5   9  -7 4777.96 684.140   2 
  -5  -9   7 4094.31 679.433   3 
  -5  -9   6 350.142 467.014   3 
   5   9  -6-98.2278 386.965   2 
   5   9  -5 2421.34 547.634   2 
  -5  -9   5 3066.52 591.498   3 
   5   9  -4 4473.10 758.844   2 
   5   9  -3 2545.44 609.887   2 
   5   9  -2 271.225 429.865   2 
   5   9  -1 30249.2 1609.64   2 
   5   9   0 12098.9 1082.55   2 
   5   9   1 711.048 509.774   2 
   5   9   2 30454.9 1560.06   2 
   5   9   3 8461.54 904.201   2 
   5   9   4 689.212 450.103   2 
   5   9   5 22616.6 1228.61   2 
   5   9   6 8683.48 762.330   2 
   5   9   7 4307.79 554.216   2 
   5   9   8 9015.97 656.390   2 
  -5 -10  15 2891.35 440.124   6 
  -5 -10  13 1300.82 367.664   3 
  -5 -10  12 6495.88 645.363   3 
  -5 -10  11 25604.0 1194.79   3 
  -5 -10  10 275.742 307.241   3 
  -5 -10   9 21953.9 1128.49   3 
  -5 -10   8 6040.08 649.345   3 
  -5 -10   7 429.427 377.597   3 
   5  10  -6 10039.8 739.149   2 
  -5 -10   6 10969.4 822.076   3 
   5  10  -5 4037.78 540.297   2 
  -5 -10   5 3521.53 527.119   3 
   5  10  -4 2122.02 461.353   2 
  -5 -10   4 2051.41 452.072   3 
   5  10  -3 1198.94 401.041   2 
  -5 -10   3 1193.08 305.719   3 
  -5 -10   2 5637.75 563.407   3 
   5  10  -2 7185.18 662.095   2 
  -5 -10   1-106.444 141.544   3 
   5  10  -1 4137.87 586.205   2 
   5  10   0 1438.58 427.704   2 
   5  10   1 23813.0 1128.49   2 
   5  10   2 176.343 340.977   2 
   5  10   3 3764.35 476.108   2 
   5  10   4 7050.81 564.886   2 
  -6  14   8 666.870 264.293   7 
  -6  14   7 9227.86 626.938   7 
  -6  14   6 202.051 239.571   7 
  -6  14   5 8721.82 626.805   7 
  -6  14   4 825.516 277.805   7 
  -6  14   3 794.347 271.404   7 
  -6  14   2 8456.09 596.627   7 
  -6  14   0 8956.91 729.566   2 
  -6  14  -1 9895.38 784.296   2 
  -6  14  -2 438.887 388.689   5 
  -6  14  -2 591.063 387.823   2 
  -6  14  -3 16704.6 1055.05   5 
  -6  14  -4 902.965 403.697   5 
  -6  14  -5 2861.36 521.198   5 
  -6  14  -6 2100.91 459.193   5 
  -6  14  -7 264.530 255.905   5 
  -6  14  -8 6060.56 569.310   5 
  -6  14  -9 1373.40 334.362   5 
  -6  13  13 2478.67 352.082   7 
  -6  13  12 468.638 268.438   7 
  -6  13  11 5820.80 607.711   7 
  -6  13  10 5568.52 645.321   7 
  -6  13   9 8327.34 791.420   7 
  -6  13   8 15998.5 1070.58   7 
  -6  13   7 1008.08 486.381   7 
  -6  13   6 18911.8 1171.60   7 
  -6  13   5 7259.26 776.908   7 
  -6  13   4 215.735 419.624   7 
  -6  13   3 19846.2 1177.26   7 
  -6  13   2 4431.07 667.570   7 
  -6  13   2 5122.15 663.114   2 
  -6  13   1 5899.40 684.477   7 
  -6  13   1 5242.86 734.006   2 
  -6  13   0 9675.13 943.794   2 
  -6  13   0 9895.25 856.387   7 
  -6  13  -1 2109.13 482.902   7 
  -6  13  -1 2004.06 558.966   2 
  -6  13  -2 8470.78 920.306   2 
  -6  13  -3 832.718 501.446   2 
  -6  13  -4 7624.68 928.564   2 
  -6  13  -5 2454.39 618.819   5 
  -6  13  -5 2337.50 619.377   2 
  -6  13  -6 4212.37 741.466   5 
  -6  13  -7 23988.8 1385.06   5 
  -6  13  -8 4096.99 650.435   5 
  -6  13  -9 13236.0 997.408   5 
  -6  13 -10 13627.4 977.408   5 
  -6  13 -11-75.5912 316.491   5 
  -6  13 -12 4525.62 514.078   5 
  -6  13 -13 922.430 255.071   5 
  -6  12  15 2951.35 418.738   7 
  -6  12  14 2163.40 478.956   7 
   6 -12 -14 1323.18 329.878   4 
  -6  12  13 75.9693 404.669   7 
   6 -12 -13-56.4961 112.208   4 
  -6  12  12 1371.19 474.488   7 
   6 -12 -12 1411.76 316.517   4 
  -6  12  11-395.621 523.082   7 
   6 -12 -11 180.101 296.209   4 
  -6  12  10 12925.7 1094.84   7 
   6 -12 -10 12090.3 835.641   4 
  -6  12   9 4469.07 807.381   7 
   6 -12  -9 4330.29 558.553   4 
  -6  12   8 2277.07 701.828   7 
  -6  12   7 31033.4 1677.80   7 
  -6  12   6 7890.02 984.958   7 
  -6  12   5 1538.68 651.797   7 
  -6  12   4 9646.85 1014.26   7 
  -6  12   3 1127.40 566.440   7 
  -6  12   3 1276.88 543.668   2 
  -6  12   2 8530.83 924.735   2 
  -6  12   2 10399.1 1039.79   7 
  -6  12   1 8766.47 920.211   7 
  -6  12   1 5448.16 882.306   2 
  -6  12   0 1305.62 534.006   7 
  -6  12   0 2108.65 775.582   2 
  -6  12  -1 1345.51 499.157   7 
  -6  12  -1 2083.47 684.286   2 
  -6  12  -2 6285.14 773.254   7 
  -6  12  -2 5273.69 907.220   2 
  -6  12  -3 6748.58 710.966   7 
  -6  12  -3 5394.88 955.111   2 
  -6  12  -4 918.604 673.437   2 
  -6  12  -5 38552.9 1996.47   2 
  -6  12  -6 39637.9 2039.61   2 
  -6  12  -6 40707.2 2043.38   5 
  -6  12  -7 79.4864 592.165   5 
  -6  12  -7 600.936 664.107   2 
  -6  12  -8 35993.2 1880.27   5 
  -6  12  -9 19571.3 1364.47   5 
  -6  12 -10 1442.54 594.956   5 
  -6  12 -11 11523.5 1029.63   5 
  -6  12 -12 1645.25 528.002   5 
  -6  12 -13 4544.62 585.698   5 
  -6  12 -14 17.5138 306.009   5 
  -6  12 -15 933.639 298.116   5 
  -6  11  17 4896.35 527.518   7 
   6 -11 -17 4017.60 477.837   4 
  -6  11  16 4548.05 597.232   7 
   6 -11 -16 4693.43 580.448   4 
   6 -11 -15 4274.65 645.085   4 
   6 -11 -14 861.154 415.418   4 
   6 -11 -13 7571.29 846.952   4 
   6 -11 -12 581.742 460.395   4 
   6 -11 -11 14905.8 1220.35   4 
   6 -11 -10 10264.3 1014.87   4 
   6 -11  -9 1608.32 523.115   4 
   6 -11  -8 42985.9 1911.21   4 
  -6  11   4 2251.51 757.220   7 
  -6  11   3 13961.4 1239.30   7 
  -6  11   2 38704.5 1972.64   2 
  -6  11   2 41218.8 1994.09   7 
  -6  11   1 1690.46 682.873   7 
  -6  11   1 21.8151 610.999   2 
  -6  11   0 14429.4 1302.93   2 
  -6  11   0 14595.3 1214.06   7 
  -6  11  -1 9854.52 1143.16   2 
  -6  11  -1 11573.7 1089.43   7 
  -6  11  -2 11307.0 1250.98   2 
  -6  11  -2 12434.4 1107.70   7 
  -6  11  -3 3625.27 711.771   7 
  -6  11  -3 4223.59 952.630   2 
  -6  11  -4 10686.0 1307.59   2 
  -6  11  -4 10194.7 931.726   7 
  -6  11  -5 19695.9 1622.88   2 
  -6  11  -6 2247.57 883.509   2 
  -6  11  -7 27263.8 1862.05   2 
  -6  11  -7 29587.5 1906.30   5 
  -6  11  -8 12677.6 1329.90   5 
  -6  11  -9 8801.13 1121.50   5 
  -6  11 -10 19506.6 1532.21   5 
  -6  11 -11 2691.37 757.076   5 
  -6  11 -12 6839.61 920.065   5 
  -6  11 -13 15.6089 390.107   5 
  -6  11 -14 219.399 445.210   5 
  -6  11 -15 3735.14 622.063   5 
  -6  11 -16 4015.33 524.572   5 
  -6  11 -17 17893.7 857.778   5 
   6 -10 -19 23972.2 1133.06   4 
   6 -10 -18 138.634 293.489   4 
  -6  10  18 190.845 321.225   7 
   6 -10 -17 17763.4 1113.22   4 
   6 -10 -16 21979.1 1267.37   4 
   6 -10 -15 25.7328 349.824   4 
   6 -10 -14 3190.48 604.221   4 
   6 -10 -13 624.052 466.740   4 
   6 -10 -12 12268.5 1140.78   4 
   6 -10 -11 13718.9 1176.75   4 
   6 -10 -10 6035.83 877.714   4 
   6 -10  -9 30448.4 1765.22   4 
  -6  10   4 38163.5 4753.55  10 
  -6  10   3 27950.0 4161.02  10 
  -6  10   3 21910.9 1567.52   7 
  -6  10   2 43207.9 2151.88   2 
  -6  10   2 42014.8 2050.15   7 
  -6  10   1 12850.8 2847.44  10 
  -6  10   1 14912.6 1369.60   2 
  -6  10   1 16471.4 1354.55   7 
  -6  10   0 16411.0 3283.36  10 
  -6  10   0 15176.5 1404.69   2 
  -6  10   0 17275.3 1300.09   7 
  -6  10  -1 11100.7 1225.57   2 
  -6  10  -1 10834.8 1077.18   7 
  -6  10  -2 22250.3 3653.58  10 
  -6  10  -2 17793.2 1490.60   2 
  -6  10  -2 18809.2 1340.50   7 
  -6  10  -3 16068.6 1489.01   2 
  -6  10  -3 14913.0 1176.74   7 
  -6  10  -4 36158.2 2097.46   2 
  -6  10  -4 40409.1 1823.27   7 
  -6  10  -5-82.7668 404.598   7 
  -6  10  -5 711.345 759.841   2 
  -6  10  -6 617.829 767.897   2 
  -6  10  -7 2743.27 904.857   5 
  -6  10  -7 2813.01 967.501   2 
  -6  10  -8 9378.76 1228.94   5 
  -6  10  -9 9196.24 1196.27   5 
  -6  10 -10 21631.1 1693.34   5 
  -6  10 -11 43626.6 2256.77   5 
  -6  10 -12 2254.03 846.166   5 
  -6  10 -13 4437.39 876.939   5 
  -6  10 -14 24966.1 1537.32   5 
  -6  10 -15 4380.77 727.437   5 
  -6  10 -16 35593.0 1586.73   5 
  -6  10 -17 1432.16 415.687   5 
  -6  10 -18 1310.76 296.823   5 
  -6   9  21 5412.16 589.147   8 
   6  -9 -21 6858.80 610.343   4 
  -6   9  20 8338.43 825.256   8 
   6  -9 -20 9066.28 756.298   4 
   6  -9 -19-67.5035 363.505   4 
  -6   9  19 561.592 464.997   8 
  -6   9  19-792.132 321.047   7 
  -6   9  18 8152.90 937.212   8 
  -6   9  17 4826.76 841.327   8 
  -6   9  16 4089.95 781.372   8 
  -6   9  15 19417.4 1508.56   8 
  -6   9  14 13580.6 1280.68   8 
  -6   9  13 4449.56 981.035   8 
  -6   9  12 5780.16 1049.49   8 
  -6   9  11 3822.29 871.275   8 
   6  -9 -10 28450.2 1535.75   4 
   6  -9  -9 155.132 457.499   4 
  -6   9   9 3063.21 1913.55  10 
  -6   9   8 10127.6 2912.84  10 
  -6   9   7 4583.90 2093.71  10 
  -6   9   6 8364.97 2447.59  10 
  -6   9   5-1138.57 1535.15  10 
  -6   9   4 9289.50 2703.89  10 
  -6   9   3 90293.7 7251.63  10 
  -6   9   2 8282.58 2522.45  10 
  -6   9   2 5518.68 819.327   7 
  -6   9   1 37314.3 4601.28  10 
  -6   9   1 37350.6 2011.62   2 
  -6   9   1 41109.2 1962.57   7 
  -6   9   0 28224.2 3947.83  10 
  -6   9   0 23658.2 1644.62   2 
  -6   9   0 26383.5 1567.86   7 
  -6   9  -1 5615.61 2397.45  10 
  -6   9  -1 8579.72 1126.00   2 
  -6   9  -1 8678.87 971.966   7 
  -6   9  -2 25565.1 3880.10  10 
  -6   9  -2 25658.0 1805.79   2 
  -6   9  -2 26489.9 1561.65   7 
  -6   9  -3 34303.0 2092.98   2 
  -6   9  -3 34609.5 1766.10   7 
  -6   9  -4 4182.74 753.321   7 
  -6   9  -4 4098.30 967.693   2 
  -6   9  -5 3893.72 667.311   7 
  -6   9  -5 3626.74 1019.33   2 
  -6   9  -6 13370.0 1495.34   2 
  -6   9  -6 13721.7 1119.44   7 
  -6   9  -7 9768.67 1329.44   2 
  -6   9  -7 10234.3 1314.38   5 
  -6   9  -8 1198.97 876.588   5 
  -6   9  -9 78064.1 3143.00   5 
  -6   9 -10 17454.8 1585.23   5 
  -6   9 -11 2579.61 865.336   5 
  -6   9 -12 47280.5 2424.82   5 
  -6   9 -13 27830.6 1816.39   5 
  -6   9 -14 1824.88 624.846   5 
  -6   9 -15 59317.0 2390.34   5 
  -6   9 -16 4476.89 788.088   5 
  -6   9 -17 7138.37 819.614   5 
  -6   9 -18 9785.22 829.039   5 
  -6   9 -19 203.674 294.511   5 
  -6   8  23 7375.17 695.600   8 
   6  -8 -23 6793.70 541.340   4 
  -6   8  22 1507.72 502.797   8 
  -6   8  21 2623.87 684.116   8 
  -6   8  20 2392.02 778.988   8 
  -6   8  19 3060.87 813.745   8 
  -6   8  18-262.649 688.539   8 
  -6   8  17 16212.6 1555.94   8 
  -6   8  16 17237.3 1628.08   8 
  -6   8  15 7467.87 1164.40   8 
  -6   8  14 82068.2 3214.65   8 
  -6   8  13 14931.2 1501.64   8 
  -6   8  12 56383.3 6158.34  10 
  -6   8  12 59859.2 2697.14   8 
  -6   8  11 108165. 8287.84  10 
  -6   8  11 118188. 3663.94   8 
  -6   8  10 7756.06 2582.19  10 
  -6   8  10 8116.11 1151.30   8 
  -6   8   9 7935.67 2265.84  10 
  -6   8   9 6209.22 977.575   8 
  -6   8   8 4936.88 2788.59  10 
  -6   8   8 2019.01 701.485   8 
  -6   8   7 2003.58 1483.61  10 
  -6   8   6 13213.0 3033.93  10 
  -6   8   5-1170.87 2101.31  10 
  -6   8   4 80160.1 7181.82  10 
  -6   8   3 41887.1 5144.78  10 
  -6   8   2 49845.1 5271.80  10 
  -6   8   2 43821.3 1980.44   7 
  -6   8   1 45086.3 5358.60  10 
  -6   8   1 46823.4 2016.81   7 
  -6   8   0 133.356 364.542   7 
  -6   8   0 771.892 699.716   2 
  -6   8  -1 61545.6 5726.25  10 
  -6   8  -1 65845.8 2747.93   2 
  -6   8  -1 68710.1 2401.86   7 
  -6   8  -2 123837. 7692.99  10 
  -6   8  -2 105319. 3542.25   2 
  -6   8  -2 118347. 3117.44   7 
  -6   8  -3-1057.29 1805.57  10 
  -6   8  -3 266.353 405.846   7 
  -6   8  -3 454.804 597.608   2 
  -6   8  -4 35304.7 2217.48   2 
  -6   8  -4 32687.3 4015.99  10 
  -6   8  -4 37637.6 1742.29   7 
  -6   8  -5 9370.13 1379.55   2 
  -6   8  -5 9133.62 954.533   7 
  -6   8  -6 20686.3 1963.84   2 
  -6   8  -6 25417.9 1912.34   5 
  -6   8  -6 23913.9 1437.10   7 
  -6   8  -7 11785.7 1459.52   5 
  -6   8  -7 11370.4 1025.71   7 
  -6   8  -8 10576.2 1445.91   5 
  -6   8  -8 10991.6 968.962   7 
  -6   8  -9 6269.11 1273.55   5 
  -6   8 -10 3594.04 1053.30   5 
  -6   8 -11 8061.93 1279.52   5 
  -6   8 -12 53.6164 713.989   5 
  -6   8 -13 6046.04 1111.41   5 
  -6   8 -14 37046.6 2136.36   5 
  -6   8 -15 1021.63 589.869   5 
  -6   8 -16 18722.2 1453.26   5 
  -6   8 -17 10608.6 1062.36   5 
  -6   8 -18 373.352 456.638   5 
  -6   8 -19 2871.02 517.033   5 
  -6   8 -20-65.5187 190.760   5 
  -6   7  24 15632.8 1121.73   8 
  -6   7  23 1264.04 575.942   8 
  -6   7  22 7470.13 1020.50   8 
  -6   7  21-460.387 627.282   8 
  -6   7  20 516.411 819.633   8 
  -6   7  19-351.479 709.248   8 
  -6   7  18 12383.9 1440.57   8 
  -6   7  17 15497.6 1599.72   8 
  -6   7  16 10316.6 1429.70   8 
  -6   7  15 54284.0 2802.32   8 
  -6   7  14 4596.00 1154.54   8 
  -6   7  13 59747.9 5550.42  10 
  -6   7  13 65110.2 2954.84   8 
  -6   7  12 57202.0 5665.07  10 
  -6   7  12 66047.3 2898.50   8 
  -6   7  11 3179.48 1457.89  10 
  -6   7  11 4603.60 967.240   8 
  -6   7  10 18757.1 3251.57  10 
  -6   7  10 27186.6 1814.38   8 
  -6   7   9 7558.85 2040.47  10 
  -6   7   9 5220.89 832.623   8 
  -6   7   8 804.240 1206.54  10 
  -6   7   8 275.230 481.092   8 
  -6   7   7 1150.68 1373.80  10 
  -6   7   6-1563.62 1756.16  10 
  -6   7   5 58091.0 5364.86  10 
  -6   7   4 8493.55 2104.34  10 
  -6   7   3 43546.9 4665.07  10 
  -6   7   2 31923.9 3942.87  10 
  -6   7   1-2430.12 1375.06  10 
  -6   7   0 7816.21 2163.23  10 
  -6   7  -1 2677.80 1875.20  10 
  -6   7  -2 61411.3 5603.81  10 
  -6   7  -3 51264.9 5269.42  10 
  -6   7  -3 47554.3 1961.54   7 
  -6   7  -4 3283.48 1782.80  10 
  -6   7  -4 1740.44 452.742   7 
  -6   7  -4 1715.07 639.198   2 
  -6   7  -5 32870.4 3956.51  10 
  -6   7  -5 33293.1 1914.31   2 
  -6   7  -5 32526.6 2006.87   5 
  -6   7  -5 33167.0 1659.97   7 
  -6   7  -6 57071.9 2596.27   5 
  -6   7  -6 52010.3 2051.85   7 
  -6   7  -7 46960.9 2454.11   5 
  -6   7  -7 45517.0 1930.33   7 
  -6   7  -8 30076.2 2067.89   5 
  -6   7  -8 30382.0 1598.14   7 
  -6   7  -9 11317.5 1550.66   5 
  -6   7  -9 13006.2 1074.36   7 
  -6   7 -10 32384.1 2253.19   5 
   6  -7  10 27585.7 4405.55   1 
   6  -7  11 9135.36 2554.29   1 
  -6   7 -11 7137.88 1246.67   5 
  -6   7 -12-101.644 858.466   5 
  -6   7 -13 11587.1 1548.63   5 
  -6   7 -14 810.614 787.500   5 
  -6   7 -15 28679.8 2001.92   5 
  -6   7 -16 3515.13 845.924   5 
  -6   7 -17 11874.4 1225.67   5 
  -6   7 -18 24051.9 1476.98   5 
  -6   7 -19 282.739 441.877   5 
  -6   7 -20 6306.90 638.156   5 
  -6   6  25 154.090 421.873   8 
  -6   6  24 11760.7 1249.19   8 
  -6   6  23 9037.96 1386.98   8 
  -6   6  22 687.020 942.358   8 
  -6   6  21 5458.50 1350.16   8 
  -6   6  20 1231.28 1119.92   8 
  -6   6  19 7358.29 1480.69   8 
  -6   6  18 20939.0 2004.49   8 
  -6   6  17 6710.34 1323.95   8 
  -6   6  16 54801.4 2973.66   8 
  -6   6  15 17524.9 1792.89   8 
  -6   6  14 5974.28 1181.84   8 
  -6   6  13 18214.2 3347.69  10 
  -6   6  13 9963.84 1312.67   8 
  -6   6  12 4356.73 1536.68  10 
  -6   6  12 5576.43 1141.66   8 
  -6   6  11 33453.7 3920.24  10 
  -6   6  11 35845.9 2100.30   8 
  -6   6  10 247.027 895.932  10 
  -6   6  10 489.701 679.833   8 
  -6   6   9 20351.6 3003.51  10 
  -6   6   9 21059.6 1523.00   8 
  -6   6   8 33010.0 3705.63  10 
  -6   6   7 870.915 736.019  10 
  -6   6   6 64348.2 5042.24  10 
  -6   6   5 1177.57 906.424  10 
  -6   6   4 83412.9 5835.82  10 
  -6   6   3 24070.3 3081.55  10 
  -6   6   2 2352.21 1202.04  10 
  -6   6   1 18921.9 2968.24  10 
  -6   6   0 1276.35 1046.52  10 
  -6   6  -1 37547.2 3868.19  10 
  -6   6  -2 25611.8 3352.87  10 
  -6   6  -3 3301.73 1359.75  10 
  -6   6  -4 80316.7 5872.15  10 
  -6   6  -5 38504.6 4179.72  10 
  -6   6  -6 130887. 7407.30  10 
  -6   6  -6 131516. 3544.71   5 
  -6   6  -6 125103. 3257.83   7 
  -6   6  -7 13051.3 1226.10   5 
  -6   6  -7 13001.3 1095.91   7 
  -6   6  -8 14028.5 1364.07   5 
  -6   6  -8 12104.9 1031.89   7 
   6  -6   9 22464.3 3832.15   1 
  -6   6  -9 28268.7 1879.29   5 
  -6   6  -9 26922.1 1574.72   7 
   6  -6  10 13059.3 3145.25   1 
  -6   6 -10 12666.4 1405.28   5 
  -6   6 -10 12207.2 1124.05   7 
   6  -6  11 3381.16 2634.97   1 
  -6   6 -11 1841.86 928.949   5 
  -6   6 -11 1037.72 528.038   7 
   6  -6  12 6099.74 3743.86   1 
  -6   6 -12 14667.4 1511.93   5 
  -6   6 -13 651.580 748.698   5 
  -6   6 -14 9075.88 1378.29   5 
  -6   6 -15 561.766 753.602   5 
  -6   6 -16 16506.9 1697.29   5 
  -6   6 -17 4877.68 1052.15   5 
  -6   6 -18 7195.56 965.668   5 
  -6   6 -19 19051.6 1309.75   5 
  -6   6 -20 6931.12 757.298   5 
  -6   6 -21 5271.13 553.992   5 
  -6   5  26 292.714 344.722   8 
  -6   5  25 10564.2 1022.41   8 
  -6   5  24-5.43910 555.585   8 
  -6   5  23 19264.9 1629.09   8 
  -6   5  22 12915.3 1540.69   8 
  -6   5  21 1264.50 1088.97   8 
  -6   5  20 25073.1 2353.91   8 
  -6   5  19 61148.6 3591.04   8 
  -6   5  18 4064.29 1550.85   8 
  -6   5  17 38824.8 2999.57   8 
  -6   5  16 7782.68 1553.94   8 
  -6   5  15 14978.2 1761.38   8 
  -6   5  14 811.803 797.347   8 
  -6   5  13 36635.7 3821.87  10 
  -6   5  13 42640.1 2492.20   8 
  -6   5  12 4779.66 1786.44  10 
  -6   5  12 6722.94 1091.43   8 
  -6   5  11-1131.43 1026.36  10 
  -6   5  11 641.899 499.658   8 
  -6   5  10 49465.0 4337.12  10 
  -6   5   9 57880.6 4668.92  10 
  -6   5   8 33576.1 3478.83  10 
  -6   5   7 257124. 9525.91  10 
  -6   5   6 27266.8 3165.84  10 
  -6   5   5 113624. 6185.10  10 
  -6   5   4 57018.4 4446.36  10 
  -6   5   3 737.476 585.576  10 
  -6   5   2 79494.0 5242.21  10 
  -6   5   1 1114.10 866.399  10 
  -6   5   0 42835.8 3926.11  10 
  -6   5  -1 149551. 7122.22  10 
  -6   5  -2-554.858 840.515  10 
  -6   5  -3 104819. 6104.50  10 
  -6   5  -4 3043.23 1251.58  10 
  -6   5  -5 63826.6 4742.70  10 
  -6   5  -6 5065.92 1529.12  10 
  -6   5  -7 1070.43 574.960   5 
  -6   5  -7 819.238 525.583   7 
  -6   5  -8 85129.8 2859.30   5 
   6  -5   8 82685.4 6583.90   1 
  -6   5  -8 80563.0 2822.11   7 
   6  -5   9 31352.2 4208.38   1 
  -6   5  -9 31406.9 1845.28   5 
  -6   5  -9 28886.4 1715.48   7 
  -6   5 -10 12973.6 1312.34   5 
   6  -5  10 16974.5 3478.66   1 
  -6   5 -10 12839.0 1191.75   7 
   6  -5  10 15257.9 2886.59  11 
   6  -5  11 12040.5 2732.32   1 
  -6   5 -11 13922.1 1421.72   5 
  -6   5 -11 13101.3 1198.09   7 
  -6   5 -12 984.583 755.012   5 
  -6   5 -12 532.204 485.761   7 
  -6   5 -13 7763.40 1214.26   5 
  -6   5 -14 580.860 757.045   5 
  -6   5 -15 23404.9 1818.52   5 
  -6   5 -16 636.048 644.325   5 
  -6   5 -17 5874.71 1102.56   5 
  -6   5 -18 11168.0 1344.33   5 
  -6   5 -19 4328.36 884.261   5 
  -6   5 -20 11854.5 1009.56   5 
  -6   5 -21 26274.8 1197.66   5 
  -6   4  26 16933.6 1065.44   8 
  -6   4  25 252.957 553.374   8 
  -6   4  24 15635.5 1322.69   8 
  -6   4  23 17065.0 1501.10   8 
  -6   4  22 1907.73 896.071   8 
  -6   4  21 39321.4 2482.64   8 
  -6   4  20 53331.3 2110.98   9 
  -6   4  20 54290.8 2918.76   8 
  -6   4  19 5923.56 814.861   9 
  -6   4  19 6063.00 1288.22   8 
  -6   4  18 48817.9 2035.40   9 
  -6   4  18 43503.0 2713.00   8 
  -6   4  17 8299.44 920.705   9 
  -6   4  17 7157.08 1541.66   8 
  -6   4  16 5397.00 766.506   9 
  -6   4  16 5825.24 1249.29   8 
  -6   4  15 1351.60 978.840   8 
  -6   4  14 8559.38 1557.57   8 
  -6   4  13 1257.23 856.269  10 
  -6   4  13 1292.37 816.987   8 
  -6   4  12-982.191 944.977  10 
  -6   4  12 33.7450 701.573   8 
  -6   4  11 63215.6 4571.28  10 
  -6   4  10 40607.4 3621.60  10 
  -6   4   9 51103.0 4033.38  10 
  -6   4   8 97039.3 5509.00  10 
  -6   4   7 8246.49 1593.87  10 
  -6   4   6 118096. 5933.77  10 
  -6   4   5 13415.1 2259.17  10 
  -6   4   4 6310.00 1438.18  10 
  -6   4   3 24807.8 2713.48  10 
  -6   4   2 6060.23 1700.11  10 
  -6   4   1 1015.73 959.531  10 
  -6   4   0 10809.4 2182.07  10 
  -6   4  -1 99589.5 5532.68  10 
  -6   4  -2 71157.2 4661.25  10 
  -6   4  -3 38123.3 3430.72  10 
  -6   4  -4 82943.7 5151.18  10 
  -6   4  -5 12395.1 2023.04  10 
   6  -4   5 13864.2 2438.28   1 
   6  -4   6 1458.95 1158.29   1 
   6  -4   7 74008.0 5856.71   1 
  -6   4  -8 4167.39 731.047   5 
   6  -4   8 3463.08 1488.49   1 
  -6   4  -8 2889.07 637.263   7 
   6  -4   9 40489.0 4737.97   1 
  -6   4  -9 41337.9 2018.48   5 
  -6   4  -9 36623.3 1951.49   7 
   6  -4  10 28701.9 3993.51   1 
  -6   4 -10 32440.5 1926.59   5 
  -6   4 -10 31459.4 1890.21   7 
  -6   4 -11 368.861 644.210   5 
   6  -4  11 1381.94 1796.77   1 
  -6   4 -11 461.888 630.278   7 
  -6   4 -12 36313.4 2101.64   5 
  -6   4 -12 32592.8 1870.65   7 
   6  -4  13 444.050 2642.22   1 
  -6   4 -13 231.540 611.263   5 
  -6   4 -13-96.3222 457.612   7 
   6  -4  13 4155.99 1500.92  11 
  -6   4 -14 39698.4 2230.96   5 
  -6   4 -14 39572.2 1914.39   7 
  -6   4 -15 93.4352 698.627   5 
  -6   4 -16 1775.28 786.052   5 
  -6   4 -17 22321.5 1686.23   5 
  -6   4 -18 9439.20 1167.22   5 
  -6   4 -19 14421.3 1301.15   5 
  -6   4 -20 24015.7 1490.15   5 
  -6   4 -21 1816.81 476.485   5 
  -6   3  26 2420.46 571.244   8 
  -6   3  25 9243.25 942.665   8 
  -6   3  24 24893.8 1617.78   8 
  -6   3  23 1370.13 467.670   6 
  -6   3  23 1697.84 745.278   8 
  -6   3  22 21414.9 1729.58   8 
  -6   3  22 20549.8 1280.33   6 
  -6   3  21 11639.7 1076.04   6 
  -6   3  21 11627.5 1115.63   9 
  -6   3  21 10281.2 1361.39   8 
  -6   3  20 4946.59 828.814   9 
  -6   3  20 5056.57 1173.54   8 
  -6   3  19 19013.2 1410.35   9 
  -6   3  19 18072.3 1736.61   8 
  -6   3  18 1226.30 554.715   9 
  -6   3  18 558.276 766.252   8 
  -6   3  17 15764.4 1242.98   9 
  -6   3  17 15081.6 1646.24   8 
  -6   3  16 20233.2 1358.05   9 
  -6   3  16 20595.4 1833.27   8 
  -6   3  15 8171.31 890.804   9 
  -6   3  15 9330.24 1296.67   8 
  -6   3  14 31425.6 1585.86   9 
  -6   3  14 32142.4 2093.46   8 
  -6   3  13 834.490 680.788   8 
  -6   3  12 47980.8 3758.58  10 
  -6   3  11 21107.8 2603.92  10 
  -6   3  10 75387.7 4660.96  10 
  -6   3   9 52196.5 3906.17  10 
  -6   3   8 1084.51 586.707  10 
  -6   3   7 213779. 7679.06  10 
  -6   3   7 197842. 5796.71  11 
  -6   3   6 688.896 323.515  11 
  -6   3   6-46.6496 1069.98  10 
  -6   3   5 30063.7 3038.68  10 
  -6   3   4 14717.6 2034.74  10 
  -6   3   3 37171.8 3328.57  10 
  -6   3   2 106351. 5557.76  10 
  -6   3   1 41437.4 3549.28  10 
  -6   3   0 61791.6 4200.22  10 
  -6   3  -1 39934.3 3432.53  10 
  -6   3  -2 5851.19 1579.23  10 
   6  -3   2 2309.90 1317.86   1 
  -6   3  -3 59229.9 4202.60  10 
   6  -3   3 66455.7 4780.09   1 
   6  -3   4 4466.90 1531.58   1 
   6  -3   5 10373.3 2109.34   1 
   6  -3   6 46354.6 4445.40   1 
   6  -3   7 2363.77 1570.22   1 
   6  -3   8 16974.0 2735.37   1 
  -6   3  -8 20479.2 1419.16   5 
  -6   3  -8 20728.7 1366.67   7 
  -6   3  -9 20987.7 1470.07   5 
  -6   3  -9 19605.8 1347.38   7 
   6  -3   9 16933.6 3012.10   1 
  -6   3 -10 13453.5 1274.86   5 
  -6   3 -10 15027.9 1291.33   7 
  -6   3 -11 53066.6 2435.75   5 
  -6   3 -11 51516.1 2372.63   7 
   6  -3  11 59133.8 5596.01   1 
   6  -3  12-1310.67 1412.74   1 
  -6   3 -12 1090.29 727.825   5 
  -6   3 -12 456.255 676.062   7 
   6  -3  13 51229.5 5757.07   1 
  -6   3 -13 50874.2 2435.01   5 
  -6   3 -13 48669.2 2411.54   7 
  -6   3 -14 3348.81 936.465   5 
  -6   3 -14 4233.35 853.690   7 
  -6   3 -15 1321.42 783.442   5 
  -6   3 -15 1668.27 650.525   7 
  -6   3 -16 10406.1 1274.70   5 
  -6   3 -17 5133.60 948.673   5 
  -6   3 -18 9696.24 1170.48   5 
  -6   3 -19 9222.66 1054.59   5 
  -6   3 -20 7583.67 930.693   5 
  -6   3 -21 3248.84 571.260   5 
  -6   2  26-69.4754 347.500   8 
  -6   2  25 12055.4 1011.30   8 
  -6   2  25 10111.2 819.401   6 
  -6   2  24 2972.63 582.460   6 
  -6   2  24 2702.75 722.723   8 
  -6   2  23 6006.65 789.496   6 
  -6   2  23 5588.72 902.381   9 
  -6   2  23 5321.95 910.578   8 
  -6   2  22 1629.15 563.168   6 
  -6   2  22 1443.03 688.394   9 
  -6   2  22 1779.64 769.832   8 
  -6   2  21 6586.26 838.178   6 
  -6   2  21 5651.23 929.113   9 
  -6   2  21 6829.69 1144.02   8 
  -6   2  20 13153.3 1273.11   9 
  -6   2  20 13868.3 1497.84   8 
  -6   2  20 11792.4 1179.07   6 
  -6   2  19 20419.8 1525.99   9 
  -6   2  19 20821.5 1719.77   8 
  -6   2  18 12868.3 1233.59   9 
  -6   2  18 13547.3 1452.97   8 
  -6   2  17 3057.17 788.670   9 
  -6   2  17 2653.91 950.736   8 
  -6   2  16 48384.1 2171.24   9 
  -6   2  16 48028.7 2471.03   8 
  -6   2  15 75817.8 2620.41   9 
  -6   2  15 73841.9 2948.43   8 
  -6   2  14 2732.66 626.804   9 
  -6   2  14 2331.75 737.078   8 
  -6   2  13 56662.3 4786.47  11 
  -6   2  12 65352.0 4162.59  10 
  -6   2  12 71252.8 5052.87  11 
  -6   2  11 42024.9 3284.51  10 
  -6   2  11 39124.7 3565.90  11 
  -6   2  10 43055.6 3361.12  10 
  -6   2  10 32293.8 3076.32  11 
  -6   2   9 2153.16 876.147  11 
  -6   2   9 806.780 815.005  10 
  -6   2   8 88278.8 4816.01  10 
  -6   2   8 89841.0 4615.72  11 
  -6   2   7 2779.64 998.008  11 
  -6   2   7 3810.15 1022.48  10 
  -6   2   6 33014.9 3007.01  10 
   6  -2  -6 37057.3 2564.42   1 
  -6   2   6 34841.0 2731.23  11 
  -6   2   5 11323.8 1808.40  10 
   6  -2  -5 15348.2 1721.84   1 
  -6   2   5 14297.1 1704.72  11 
  -6   2   4 27192.6 2720.67  10 
   6  -2  -4 29416.7 2521.22   1 
  -6   2   3 209631. 7484.12  10 
   6  -2  -3 199516. 6564.55   1 
  -6   2   2 938.594 1127.43  10 
   6  -2  -2-158.775 1017.18   1 
  -6   2   1 67482.7 4300.15  10 
   6  -2  -1 63843.7 4064.05   1 
  -6   2   0 77891.3 4664.26  10 
   6  -2   0 83127.3 4753.95   1 
  -6   2  -1 2221.94 1046.82  10 
   6  -2   1 3894.81 1408.73   1 
   6  -2   2 39503.1 3497.08   1 
   6  -2   3 12037.4 2182.93   1 
   6  -2   4 3855.66 1396.85   1 
   6  -2   5 20109.2 2892.76   1 
   6  -2   6 2207.54 1591.03   1 
   6  -2   7 34738.0 3958.72   1 
  -6   2  -7 32786.7 1610.31   7 
  -6   2  -8 1964.75 606.316   5 
  -6   2  -8 2839.03 602.938   7 
  -6   2  -9 65071.8 2486.66   5 
   6  -2   9 71058.5 5892.66   1 
  -6   2  -9 68698.6 2459.41   7 
   6  -2  10 38079.9 4603.35   1 
  -6   2 -10 42802.8 2121.66   5 
  -6   2 -10 36849.1 1883.55   7 
   6  -2  11 951.789 1332.01   1 
  -6   2 -11 3813.78 927.080   5 
  -6   2 -11 3418.53 815.126   7 
   6  -2  12 96539.8 7567.15   1 
  -6   2 -12 113527. 3546.85   5 
  -6   2 -12 104936. 3387.99   7 
  -6   2 -13 4959.59 956.702   5 
  -6   2 -13 5139.27 928.425   7 
  -6   2 -14 13164.7 1324.11   5 
  -6   2 -14 13722.8 1437.96   7 
  -6   2 -15 8114.51 1164.40   5 
  -6   2 -16 19873.7 1591.28   5 
  -6   2 -17 4981.39 870.901   5 
  -6   2 -18 11150.3 1117.96   5 
  -6   2 -19 4741.65 757.130   5 
  -6   2 -20 5190.08 717.075   5 
  -6   2 -21 5788.21 680.677   5 
  -6   1  26 1788.08 346.559   6 
  -6   1  25-643.514 285.195   6 
  -6   1  24 2488.49 590.978   6 
  -6   1  24 2302.12 725.159   9 
  -6   1  24 2496.63 612.114   8 
  -6   1  23-817.634 707.391   9 
  -6   1  23-383.692 453.969   6 
  -6   1  23 501.156 621.578   8 
  -6   1  22 5968.75 893.245   6 
  -6   1  22 5561.36 1101.05   9 
  -6   1  22 5038.94 932.520   8 
  -6   1  21 13508.2 1205.16   6 
  -6   1  21 12094.2 1441.39   9 
  -6   1  21 13673.5 1356.78   8 
  -6   1  20 15307.3 1264.72   6 
  -6   1  20 13307.1 1511.27   9 
  -6   1  20 13261.1 1357.73   8 
  -6   1  19 13751.2 1543.89   9 
  -6   1  19 12765.7 1170.53   6 
  -6   1  19 13824.2 1438.46   8 
  -6   1  18 1202.42 479.896   6 
  -6   1  18 1669.75 740.078   8 
  -6   1  18 390.439 722.205   9 
  -6   1  17 40902.0 5295.15  11 
  -6   1  17 48343.8 2462.24   9 
  -6   1  17 48254.0 2439.38   8 
  -6   1  16 52427.2 2541.56   9 
  -6   1  16 52326.6 2477.16   8 
  -6   1  16 47683.4 5411.91  11 
  -6   1  15 32922.5 4516.49  11 
  -6   1  15 41638.5 2214.18   9 
  -6   1  15 35967.4 1983.66   8 
  -6   1  14 63532.9 2655.67   9 
  -6   1  14 62576.5 2553.03   8 
  -6   1  14 62535.4 6090.31  11 
  -6   1  13 88385.5 6888.90  11 
  -6   1  12 40873.5 4287.55  11 
  -6   1  11 65289.8 3914.27  10 
  -6   1  11 53992.3 4675.18  11 
  -6   1  10 12885.0 2096.97  11 
  -6   1  10 12508.3 1713.94  10 
  -6   1   9 22782.5 2375.33  10 
  -6   1   9 23120.7 2790.74  11 
  -6   1   8 150.812 533.852  11 
  -6   1   8 184.995 292.323  10 
  -6   1   7 47949.4 3426.50  10
[truncated: 3,445,839 more chars]
